# Supplementary material for: Warburg-like metabolic transformation underlies neuronal degeneration in sporadic Alzheimer’s disease
Source: Cell Metab. 2022 Sep 6;34(9):1248–1263.e6. doi: 10.1016/j.cmet.2022.07.014 (PMC9458870; doi:10.1016/j.cmet.2022.07.014)
Supplement: Data S1. Unprocessed data underlying the display items in the manuscript — Provides uncropped images of immunofluorescence analyses related to Figures 1D, 6A, 6E, 6K, 6M, 7L, and S1B and uncropped blots of Simple western Blot analysis related to Figure S4D. Additionally, unprocessed data related to all main and supplemental Figures are provided. [file mmc2.zip]

Archive with 11 entries (8 files):
- Data S1 - Source Data/
- Data S1 - Source Data/.DS_Store
- __MACOSX/
- __MACOSX/Data S1 - Source Data/
- __MACOSX/Data S1 - Source Data/._.DS_Store
- Data S1 - Source Data/Figures DataS1.pdf
- __MACOSX/Data S1 - Source Data/._Figures DataS1.pdf
- Data S1 - Source Data/Data Figure S1.xlsx
- __MACOSX/Data S1 - Source Data/._Data Figure S1.xlsx
- Data S1 - Source Data/Extended Data S1_Figure2.xlsx
- __MACOSX/Data S1 - Source Data/._Extended Data S1_Figure2.xlsx
