# Supplementary material for: Warburg-like metabolic transformation underlies neuronal degeneration in sporadic Alzheimer’s disease
Source: Cell Metab. 2022 Sep 6;34(9):1248–1263.e6. doi: 10.1016/j.cmet.2022.07.014 (PMC9458870; doi:10.1016/j.cmet.2022.07.014)
Supplement: Data S1. Unprocessed data underlying the display items in the manuscript — Provides uncropped images of immunofluorescence analyses related to Figures 1D, 6A, 6E, 6K, 6M, 7L, and S1B and uncropped blots of Simple western Blot analysis related to Figure S4D. Additionally, unprocessed data related to all main and supplemental Figures are provided. [file mmc2.zip › Data S1 - Source Data/Data Figure S1.xlsx]

## Sheet: Figure 1
Fig 1E iN Conversion efficacy (purity)
Control			AD
DAPI	non-bIII-tubulin	% bIII-tubulin	DAPI	non-bIII-tubulin	% bIII-tubulin
478	35	92.6778	414	39	90.5797
260	18	93.0769	523	40	92.3518
114	11	90.3509	694	53	92.3631
360	23	93.6111	238	12	94.958
185	14	92.4324	310	12	96.129
443	28	93.6795
325	12	96.3077
NeuN+ neurons
Control	AD
52.4544	57.1429
60.274	64.9533
66.586	57.3134

## Sheet: Figure 2
Figure 2B-G	See: Extended Data S2
Figure 2H-J Genes with top contribution to Top16 UniProt keywords and KEGG pathways																		Figure 2K	Chordplot
Category	ID	Term	Count	%	PValue	Genes	List Total	Pop Hits	Pop Total	Fold Enrichment	Bonferroni	Benjamini	adj_pval		PKM	9			Phosphoprotein	Alternative splicing	Acetylation	Metabolic pathways	Carbon metabolism
UP	Phosphopro	Phosphoprotein	2369	45.6719	2.32e-57	ATF1, ITSN2, POP5, TFRC, POP4, ATP5C1, PTPDC1, TBK1, ALKBH4, DPYSL4, AKT2, FGFR1OP2, CKMT1B, HIST3H2BB, PRKACA, PRKACB, MNX1, FNBP4, PRKAB2, UNC5A, FNBP1, HDGFRP3, PHKA1, HDGFRP2, FRS3, ISL1, CD2AP, BCR, CTAGE1, LARS2, ISL2, EWSR1, FEZ2, AGTR1, CTAGE8, ATF7, CLOCK, ATF6, ATF3, OPTN, URI1, SET, CDCA3, SAR1A, CDCA7, BAZ2A, LARP1, HLCS, EPB41L2, EPB41L3, SYNDIG1, RDH14, JAG2, GSTM2, GSTM1, JUP, FUCA…	4731	8246	20581	1.24978	1.41e-54	1.41e-54	1.28e-54		SDHA	8		PKM	1	1	1	1	1
UP	Alternativ	Alternative splicing	2841	54.7715	2.39e-42	ATF1, ITSN2, POP5, IFT172, ATP5C1, SPINT2, ALKBH6, PTPDC1, ALKBH8, ALKBH4, AKT2, FGFR1OP2, CKMT1B, MLYCD, VSTM4, PRKACA, PRKACB, MNX1, FNBP4, PRKAB2, UNC5A, FNBP1, SECISBP2, CACNA2D2, PHKA1, HDGFRP2, BCR, CTAGE1, EWSR1, MTHFD2, FEZ2, ATF7, ATF3, OPTN, PLBD2, URI1, SET, SAR1A, FAXDC2, CDCA7, BAZ2A, ZNF23, PLA2G6, ZNF25, ADAMTS10, LARP1, EPB41L2, PDGFD, ADAMTS18, AFMID, EPB41L3, RNF217, ADAMTS17, P…	4731	10587	20581	1.16738	1.46e-39	7.3e-40	6.62e-40		FGF1	8		FH	1	0	1	1	1
UP	disulfide bond	disulfide bond	430	12.1848	5.2e-28	PGLYRP4, PRSS1, PGLYRP2, OR11H2, OR11H4, SPINT4, OR2M3, FZD10, HTR4, GRPR, RXFP1, RXFP3, GPR174, CRHBP, LIPH, LIPN, PROK2, LIPM, PRSS8, PGLYRP1, PROK1, TAAR6, OR2L2, RNASE3, TRHR, OR6T1, DKK4, CLPS, CLPSL1, SPARCL1, AGTR2, CFD, OR13J1, OR2K2, FPR3, PLA2G5, ADAMTS12, LY9, OR6S1, C6, GALR3, C7, GALR2, NPBWR1, ICOS, HLA-DQA1, GPIHBP1, HLA-DRB5, OR8B12, RNASE11, OR4N4, TREML4, GPR182, TREML2, CHRFAM7…	1812	2917	20063	1.63219	1.94e-24	1.94e-24	1.93e-24		MDH1	8		MDH1	1	1	1	1	1
UP	Cytoplasm	Cytoplasm	1366	26.3351	5.48e-24	TDRKH, ITSN2, ZFYVE9, ALKBH6, ALKBH8, ZFYVE28, FAM110A, RABGEF1, TBK1, ALKBH4, DPYSL4, PPP4R2, AKT2, FGFR1OP2, MLYCD, PRKACA, PRKACB, DAXX, RBFOX3, FNBP1, CD2AP, CNBD2, RBP5, DDX39A, DDX39B, EWSR1, PSME3, PADI2, ATF7, CLOCK, OPTN, URI1, MTMR2, SET, MTMR3, CDCA3, TEX22, AGAP2, CDCA7, AGAP1, PLA2G6, MTMR4, NCAPH, GABARAP, OAZ3, MTMR7, DYNC2LI1, HSPH1, LARP1, HLCS, EPB41L2, AFMID, EPB41L3, PDGFC, LY…	4731	4816	20581	1.23389	3.34e-21	1.11e-21	1.01e-21		ENO3	8		SDHA	1	1	1	1	1
UP	Nucleus	Nucleus	512	34.7826	5.35e-24	SLC4A1AP, MAML2, ZNF292, HNRNPR, ELK1, SMC2, ALKBH5, LSM11, UBASH3B, ZC3H12A, RAVER2, CDK20, VPS36, IER2, ZNF287, HES6, MEF2B, ZNF284, MBNL2, STARD9, ZNF10, RFX1, C9ORF69, BIN1, C19ORF66, ATF4, ZNF397, ZNF155, ZNF395, ZNF273, SHMT2, CDCA4, NAIF1, XPC, BAZ2B, RNPC3, MTMR6, ZSCAN12, ZBTB7B, PPARGC1A, NR2C2AP, LHPP, TOE1, BARD1, ZNF264, ZNF384, ZNF263, ZNF141, JUND, ZNF140, RAB3IP, H3F3A, NFATC1, PA…	1372	5244	20581	1.4646	2.46e-21	1.23e-21	1.17e-21		PFKM	8		ACLY	1	1	1	1	0
UP	Acetylatio	Acetylation	1015	19.5682	1.2e-23	USP6NL, IFT172, ATP5C1, RABGEF1, LACTB, LSM12, ALKBH4, LURAP1L, AKT2, PSMD2, HIST3H2BB, MLYCD, MNX1, FNBP4, WDHD1, DAXX, FNBP1, BCR, LARS2, MYL6, DDX39A, DDX39B, EWSR1, MTHFD2, PSME3, RFX5, UQCRC2, HPD, URI1, SET, AGAP1, BAZ2A, IQGAP1, NCAPH, HSPH1, LARP1, GRPEL1, EPB41L2, EPB41L3, GRPEL2, RSU1, JUP, EIF2AK4, MAGOHB, AIF1L, CS, FAM111B, UCK2, QARS, SFXN4, PSMG1, L1TD1, LIN54, SNX12, OSBPL11, DDA1…	4731	3424	20581	1.28957	7.35e-21	1.84e-21	1.67e-21		AKT2	7		AKT2	1	1	1	0	0
UP	Transcription	Transcription	270	18.3424	3.07e-19	MAML2, ZNF292, KEAP1, JMJD1C, IKZF2, ELK1, SOX2, ZNF606, ZC3H12A, ZNF845, EPC1, ZNF721, VPS36, SOX4, ZNF287, HES6, MEF2B, ZNF284, ZFP1, EBF2, ZNF10, RFX1, ZNF718, PREB, TP53, ATF4, ZNF155, ZNF397, ZNF395, ZNF273, ANP32A, TWIST2, BAZ2B, ZBTB4, NHLH2, ZNF708, ZNF703, ZSCAN12, ZNF700, ZBTB7B, ZBED6, PPARGC1A, ZNF264, ZNF384, ZNF263, ZNF141, JUND, ZNF140, XRCC5, MTERF2, NFATC1, PA2G4, TRERF1, PARP15,…	1372	2398	20581	1.68899	1.41e-16	2.82e-17	2.69e-17		PRKACA	7		DLST	1	1	1	1	1
UP	Extracellular matrix	Extracellular matrix	43	5.62827	1.03e-19	COL15A1, COL16A1, LAMA4, COL11A1, ELN, COL12A1, DPT, LTBP2, HAPLN3, NID1, FBLN5, HAPLN1, CTGF, COMP, ACAN, ADAMTS2, PODNL1, EFEMP1, ADAMTSL5, EMILIN2, COL10A1, HMCN1, WNT2, EGFL6, COL24A1, VWF, OMD, FN1, KAZALD1, ASPN, MFAP5, COL1A1, COL3A1, COL1A2, COL5A1, COL7A1, PXDN, COL4A6, COL8A2, COL6A3, TGFBI, FMOD, FBN1	605	258	20581	5.6697	3.77e-17	3.77e-17	3.49e-17		PRKACB	7		ENO2	1	1	1	1	1
UP	Transcription regulation	Transcription regulation	263	17.8668	8.21e-19	MAML2, ZNF292, KEAP1, JMJD1C, IKZF2, ELK1, SOX2, ZNF606, ZC3H12A, ZNF845, EPC1, ZNF721, VPS36, SOX4, ZNF287, HES6, MEF2B, ZNF284, ZFP1, EBF2, ZNF10, RFX1, ZNF718, PREB, TP53, ATF4, ZNF155, ZNF397, ZNF395, ZNF273, ANP32A, TWIST2, BAZ2B, ZBTB4, NHLH2, ZNF708, ZNF703, ZSCAN12, ZNF700, ZBTB7B, ZBED6, PPARGC1A, ZNF264, ZNF384, ZNF263, ZNF141, JUND, ZNF140, XRCC5, MTERF2, NFATC1, PA2G4, TRERF1, PARP15,…	1372	2332	20581	1.69176	3.77e-16	5.39e-17	5.14e-17		DLST	7		ENO3	1	1	1	1	1
UP	Secreted	Secreted	290	8.21763	1.68e-16	PGLYRP4, PRSS1, PGLYRP2, SPINT4, ICAM4, SERPINA13P, CRHBP, BPIFA1, LIPH, TEPP, RESP18, LIPN, LIPM, PROK2, PRSS8, PGLYRP1, CER1, PROK1, FAM19A3, MUCL1, MIA, CTRB2, NPFF, MIF, RNASE3, FNDC7, DKK4, UTS2B, CLPS, SCGB1C1, HMSD, CLPSL1, SPARCL1, CFD, WFDC11, HHLA1, DEFB109P1, CES1P1, LHB, EDDM3A, EDDM3B, PLA2G5, ADAMTS12, KLK7, ABO, PRH1, KLK6, LYPD8, APOM, C6, C7, SCGB1D2, ARSJ, APOH, PRR27, APOF, OTO…	1905	1965	20581	1.59444	1.11e-13	4.2e-14	3.98e-14		ACLY	7		FGF1	1	1	1	0	0
UP	G-protein coupled receptor	G-protein coupled receptor	151	4.27883	1.74e-15	OR1C1, CHRM1, NPFFR1, OR11H2, OR11H4, OR5K2, CHRM5, MRGPRD, OR2M3, FZD10, HTR4, GRPR, RXFP1, RXFP3, OR51L1, GPR174, CYSLTR1, OR2A42, GPR179, OR5D13, OR8H2, OR1B1, LHCGR, OR2D2, GPR78, TAAR6, TAS2R14, OR2L2, TRHR, OR6T1, OR13C8, OR4X1, OR52E8, AGTR2, OR8G5, OR13C4, OR2C3, OR5AR1, OR13J1, TAS2R45, GPR85, TAS2R46, OR9Q1, OR2K2, OR1I1, LPAR3, FPR3, OR6S1, OR52L1, HCAR2, HCAR3, OR2AK2, GALR3, GALR2, N…	1905	842	20581	1.93748	8.86e-13	2.9e-13	2.75e-13		PGK1	7		GPI	1	1	1	1	1
UP	signal peptide	signal peptide	433	12.2698	1.61e-16	PGLYRP4, PRSS1, PGLYRP2, EQTN, SPINT4, FZD10, CRHBP, LIPH, TMEM89, TEPP, LIPN, FAM19A2, PROK2, LIPM, PRSS8, PGLYRP1, VSTM5, PROK1, GPR179, FAM19A3, RNASE3, DKK4, CLPS, SCGB1C1, CLPSL1, SPARCL1, CFD, LYPD1, LYPD2, EDDM3A, PLA2G5, EDDM3B, ADAMTS12, LY9, LYPD8, C6, C7, SCGB1D2, PRR27, PLAC1, ICOS, HLA-DQA1, GPIHBP1, WNT10B, HLA-DRB5, RNASE11, DNASE2B, TMEM190, RNASE13, GP5, GRIN2B, PCDHB2, TREML4, P…	1812	3346	20063	1.43285	4.15e-13	3.02e-13	2.99e-13		PGM1	7		IDH1	1	0	1	1	1
UP	Transducer	Transducer	157	4.44885	4.95e-15	OR1C1, CHRM1, NPFFR1, OR11H2, OR11H4, OR5K2, CHRM5, MRGPRD, OR2M3, FZD10, HTR4, GRPR, RXFP1, RXFP3, OR51L1, GPR174, CYSLTR1, OR2A42, RGS9, GPR179, OR5D13, OR8H2, OR1B1, LHCGR, OR2D2, GPR78, TAAR6, TAS2R14, OR2L2, TRHR, OR6T1, OR13C8, OR4X1, OR52E8, AGTR2, OR8G5, OR13C4, OR2C3, OR5AR1, OR13J1, TAS2R45, GPR85, TAS2R46, OR9Q1, OR2K2, OR1I1, LPAR3, FPR3, OR6S1, OR52L1, HCAR2, HCAR3, OR2AK2, GALR3, GA…	1905	899	20581	1.88674	2.49e-12	6.18e-13	5.86e-13		GRB2	7		MDH2	1	1	1	1	1
UP	Glycoprotein	Glycoprotein	556	15.7552	2.68e-14	PGLYRP4, PGLYRP2, OR11H2, OR11H4, EQTN, OR2M3, MRGPRD, FZD10, HTR4, GRPR, SERPINA13P, RXFP1, RXFP3, GPR174, CRHBP, CREB3L3, LIPH, LIPN, LIPM, PRSS8, PGLYRP1, VSTM5, GPR179, TAAR6, OR2L2, RNASE3, TRHR, OR6T1, SPARCL1, ASPHD2, AGTR2, HHLA1, OR13J1, ABCB5, LYPD1, LYPD2, OR2K2, FPR3, SLC5A1, ADAMTS12, LY9, ABO, SLC5A4, OR6S1, LYPD8, C6, GALR3, C7, GALR2, NPBWR1, ICOS, HLA-DQA1, GPIHBP1, WNT10B, HLA-D…	1905	4551	20581	1.3199	1.34e-11	2.67e-12	2.53e-12		TPI1	7		OGDH	1	1	1	1	1
UP	splice var	splice variant	2039	39.3098	5.73e-16	ITSN2, IFT172, ATP5C1, ALKBH6, PTPDC1, ALKBH8, ALKBH4, FGFR1OP2, CKMT1B, MLYCD, VSTM4, PRKACA, PRKACB, UNC5A, FNBP1, CACNA2D2, PHKA1, HDGFRP2, BCR, EWSR1, THAP7-AS1, ATF7, ATF3, OPTN, URI1, SET, CDCA7, BAZ2A, PLA2G6, ZNF25, LARP1, PDGFD, ADAMTS18, AFMID, EPB41L3, PDGFC, RDH14, JAG2, GSTM1, IL31RA, BTBD11, EIF2AK4, L1CAM, AIF1L, FAM111B, VANGL1, B4GAT1, SFXN4, MRVI1, STRN, ACHE, LIN54, KDM8, SNX12…	4662	7760	20063	1.13078	4.76e-12	4.92e-12	4.92e-12		SUCLG2	7		PFKM	1	1	1	1	1
UP	Cell cycle	Cell cycle	58	7.59162	1.64e-13	MDC1, DDX12P, HJURP, BUB1B, KIF11, FOXM1, MKI67, CDC20, NUF2, NUSAP1, NEK2, OIP5, HMCN1, CEP55, TMPRSS11A, USP3, KIF23, ASPM, GAS1, CHMP3, SPIN2B, CDCA2, UHRF1, CDCA5, PARD6G, CDCA8, LIN9, SKA3, CENPA, CUZD1, AURKB, CCNB2, SYCE1, CCNB1, CDC45, BUB1, CDK11A, PLK5, SPAG5, DDIAS, UBE2C, PLK1, CDC6, NDC80, TICRR, CENPE, TPX2, CENPF, WEE1, CDK7, KIF18B, PRC1, PPP1R1C, CDK3, CDK1, RAD17, RNF103-CHMP3, …	605	650	20581	3.03547	6.03e-11	3.02e-11	2.79e-11		IDH1	7		PGK1	1	1	1	1	1
KEGG	hsa05206:MicroRNAs in cancer	hsa05206:MicroRNAs in cancer	67	1.89855	2.64e-12	TRIM71, MIR30B, MIR29B2, MIR10B, MIR10A, MIR26B, MIR146A, MIR18A, MIR106B, MIR107, CCND2, MIR152, MIR195, MIR181A1, MIR194-1, MIR28, MIR99A, PRKCB, MIR23A, MIR9-3, MIR9-2, MIR15B, MIR9-1, MIR15A, MIRLET7I, MIR21, MIR133B, MIRLET7G, MIR19A, MIRLET7D, SERPINB5, MIRLET7C, MIR324, MIR133A1, MIR449A, MIR135A1, MIR483, MIR181B1, MIR124-1, MIR124-2, MIR181D, MIR128-1, MIR128-2, MIR181B2, MIRLET7A3, MIR3…	654	286	6879	2.46409	7.09e-10	7.09e-10	6.59e-10		HK1	7		SUCLG2	1	1	1	1	1
KEGG	hsa00190:O	hsa00190:Oxidative phosphorylation	64	1.23385	6.37e-09	COX7B, COX4I1, NDUFA10, ATP5C1, ATP5G3, COX6A1, ATP5G1, NDUFC2-KCTD14, COX7C, UQCRFS1, COX8A, ATP6V0B, ATP6V0E1, ATP6AP1, NDUFC2, NDUFC1, ATP5F1, SDHA, SDHB, COX6B1, ATP5J2, PPA1, NDUFS6, NDUFS5, NDUFS3, NDUFS2, UQCRC2, ATP6V0D1, ATP6V1B1, NDUFB9, NDUFB8, NDUFB10, NDUFB11, NDUFB4, ATP5A1, NDUFB2, ATP5I, COX7A2, UQCR11, UQCR10, ATP5O, COX5B, COX5A, COX7A1, UQCRH, ATP5L, ATP5B, ATP6V0A2, ATP6V0E2, …	1687	133	6879	1.96218	1.87e-06	6.24e-07	5.92e-07		UGP2	7
KEGG	hsa04080:Neuroactive ligand-receptor interaction	hsa04080:Neuroactive ligand-receptor interaction	52	1.47351	2.11e-06	GABRB1, PRSS1, CHRM1, NPFFR1, CHRM5, HTR4, GRPR, RXFP1, GRM1, RXFP3, CYSLTR1, CCKAR, GRM7, LHCGR, AVPR1B, TAAR6, TACR3, F2, ADRA2B, TRHR, MC3R, AGTR2, PTGER1, CSH1, LHB, LPAR3, FPR3, P2RY6, GALR3, P2RY4, CHRNG, GALR2, NPBWR1, KISS1R, S1PR5, GPR156, DRD4, GRIA3, NTSR2, P2RY10, GABRA6 , HTR1B, TRPV1, NMBR, GRIN2B, HCRTR1, P2RX1, LEP, NMUR2, NMUR1	654	277	6879	1.97456	0.000566	0.000142	0.000132		FH	7			17	15	17	15	14
KEGG	hsa04060:Cytokine-cytokine receptor interaction	hsa04060:Cytokine-cytokine receptor interaction	47	1.33182	3.1e-06	IL21, CCL13, CXCL9, CSF2, IL20, AMHR2, IL26, MPL, TNFRSF13C, IL2RG, TNF, IFNA8, IFNL2, IL18RAP, IFNL1, CXCR1, CXCR3, TNFRSF17, TNFRSF8, CCL18, CCL17, IFNL3, TNFRSF4, PF4V1, CCR3 , CCR1, IFNAR2, CCL24, CCL21, IFNB1 , TNFSF13, TNFRSF10C, PPBP, INHBA, INHBC, IFNW1, EDAR, IL4, CD40LG, LEP, XCL1, BMPR1B, PF4, CCL26	654	243	6879	2.03441	0.000833	0.000167	0.000155		MDH2	7
KEGG	hsa01100:M	hsa01100:Metabolic pathways	359	6.92115	1.06e-05	PI4K2B, PANK2, AHCYL1, CMAS, ACSM3, GLDC, XYLT1, ATP5C1, EPRS, ENO2, GBA2, ENO3, GCSH, PNP, PPAT, LIPG, CKMT1B, MLYCD, PTGDS, GLUL, SEPHS2, EARS2, XYLB, ALG8, ACOT8, ATP6V0E1, ALG2, CMBL, CEL, ACSL3, HOGA1, GANC, INPP4B, WBSCR17, BTD, MTHFD2, MTHFD2L, SUCLG2, ACOT1, SUCLG1, IDNK, UQCRC2, ATP6V0D1, HPD, LIPT2, LIPT1, MTMR2, MTMR3, RPN2, FAXDC2, ATP5I, ATP5O, PLA2G6, MTMR4, GNS, ADH6, ATP5L, MTMR7,…	1687	1219	6879	1.20088	0.00311336	0.00052	0.000493		NFKB1	7
KEGG	hsa05202:Transcriptional misregulation in cancer	hsa05202:Transcriptional misregulation in cancer	15	3.57143	5.07e-06	CD40, FLT1, IGFBP3, MMP3, PDGFA, IGF1, WNT16, ETV5, HOXA10, FUT8, IL6, BCL6, PLAU, SIN3A, NFKBIZ	138	167	6879	4.47735	0.00115131	0.00115197	0.00115197		BIRC5	7
KEGG	hsa00020:C	hsa00020:Citrate cycle (TCA cycle)	19	0.3663	3.61e-05	FH, MDH1, IDH3G, MDH2, IDH1, IDH2, DLST, OGDHL, SDHA, SDHB, CS, ACLY, PC, OGDH, IDH3B, SUCLG2, SUCLG1, ACO1, ACO2	1687	30	6879	2.58251	0.0105568	0.0015161	0.00143875		MAPK14	7
KEGG	hsa00140:Steroid hormone biosynthesis	hsa00140:Steroid hormone biosynthesis	17	0.481723	6.45e-05	UGT1A10, UGT1A1, HSD3B2, SRD5A2, AKR1D1, HSD17B7, HSD17B8, CYP21A2, CYP1A2, UGT1A5, UGT1A4, UGT2A2, UGT1A3, UGT2A1, UGT1A9, UGT1A8, UGT1A7	654	58	6879	3.08296	0.0172061	0.00247425	0.00229949		MAPK10	7
KEGG	hsa00830:Retinol metabolism	hsa00830:Retinol metabolism	18	0.51006	6.49e-05	UGT1A10, UGT1A1, RDH8, ADH1B, CYP2C9, CYP2B6, DHRS9, AWAT2, CYP1A2, RDH16, UGT1A5, UGT1A4, UGT2A2, UGT1A3, UGT2A1, UGT1A9, UGT1A8, UGT1A7	654	64	6879	2.95829	0.0173069	0.00247425	0.00229949		ENO2	7
KEGG	hsa04672:Intestinal immune network for IgA production	hsa04672:Intestinal immune network for IgA production	15	0.42505	7.36e-05	IL10, HLA-DRB5, TNFSF13, TNFRSF13C, AICDA, IL4, HLA-DMA, HLA-DMB, CD40LG, TNFRSF17, MADCAM1, HLA-DRB3, ICOS, HLA-DOB, HLA-DQA1	654	47	6879	3.35692	0.0196001	0.00247425	0.00229949		OGDH	7
KEGG	hsa04010:M	hsa04010:MAPK signaling pathway	90	1.73511	7.05e-05	PTPRR, RASGRF2, ARRB1, ARRB2, FGF1, ECSIT, DUSP16, FGF2, FGF5, ELK4, CASP3, AKT2, RPS6KA1, STMN1, MAP3K8, RAC1, PRKACA, PRKACB, MAP3K7, MAP2K3, DUSP5, MAP4K2, DAXX, MAP2K1, DUSP3, DUSP1, IL1R1, PLA2G4B, RRAS2, CACNA2D2, PLA2G4A, DUSP8, MAPK8IP2, MAPK8IP3, TGFBR1, DUSP6, MAPK8IP1, TGFBR2, DUSP7, IL1A, CACNB3, RASA1, IL1B, JMJD7-PLA2G4B, RASA2, RAPGEF2, MAPT, RAF1, CACNA1A, STK4, RASGRP2, CACNA1H, …	1687	253	6879	1.45055	0.0205003	0.00258908	0.00245698		GLI2	7
KEGG	hsa04390:H	hsa04390:Hippo signaling pathway	59	1.13746	8.9e-05	WWC1, PPP2R2A, LIMD1, FGF1, ACTB, AMOT, GLI2, ACTG1, PPP1CB, CCND3, CCND1, YWHAQ, PPP2R1A, APC2, WNT5A, CSNK1D, WNT9A, TGFBR1, TGFBR2, LATS2, FRMD6, BIRC5, LLGL2, YAP1, CRB1, TCF7, LEF1, PRKCZ, STK3, SAV1, PPP2CB, PARD6A, WNT11, TP53BP2, WNT4, SMAD2, TCF7L2, WNT10A, FZD5, FZD6, FZD9, BMP8B, MPP5, BMP7, BMP6, PPP1CA, BMP4, MOB1A, BMP2, DLG1, PPP2R2C, DLG3, DLG4, ID2, PPP2R2D, SNAI2, NF2, BMPR1A, T…	1687	151	6879	1.59326	0.0258172	0.0027808	0.00263892		PLCB1	7
KEGG	hsa01200:C	hsa01200:Carbon metabolism	47	0.906111	9.46e-05	GPI, FH, ECHS1, RPEL1, GLDC, RPE, DLST, OGDHL, GPT, ENO2, ENO3, HK2, ACAT2, HK1, HK3, IDH3B, ME1, PGK1, ME3, ME2, TPI1, MDH1, IDH3G, MDH2, IDH1, IDH2, PGAM2, GOT2, MTHFR, SDHA, SDHB, GCK, CS, GLUD1, PKM, PC, PCCB, OGDH, SUCLG2, PGAM4, SUCLG1, ALDOC, ACO1, IDNK, ACO2, AGXT, PFKM	1687	113	6879	1.69601	0.0274262	0.0027808	0.00263892		STK4	7
KEGG	hsa01130:B	hsa01130:Biosynthesis of antibiotics	76	1.4652	0.000211	GPI, ACAA2, GLDC, MSMO1, OGDHL, ENO2, PFAS, ENO3, HK2, HK1, TM7SF2, GCSH, HK3, PPAT, FNTB, IDH3B, PGM3, PGM2, HADH, AASS, PGM1, TPI1, PGAM2, AMPD2, CMBL, AMPD3, SDHA, LSS, SDHB, NME1, ALDH3A2, ACLY, PKM, NME7, PCCB, PGAM4, SUCLG2, SUCLG1, ALDOC, IDNK, AGXT, GART, ISYNA1, FH, ECHS1, RPEL1, FAXDC2, RPE, AK1, DLST, AK3, UAP1, AK5, ACAT2, PAPSS2, PAPSS1, UGP2, ALDH1B1, PGK1, PRODH, FDFT1, FDPS, MDH1,…	1687	212	6879	1.4618	0.0600549	0.00562976	0.00534252		SMAD2	7
KEGG	hsa04728:D	hsa04728:Dopaminergic synapse	50	0.963948	0.000336	PPP2R2A, PPP1CB, PPP2R1A, AKT2, KIF5B, CREB3L2, PRKACA, SLC18A1, PRKACB, PPP2R5B, PPP2R5A, PPP2R5D, PLCB1, PLCB2, CLOCK, CREB5, CAMK2B, GRIA1, DDC, CACNA1A, ITPR2, ARNTL, ADCY5, PPP2CB, GNG3, GNG5, GNG4, PPP2R3C, GNG8, DRD1, DRD2, KCNJ5, KCNJ6, MAPK14, GNG12, GNG11, GNG13, MAPK13, PPP1CA, GNAO1, MAPK10, PPP2R2C, CALY, PPP2R2D, GNB4, GNAS, GNB3, CALM3, GNB5, CALM2	1687	128	6879	1.59283	0.094004	0.00822532	0.00780566		IDH3B	7
KEGG	hsa05200:P	hsa05200:Pathways in cancer	122	2.35203	0.0021185	RB1, HHIP, FGF1, ETS1, FGF2, FGF5, CCND1, TFG, AKT2, PRKACA, PRKACB, MAP2K1, HGF, WNT5A, RBX1, BCR, MSH6, COL4A4, AGTR1, RAF1, CTBP1, TCF7, LPAR1, LPAR2, PIK3R1, STK4, RASGRP2, HIF1A, RASGRP3, RALGDS, WNT4, STAT5A, SMAD2, WNT10A, JUP, FZD5, ZBTB16, FZD6, FZD9, GNG12, GNG11, NFKB1, GNG13, BMP4, BMP2, FGF18, BCL2, MDM2, GNB4, GNAS, GNB3, GRB2, GNB5, FGFR3, FGF10, RET, ITGB1, CDKN1B, HSP90AB1, LAMC3…	1687	393	6879	1.26584	0.463935	0.0389275	0.0369414		ATP5C1	6
															APC2	6
															EGLN1	6
															ACO1	6
															ACO2	6
															PGM2	6
															PCCB	6
															SUFU	6
															RAC1	6
															ETS1	6
															RAF1	6
															GART	6
															PPP1CB	6
															MAP2K1	6
															ATP5J2	6
															CASP8	6
															RASA1	6
															PDXK	6
															MAPK1	6
															DAXX	6
															GOT2	6
															ME1	6
															PC	6
															AHCYL1	6
															PPP1CA	6
															RASGRP2	6
															HIF1A	6
															PLCB2	6
															NME1	6
															MAPT	6
															ARNTL	6
															MAP4K4	6
															STK3	6
															TGFBR2	6
															GNPDA2	6
															GCK	6
															KRAS	6
															IDH2	6
															ACAT2	6
															RPE	6
															IL4	6
															GRM1	6
															SDHB	6
															ALKBH4	5
															FNBP1	5
															BCR	5
															EWSR1	5
															URI1	5
															SET	5
															LARP1	5
															EPB41L3	5
															EIF2AK4	5
															AIF1L	5
															QARS	5
															ECHS1	5
															ATP5A1	5
															TAOK2	5
															FBXO22	5
															MAP3K7	5
															MSH6	5
															SMS	5
															SRSF7	5
															GMPS	5
															UCKL1	5
															ITGB1	5
															NUMA1	5
															PTEN	5
															SPDL1	5
															UNC45A	5
															AGXT	5
															MALT1	5
															UBQLN1	5
															IGF2BP2	5
															NTRK1	5
															CSNK1D	5
															TP73	5
															PCM1	5
															CACYBP	5
															PABPC1	5
															EPS15	5
															PEX19	5
															NR3C1	5
															CACNA1A	5
															TBC1D15	5
															CNTLN	5
															GNAS	5
															NGLY1	5
															PDPK1	5
															ACOX3	5
															ADD3	5
															ADD1	5
															ADD2	5
															MKNK1	5
															SUGT1	5
															SMC4	5
															ADH6	5
															ADH4	5
															NAA50	5
															IRF2BP2	5
															MMS19	5
															GPI	5
															SMG1	5
															GPT	5
															AIFM1	5
															MOCS1	5
															CSNK1A1	5
															IPO5	5
															EDC4	5
															PAPOLA	5
															MB21D1	5
															MAP2K3	5
															TPM4	5
															SMN2	5
															SMN1	5
															DIDO1	5
															PIK3C2A	5
															TNPO3	5
															DNAJC2	5
															POLR1D	5
															BPHL	5
															SELENBP1	5
															HECTD3	5
															HN1L	5
															PANK2	5
															SYNPO	5
															METTL3	5
															MAPK8IP2	5
															MAPK8IP3	5
															FXR1	5
															STRIP1	5
															TP53BP2	5
															ATP6V0A1	5
															SPTBN2	5
															PARVA	5
															AMER1	5
															MTHFD1L	5
															CRYL1	5
															FGFR4	5
															FGFR3	5
															YBX3	5
															CASP7	5
															CASP3	5
															PPP2R5B	5
															PPP2R5A	5
															PPP2R5D	5
															DNM2	5
															RASA2	5
															LEF1	5
															FAM120A	5
															SNCA	5
															TCF7L2	5
															RABGEF1	5
															DDX39B	5
															PSME3	5
															MTMR3	5
															AGAP1	5
															MTMR7	5
															HSPH1	5
															UCK2	5
															PSMG1	5
															SIRT2	5
															PGAM4	5
															CCNDBP1	5
															FLNC	5
															NCDN	5
															EIF4ENIF1	5
															SH3GLB1	5
															FRMD6	5
															BRPF1	5
															GFPT1	5
															STK24	5
															MDM2	5
															CELF1	5
															ARRB1	5
															ARRB2	5
															NADK2	5
															CAPZB	5
															DIS3L2	5
															NT5C3A	5
															NDUFB4	5
															PARD6A	5
															IFI16	5
															CCAR2	5
															PIK3R1	5
															DBNL	5
															NCOA3	5
															KIF2A	5
															CSDE1	5
															DBN1	5
															GCH1	5
															NEDD4	5
															JADE1	5
															NDRG2	5
															PACSIN2	5
															SSH3	5
															SSH1	5
															TAB2	5
															LSM14A	5
															PIDD1	5
															VCPKMT	5
															LRRFIP1	5
															RBM14	5
															NAA30	5
															NCBP2	5
															NAA38	5
															PARG	5
															NAA15	5
															RAPH1	5
															STMN1	5
															RTTN	5
															NISCH	5
															NOLC1	5
															PRRC2A	5
															GLUD1	5
															TRIM5	5
															TRIM3	5
															CTDP1	5
															ABI1	5
															DGKD	5
															FMR1	5
															DNMT1	5
															AK1	5
															BAG6	5
															KLC4	5
															MOB1A	5
															SPIRE1	5
															NF2	5
															KCNAB2	5
															TRAF4	5
															FZR1	5
															TXNRD1	5
															TRIT1	5
															SLC46A1	5
															CMBL	5
															LLGL2	5
															TWF1	5
															MAP7	5
															INPP5J	5
															GNG12	5
															CDV3	5
															AMPD2	5
															AMPD3	5
															ALDOC	5
															MAPRE3	5
															UMPS	5
															MAPRE2	5
															SP100	5
															RANBP9	5
															FAS	5
															ALDH3A2	5
															TIPRL	5
															CMPK1	5
															SDCBP	5
															EPHX2	5
															NR4A1	5
															DNMBP	5
															DLG3	5
															ACADVL	5
															TGFBR1	5
															CAMK2B	5
															MLYCD	5
															JMJD7-PLA2G4B	5
															UAP1	5
															PAPSS2	5
															IDH3G	5
															HADH	5
															ISYNA1	5
															IDNK	5
															OGDHL	5
															PRODH	5
															FDPS	5
															PLA2G4B	5
															AK5	5
															FZD10	5
															HTR4	5
															GRPR	5
															RXFP1	5
															RXFP3	5
															TAAR6	5
															TRHR	5
															AGTR2	5
															FPR3	5
															GALR3	5
															GALR2	5
															NPBWR1	5
															ICOS	5
															TACR3	5
															F2	5
															EGFR	5
															CCL24	5
															P2RY10	5
															CHRM1	5
															CSF2	5
															CHRM5	5
															CYSLTR1	5
															IFNAR2	5
															LHCGR	5
															DRD4	5
															HTR1B	5
															IFNW1	5
															P2RY6	5
															LEP	5
															NPFFR1	5
															LHB	5
															CCR1	5
															TNFSF13	5
															NMBR	5
															CCKAR	5
															AVPR1B	5
															PTGER1	5
															CXCR1	5
															CXCR3	5
															KISS1R	5
															CD40LG	5
															INHBA	5
															INHBC	5
															NMUR2	5
															NMUR1	5
															ERBB3	5
															CS	5
															RPEL1	5
															SUCLG1	5
															GRM7	5
															FGFR1OP2	4
															CKMT1B	4
															ATF7	4
															OPTN	4
															CDCA7	4
															BAZ2A	4
															EPB41L2	4
															GSTM1	4
															JUP	4
															MRVI1	4
															STRN	4
															LIN54	4
															SNX12	4
															ARHGAP5	4
															SHB	4
															NEFH	4
															NINL	4
															DLGAP5	4
															TEX14	4
															DDB1	4
															PAFAH1B3	4
															CENPV	4
															RIC1	4
															SNX24	4
															TAOK3	4
															SLMAP	4
															PKN2	4
															CIAPIN1	4
															ALDH1L2	4
															NFATC2IP	4
															CEP250	4
															MAP3K8	4
															SYBU	4
															CDKL3	4
															IST1	4
															STX7	4
															CDC25C	4
															PKP4	4
															GRIA1	4
															CREM	4
															SLC9A3R1	4
															NEK4	4
															ODF2	4
															NEK7	4
															HPS5	4
															IBTK	4
															UQCRQ	4
															SP1	4
															MOB2	4
															SP3	4
															CNTROB	4
															SNAP23	4
															FAM208A	4
															PPP6R2	4
															PGM3	4
															TRIM69	4
															BCAS1	4
															TRIM67	4
															ITGA3	4
															TFIP11	4
															SPTB	4
															ARFGAP2	4
															MSL1	4
															IMPACT	4
															ETF1	4
															NAF1	4
															ROCK1	4
															MGRN1	4
															RCHY1	4
															CABLES1	4
															EFR3B	4
															MYO16	4
															EIF3J	4
															BCAR1	4
															IKZF4	4
															EFR3A	4
															CDC23	4
															SMARCC2	4
															MYO7A	4
															PPA1	4
															MT1G	4
															CCDC81	4
															RIN2	4
															CERKL	4
															TTBK1	4
															STAT5A	4
															RAB27A	4
															AIMP1	4
															CDC16	4
															CALU	4
															NOL10	4
															SPAG16	4
															OTUD7A	4
															AKAP12	4
															MAP1LC3A	4
															PCYT1A	4
															PABPC4	4
															CNKSR1	4
															DEPDC5	4
															PTMA	4
															KIZ	4
															YAP1	4
															COX5A	4
															PCNP	4
															MAP3K3	4
															APTX	4
															SGSM3	4
															NDUFAB1	4
															TCEA1	4
															OTUD4	4
															CRTC1	4
															NARS	4
															PPIP5K1	4
															CAST	4
															ACOT11	4
															CASK	4
															GRIP2	4
															TBC1D24	4
															TBC1D25	4
															PPIA	4
															NDUFB10	4
															UBA6	4
															DAPP1	4
															CACNA1I	4
															TMEM245	4
															LPXN	4
															MFAP3L	4
															CAV2	4
															SYT6	4
															AHI1	4
															GNB4	4
															RERE	4
															LDB1	4
															LDB3	4
															UFL1	4
															MYO18A	4
															SHROOM3	4
															SHROOM4	4
															SHANK1	4
															ASAP1	4
															ASAP2	4
															CRYZ	4
															POLD3	4
															TMEM201	4
															GNG5	4
															TRA2B	4
															PTK2B	4
															URGCP	4
															YY1AP1	4
															SARDH	4
															SNTB2	4
															IPO11	4
															GPATCH4	4
															EPRS	4
															GPATCH8	4
															ELK4	4
															FAM122B	4
															TFG	4
															MBNL1	4
															DDX11	4
															AFAP1	4
															ARMC5	4
															PRKD3	4
															NUP98	4
															CTBP1	4
															PRKCZ	4
															BLOC1S6	4
															CEP72	4
															NRBF2	4
															DMPK	4
															RMDN2	4
															CGN	4
															HNRNPL	4
															TOLLIP	4
															CEP83	4
															CEP85	4
															CEP57	4
															KIAA1033	4
															PYGM	4
															SMG9	4
															PYGL	4
															TK1	4
															ZNF365	4
															EXOC7	4
															DENND2A	4
															NCOR1	4
															AEBP2	4
															PLIN4	4
															NR1I3	4
															USO1	4
															ADCY2	4
															SPTY2D1	4
															ADCY5	4
															FGD3	4
															UBN1	4
															DMTN	4
															GLYCTK	4
															RRP1B	4
															DEF8	4
															DHRS2	4
															HIPK3	4
															CEP120	4
															FGF2	4
															PARK2	4
															HID1	4
															CEP128	4
															PLS3	4
															CEP135	4
															USP5	4
															USP4	4
															CEP131	4
															VRK2	4
															HIC1	4
															OBSCN	4
															BRSK1	4
															BRSK2	4
															MTM1	4
															MCL1	4
															OSBPL9	4
															TRAPPC2	4
															OSBPL8	4
															EIF2B3	4
															CHTOP	4
															RAB4B	4
															OSBPL3	4
															CCDC14	4
															FANCA	4
															TRAPPC9	4
															COPS3	4
															BCL2	4
															MAP3K11	4
															MAP3K12	4
															PSTPIP1	4
															UBTF	4
															TLK1	4
															PHACTR1	4
															HAUS6	4
															TSN	4
															DNAJC5	4
															ABLIM2	4
															PPIL2	4
															KRR1	4
															NCKAP5L	4
															MTOR	4
															MTRR	4
															HDAC10	4
															FAM89B	4
															TRAF3IP1	4
															TIAL1	4
															PNP	4
															RPS6KA1	4
															ARFIP1	4
															SRRM2	4
															COG5	4
															COG4	4
															COG3	4
															SRRM1	4
															TIAM2	4
															NEIL2	4
															BLZF1	4
															MAGED1	4
															SH2D2A	4
															STXBP1	4
															RPAP3	4
															SCFD1	4
															GSE1	4
															STXBP5	4
															ZRANB2	4
															ZZZ3	4
															FUBP3	4
															MAGED2	4
															ZCCHC17	4
															SIPA1L1	4
															RALGPS2	4
															STRADA	4
															HCK	4
															UGDH	4
															HNRNPH3	4
															RGPD5	4
															NOL3	4
															PPP2CB	4
															KIAA0513	4
															APBB1	4
															KANSL1L	4
															MPP5	4
															FRA10AC1	4
															RASEF	4
															CWC27	4
															CCDC28B	4
															AMOT	4
															DOCK10	4
															COL4A3BP	4
															KAZN	4
															AMPH	4
															COPA	4
															CABP1	4
															FAM83F	4
															RPRD1A	4
															FAM83D	4
															DARS	4
															SEPSECS	4
															CAPRIN2	4
															CASS4	4
															GPSM1	4
															RABEPK	4
															CASP9	4
															RBM4	4
															MCF2L	4
															CASP2	4
															H2AFY	4
															DNM1	4
															ATP1A1	4
															GNA13	4
															TBRG1	4
															NXF1	4
															PDE11A	4
															KDM4B	4
															HN1	4
															PPP2R2D	4
															ZFYVE9	4
															ZFYVE28	4
															LSM12	4
															PPP4R2	4
															MYL6	4
															DDX39A	4
															HPD	4
															MTMR2	4
															AGAP2	4
															NCAPH	4
															LYN	4
															FERMT1	4
															FERMT2	4
															LRSAM1	4
															TUBA1B	4
															TUBA1A	4
															UPF2	4
															UPF1	4
															NSUN2	4
															PGAM2	4
															MYOF	4
															RRAS2	4
															PTGR1	4
															SIRT1	4
															PIGA	4
															KANK2	4
															TMF1	4
															DMD	4
															HARS	4
															MEF2D	4
															STAT2	4
															OSBP	4
															ZNF687	4
															TUBA4A	4
															RBX1	4
															RBM14-RBM4	4
															SNRNP200	4
															KPNB1	4
															PFKFB2	4
															FOXO3	4
															CLTCL1	4
															SLC38A6	4
															MBP	4
															ZBTB16	4
															QKI	4
															ZC3HC1	4
															STK26	4
															FGFR1OP	4
															SLC25A3	4
															HSP90AB1	4
															COX4I1	4
															ATP7B	4
															SPG11	4
															NCK1	4
															DSP	4
															PPP1R12A	4
															KSR1	4
															SH2D3C	4
															MET	4
															NDUFB9	4
															CXXC5	4
															KATNA1	4
															PPP1R14A	4
															NDUFA7	4
															DUT	4
															PRRX1	4
															NDUFA4	4
															MBOAT1	4
															LYSMD2	4
															BAIAP2	4
															VIPAS39	4
															SMAP2	4
															TONSL	4
															ACAD11	4
															ANK1	4
															ULK3	4
															ATP5I	4
															ATP5B	4
															DHX30	4
															LARS	4
															MICAL1	4
															MIER1	4
															HIVEP1	4
															N4BP2	4
															RBM10	4
															SNX5	4
															SEC31A	4
															IQSEC2	4
															IQSEC1	4
															IQSEC3	4
															DCLK2	4
															WNK1	4
															WNK2	4
															CALM3	4
															CALM2	4
															PTPRR	4
															AATK	4
															CHRDL2	4
															KIF1A	4
															CCT3	4
															MINK1	4
															ANO8	4
															KIF27	4
															NCOA7	4
															STX16	4
															CAMKK1	4
															PAK2	4
															AP2B1	4
															ALDH4A1	4
															FHOD3	4
															ACAA2	4
															WWC1	4
															CPOX	4
															CCND3	4
															CCND1	4
															KIF5B	4
															PALM	4
															PPFIA1	4
															PPFIA4	4
															PPFIA3	4
															ATG9A	4
															MID2	4
															TANC1	4
															DKC1	4
															NDRG4	4
															PSMD11	4
															ARHGEF28	4
															PDS5A	4
															SUPT6H	4
															RTN4	4
															CALD1	4
															DEAF1	4
															NPHP1	4
															NDUFV2	4
															PRPH	4
															GGT7	4
															PHF10	4
															GULP1	4
															PAN2	4
															PAN3	4
															SERGEF	4
															LSM14B	4
															PICALM	4
															DDX3Y	4
															DDX3X	4
															ILK	4
															CHD1	4
															RPGR	4
															YWHAQ	4
															RBM34	4
															RBM33	4
															RBM15	4
															PLA2G4A	4
															SSTR2	4
															TBC1D2	4
															CREB5	4
															DCTN2	4
															DDX21	4
															MAT2B	4
															CLCN2	4
															PDLIM3	4
															PDLIM2	4
															EPS8L1	4
															RBM39	4
															ATP2B1	4
															MAPK13	4
															PNKD	4
															ASB9	4
															CYFIP1	4
															GLE1	4
															CREB3L2	4
															PIP4K2A	4
															ANKS1A	4
															MED1	4
															SULT2B1	4
															KIAA1217	4
															IFT81	4
															PRR12	4
															PRDX2	4
															ZNF143	4
															CDK19	4
															ACE	4
															FZD6	4
															UPF3A	4
															C9ORF85	4
															UNC119	4
															CDK13	4
															CPEB2	4
															CLTB	4
															FMN1	4
															PFAS	4
															CLINT1	4
															ING5	4
															ANXA6	4
															BACE1	4
															AFTPH	4
															PHLPP1	4
															SSFA2	4
															RNF138	4
															BRD9	4
															BRD8	4
															RNF146	4
															SARM1	4
															MSRB3	4
															MAEA	4
															APMAP	4
															RNF19A	4
															LZTS1	4
															WHSC1L1	4
															RNF40	4
															CACNB3	4
															CLIP1	4
															MADD	4
															PHLDB2	4
															AK3	4
															TARS	4
															ITPR2	4
															KLC1	4
															STIP1	4
															BAG1	4
															ADAP1	4
															CDK5	4
															CNOT3	4
															SPIRE2	4
															CALCOCO1	4
															DUSP16	4
															SH3D19	4
															IQCB1	4
															SORD	4
															PAPD4	4
															REXO2	4
															PTBP3	4
															TRAF3	4
															PAPD5	4
															EVL	4
															RNF34	4
															C15ORF39	4
															NHS	4
															PTPN12	4
															CDC42BPA	4
															RAD50	4
															METAP2	4
															DIXDC1	4
															GOLGA4	4
															GOLGA5	4
															RUSC1	4
															HABP4	4
															GLUL	4
															INTU	4
															PDE1B	4
															PTDSS1	4
															MAP6	4
															CCDC88C	4
															ANP32E	4
															SH3KBP1	4
															KIF13A	4
															ANKRD2	4
															MAP4K2	4
															TSC22D1	4
															TFEB	4
															MDFIC	4
															TNNT1	4
															TNNT2	4
															WAC	4
															CXCR4	4
															RYK	4
															C1GALT1	4
															DLC1	4
															KIAA1191	4
															CMIP	4
															WRNIP1	4
															STAM2	4
															PDE9A	4
															ARHGAP17	4
															ARHGAP22	4
															ARHGAP21	4
															DNAJC21	4
															ZC3H18	4
															RIPK1	4
															MARK2	4
															RAP1GAP2	4
															DNAJC12	4
															SMAD9	4
															TDRD3	4
															DLG1	4
															DLG4	4
															JMY	4
															BDKRB2	4
															CAMK1D	4
															ARAP1	4
															PALLD	4
															ITGB1BP1	4
															ITGB3BP	4
															GMDS	4
															ABCF3	4
															USP25	4
															WTAP	4
															ARID3B	4
															NEURL4	4
															FMNL2	4
															SSBP3	4
															PLA2G6	4
															AFMID	4
															DUSP6	4
															ARPC5	4
															RRM2B	4
															CERS1	4
															HHIP	4
															NUDT4	4
															ATP6V1C2	4
															THTPA	4
															HTATIP2	4
															KITLG	4
															UBIAD1	4
															NDUFB11	4
															TCF7	4
															GNB5	4
															ATG12	4
															BLOC1S2	4
															GMEB1	4
															ZNF346	4
															PAIP1	4
															GSR	4
															MKLN1	4
															LCLAT1	4
															TM7SF2	4
															FGF5	4
															TNPO1	4
															TNPO2	4
															NFS1	4
															STXBP6	4
															RALGDS	4
															CNEP1R1	4
															ATP6V0E2	4
															WNT5A	4
															DYNLRB1	4
															LSS	4
															HAGH	4
															DDC	4
															PPP2R3C	4
															PPP2R2C	4
															ECSIT	4
															LYPLA1	4
															BDH2	4
															ADSSL1	4
															MYRF	4
															GK	4
															PSMB9	4
															NT5C3B	4
															CYB5A	4
															SEC24A	4
															NDUFA2	4
															ASRGL1	4
															NDUFS2	4
															DCTN3	4
															CHPT1	4
															CYFIP2	4
															RNF114	4
															ACOT7	4
															DGKG	4
															ACSS3	4
															CMAS	4
															ACSM3	4
															FAIM	4
															NXN	4
															XPNPEP1	4
															PGLYRP4	4
															PRSS1	4
															PGLYRP2	4
															OR11H2	4
															OR11H4	4
															OR2M3	4
															GPR174	4
															CRHBP	4
															LIPH	4
															LIPN	4
															LIPM	4
															PRSS8	4
															PGLYRP1	4
															OR2L2	4
															RNASE3	4
															OR6T1	4
															SPARCL1	4
															OR13J1	4
															OR2K2	4
															ADAMTS12	4
															OR6S1	4
															C6	4
															C7	4
															HLA-DQA1	4
															HLA-DRB5	4
															OR8B12	4
															OR4N4	4
															TREML4	4
															GPR182	4
															HLA-DRB3	4
															PRSS22	4
															MMP21	4
															GPR132	4
															MMP28	4
															TPSAB1	4
															PF4V1	4
															F9	4
															CCL13	4
															SERPINC1	4
															OR10H4	4
															FSTL1	4
															NTF4	4
															PROKR1	4
															HLA-DMA	4
															PROKR2	4
															CHRNG	4
															OR2AG2	4
															RHO	4
															CCL18	4
															CCL17	4
															LEFTY2	4
															CCL21	4
															F11	4
															GPR4	4
															GPR149	4
															OR10G7	4
															SIGLEC1	4
															INHA	4
															PF4	4
															CCL26	4
															HP	4
															TNF	4
															FGF6	4
															TNFRSF8	4
															HLA-DOB	4
															TNFRSF4	4
															KERA	4
															EDAR	4
															OR13C8	4
															OR4X1	4
															OR13C4	4
															LCN9	4
															OR5AR1	4
															CSH1	4
															GPR85	4
															CPA6	4
															DEFA5	4
															TNFRSF10C	4
															GPR101	4
															BMP15	4
															OR8D4	4
															OR8D2	4
															ADAMTS6	4
															OR14I1	4
															ADRA2B	4
															MUC5AC	4
															ADAMTS20	4
															XCL1	4
															BPI	4
															IL2RG	4
															P2RY4	4
															CEACAM16	4
															SFTPA1	4
															ICAM4	4
															OR51L1	4
															OR2A42	4
															CER1	4
															OR8H2	4
															OR8G5	4
															KLK7	4
															OR52L1	4
															KLK6	4
															APOM	4
															APOH	4
															OTOG	4
															A2M	4
															OR6B1	4
															NTSR2	4
															OR2A25	4
															OR51I2	4
															PPBP	4
															RAET1E	4
															OR6A2	4
															OR2A14	4
															OR2A1	4
															IL21	4
															OR4E2	4
															ORM1	4
															IL20	4
															PTGDR2	4
															IFNA8	4
															WFDC2	4
															OR5B12	4
															OR4D5	4
															CDCP2	4
															VWA2	4
															OR4A15	4
															OR3A2	4
															OR4A16	4
															OR3A1	4
															C1QB	4
															C1QA	4
															LYZL2	4
															CPN1	4
															WIF1	4
															OR4C46	4
															GDF10	4
															KLK12	4
															CR1L	4
															IL17F	4
															OR5C1	4
															TPSB2	4
															AMY2A	4
															OR5K2	4
															MPL	4
															CLEC18C	4
															LOXL4	4
															NPPB	4
															IL18RAP	4
															C1RL	4
															FAM3D	4
															OR1B1	4
															SPINK8	4
															PRSS57	4
															MUC3A	4
															OR52E8	4
															FETUB	4
															PNLIP	4
															FBN2	4
															OR2C3	4
															OR9Q1	4
															OR2AK2	4
															OR51B6	4
															OR2B6	4
															FGF23	4
															OR2B2	4
															OR5H1	4
															MUC17	4
															BMP5	4
															OR51A4	4
															ULBP2	4
															CXCL9	4
															OR52J3	4
															CRISP3	4
															OR10AG1	4
															GPER1	4
															MADCAM1	4
															FGB	4
															OR52I2	4
															OR52I1	4
															GIF	4
															OR2H2	4
															OR1F1	4
															FGG	4
															DCN	4
															MMRN1	4
															PON3	4
															OR52H1	4
															OR2G3	4
															LAMA3	4
															OC90	4
															MUC2	4
															MUC6	4
															OR4F21	4
															PLA2G2F	4
															OR1D5	4
															OPN1SW	4
															CD6	4
															PPP2R1A	4
															GLDC	4
															HK2	4
															IFNL1	4
															GPR179	4
															LPAR3	4
															MC3R	4
															S1PR5	4
															GPR156	4
															HCRTR1	4
															UGT2A1	4
															UGT1A1	4
															UGT1A5	4
															UGT1A4	4
															UGT1A3	4
															UGT1A9	4
															UGT1A8	4
															UGT1A7	4
															ITSN2	3
															PTPDC1	3
															MNX1	3
															FNBP4	3
															UNC5A	3
															PHKA1	3
															HDGFRP2	3
															CLOCK	3
															ATF3	3
															HLCS	3
															JAG2	3
															GSTM2	3
															L1CAM	3
															VANGL1	3
															OSBPL10	3
															ARHGAP4	3
															SHF	3
															SMPD3	3
															DLGAP1	3
															KCND3	3
															EPS15L1	3
															MED27	3
															RAPGEF2	3
															CRYAB	3
															HCST	3
															RAPGEF3	3
															ATL3	3
															ATL2	3
															NEURL1B	3
															MFN2	3
															CENPT	3
															ATAD2	3
															MBD2	3
															DCBLD2	3
															APEX1	3
															FRK	3
															ZNF451	3
															ALDH1L1	3
															NAB1	3
															GMNN	3
															MSI1	3
															PLOD2	3
															IL1RAP	3
															FNTB	3
															KCNH2	3
															FBXO18	3
															ATP11C	3
															FBXO10	3
															PKP1	3
															IL6ST	3
															SLC27A2	3
															SHC4	3
															TXNDC9	3
															NREP	3
															PKMYT1	3
															SPATA6	3
															CORO1A	3
															SLC9A3R2	3
															IP6K1	3
															FUS	3
															FBXO31	3
															LRCH1	3
															OSBPL1A	3
															SP140L	3
															ETFA	3
															NEO1	3
															BOK	3
															SMCR8	3
															UHRF2	3
															U2AF1	3
															BAHD1	3
															E2F1	3
															TRIM46	3
															UBQLN4	3
															NTRK3	3
															PCDH8	3
															DBNDD1	3
															MYO1B	3
															NAGK	3
															ST7	3
															EIF3E	3
															CD247	3
															TRIM32	3
															CERK	3
															C9ORF142	3
															MTFR1L	3
															LGALS3	3
															CCDC91	3
															FBXO5	3
															CCDC80	3
															SOAT1	3
															KCNQ1	3
															KCNQ2	3
															TMEM63B	3
															LPAR1	3
															SYNGR2	3
															SEC14L1	3
															DECR1	3
															BSDC1	3
															SUCO	3
															NBEAL2	3
															SMARCA4	3
															SPDYA	3
															SUGP1	3
															MON1B	3
															NAT10	3
															OTUD7B	3
															KCNT1	3
															NUDCD2	3
															SREBF1	3
															SYN2	3
															SYN1	3
															SLTM	3
															CANX	3
															SYNC	3
															SLX4	3
															CAP2	3
															GABBR1	3
															PNPLA7	3
															GRIN1	3
															SEC23IP	3
															NOL4L	3
															OTULIN	3
															CCNYL1	3
															NEK11	3
															NARF	3
															GDA	3
															ZFAND5	3
															CELSR1	3
															CELSR3	3
															AKR7A2	3
															CARD10	3
															CDKAL1	3
															ADAM17	3
															GPRIN1	3
															ADAM12	3
															CARD14	3
															SIDT2	3
															HIGD1A	3
															AUTS2	3
															CAV1	3
															GGN	3
															CCPG1	3
															UVSSA	3
															UBA1	3
															DYRK3	3
															PODXL2	3
															TNFAIP3	3
															TNFAIP1	3
															DACT1	3
															ATP6AP1	3
															ETV1	3
															NAV2	3
															NAV3	3
															CRY2	3
															IFT46	3
															SFSWAP	3
															CBL	3
															RNF2	3
															GNG3	3
															CNR1	3
															MVB12B	3
															BNIP2	3
															TMEM209	3
															TTC14	3
															ARFGEF2	3
															TMED7-TICAM2	3
															EPOR	3
															RSPH3	3
															REST	3
															POLE3	3
															ERCC8	3
															ANKLE2	3
															SMC6	3
															SLC4A3	3
															EPS8	3
															WDR91	3
															CEP95	3
															VPS18	3
															FNDC3B	3
															FNDC3A	3
															GTPBP4	3
															WDR77	3
															BCAN	3
															SRFBP1	3
															ASTN1	3
															SEH1L	3
															PDXDC1	3
															BCL10	3
															GNS	3
															MTDH	3
															MCMBP	3
															PROM1	3
															PHC2	3
															MCAM	3
															EHD3	3
															CDKN1B	3
															SMG8	3
															ASGR2	3
															TUBB2B	3
															TUBB2A	3
															GAS6	3
															PLIN5	3
															GRAMD1B	3
															GPNMB	3
															SLC17A5	3
															RRP36	3
															CKB	3
															FARP2	3
															PCGF6	3
															TUBB4B	3
															ANKRD13D	3
															UBP1	3
															PARK7	3
															CFL1	3
															SLC39A6	3
															PLS1	3
															HMGN1	3
															IPMK	3
															DYRK1B	3
															TRAFD1	3
															LARP4B	3
															VRK3	3
															TLE6	3
															TOM1L1	3
															HIC2	3
															ZNF318	3
															AAGAB	3
															CBFB	3
															CNP	3
															FAM114A1	3
															CCDC25	3
															AP1M1	3
															CCDC18	3
															OSBPL2	3
															TMEM132A	3
															REEP3	3
															REEP2	3
															MAP3K14	3
															BCL2L2	3
															KIAA0100	3
															PHACTR3	3
															CCDC34	3
															TFDP1	3
															TST	3
															MCM3	3
															CEBPA	3
															MTPN	3
															TTK	3
															HDAC9	3
															FIP1L1	3
															VPS54	3
															JAZF1	3
															NLGN4Y	3
															WDSUB1	3
															KAT7	3
															SEPHS2	3
															ATP5SL	3
															ESCO1	3
															AP1AR	3
															MAPK8IP1	3
															ATP6V0D1	3
															CASZ1	3
															HNRNPLL	3
															CRHR1	3
															ATP6V0A2	3
															SETDB1	3
															SLC35E1	3
															SNAP91	3
															TECPR1	3
															HIP1	3
															CITED1	3
															SLC44A1	3
															SLC35F5	3
															GBE1	3
															LIMD1	3
															XPO1	3
															C1QBP	3
															PSD	3
															CBFA2T2	3
															CBFA2T3	3
															VAV2	3
															VWA1	3
															AIDA	3
															ZDHHC20	3
															NOL8	3
															NOL6	3
															APBB2	3
															MPP2	3
															PTGES2	3
															KDM1A	3
															KDM1B	3
															PVR	3
															KDM2A	3
															LIG3	3
															ZCCHC7	3
															LPP	3
															HRH3	3
															LONRF1	3
															PNPT1	3
															NONO	3
															CBX2	3
															CAMSAP3	3
															LRP11	3
															YBX1	3
															SPRED2	3
															SIX4	3
															TRPS1	3
															SAFB	3
															FCHSD2	3
															RBMS1	3
															STOML1	3
															TBRG4	3
															S100PBP	3
															DEK	3
															SLC4A7	3
															KANSL3	3
															ATP13A2	3
															ATP13A3	3
															LPIN2	3
															TDRKH	3
															SAMD14	3
															PPP4R1	3
															PSMD2	3
															WDHD1	3
															STARD8	3
															SETMAR	3
															FAM133B	3
															RFX5	3
															CFAP97	3
															PIF1	3
															ZBTB8A	3
															NYAP1	3
															MTMR4	3
															OAZ3	3
															EXPH5	3
															ABCA2	3
															CADM3	3
															PRRT3	3
															DAZL	3
															TDP1	3
															EFCAB6	3
															PQBP1	3
															IKBIP	3
															DNTT	3
															DYNLL1	3
															RBSN	3
															KCNMA1	3
															PICK1	3
															GPRC5C	3
															SLC29A3	3
															SLC29A2	3
															C11ORF54	3
															MIEF2	3
															GGA3	3
															PSMB1	3
															YKT6	3
															LRRC20	3
															FABP3	3
															FABP5	3
															ZNF692	3
															ZNF691	3
															NCF2	3
															UBE2D3	3
															MUM1	3
															RORA	3
															KPNA4	3
															KPNA2	3
															TICAM2	3
															VPS33B	3
															FRMD5	3
															ROR1	3
															ANAPC2	3
															KANK3	3
															TUBGCP2	3
															SAV1	3
															BCL2L11	3
															ATXN1	3
															ZNF668	3
															SLC38A2	3
															EVI5	3
															ZBTB17	3
															PTPRA	3
															STK25	3
															PIN1	3
															MYD88	3
															RASGRF2	3
															FLT4	3
															MCM10	3
															NGRN	3
															VPS37A	3
															PARD3B	3
															DBF4	3
															SNPH	3
															SLC25A11	3
															R3HCC1L	3
															GTF3C1	3
															SEC23A	3
															CNNM1	3
															FCHO1	3
															FCHO2	3
															BEND7	3
															CNNM2	3
															CNNM3	3
															LINGO1	3
															PPP1R14C	3
															DONSON	3
															LYSMD3	3
															SPG20	3
															TMEM41B	3
															EIF4A3	3
															RASSF4	3
															FAM53B	3
															EPHB2	3
															HNF1A	3
															VWA5B1	3
															STX1B	3
															CCNY	3
															FNDC1	3
															C7ORF43	3
															MXRA8	3
															SPATA18	3
															STX1A	3
															TMEM87A	3
															TMEM87B	3
															L3MBTL2	3
															MST1R	3
															DSN1	3
															SNX2	3
															SNX9	3
															XRCC6	3
															RASSF8	3
															ARMC10	3
															ID2	3
															PAF1	3
															PTPRU	3
															SUV39H2	3
															CCDC120	3
															SUV39H1	3
															MIA3	3
															WASL	3
															BRCA2	3
															PEPD	3
															PTPRG	3
															SCML1	3
															CD34	3
															STARD3NL	3
															CCDC117	3
															KIF22	3
															BANK1	3
															CD46	3
															PDZRN3	3
															CD44	3
															POPDC2	3
															STX17	3
															SLC43A2	3
															DOT1L	3
															DERL1	3
															XIAP	3
															CRIP2	3
															ARVCF	3
															RXRA	3
															PLEKHA8	3
															NEDD1	3
															ESYT2	3
															AUNIP	3
															FOXA2	3
															RTKN	3
															DCLRE1C	3
															WWC2	3
															BCCIP	3
															CLGN	3
															PPME1	3
															SCN9A	3
															CAPN1	3
															RGS8	3
															ADPRHL1	3
															RUNDC3A	3
															TANC2	3
															TMX2	3
															GPD2	3
															GPD1	3
															RTN2	3
															VCP	3
															CHAT	3
															SEL1L	3
															PSEN1	3
															C16ORF59	3
															CCDC136	3
															NFXL1	3
															BMP4	3
															BMP2	3
															GCLC	3
															PQLC1	3
															RSRP1	3
															STT3B	3
															ATP2A2	3
															PSIP1	3
															HMGB1	3
															BCL7A	3
															LRRFIP2	3
															VCAN	3
															TMIGD2	3
															IRF4	3
															IRF2	3
															NAA35	3
															BLVRA	3
															DDX25	3
															MVP	3
															GOSR1	3
															DDX20	3
															CRMP1	3
															ATP2C2	3
															ACVR1B	3
															PDLIM4	3
															SOD1	3
															CLUAP1	3
															R3HDM2	3
															STMN2	3
															THYN1	3
															STMN4	3
															DCAF6	3
															SYTL4	3
															GPR162	3
															KIAA0368	3
															HOXB6	3
															POM121	3
															SLAIN2	3
															VPS26A	3
															SLAIN1	3
															PPP3R1	3
															CRACR2B	3
															PRDX1	3
															PNPO	3
															NKX2-1	3
															SSR1	3
															KIAA0319L	3
															RREB1	3
															BRAP	3
															ST13	3
															TRIP4	3
															TMEM192	3
															RAD18	3
															RET	3
															TMSB4X	3
															NDC1	3
															BRD1	3
															ANXA1	3
															MIOS	3
															ANXA4	3
															TMEM175	3
															GCFC2	3
															C16ORF62	3
															GRAMD3	3
															GRAMD4	3
															TMEM163	3
															SF3A1	3
															BRF1	3
															ADAT1	3
															TTC9B	3
															KTN1	3
															TRMT6	3
															UHRF1BP1L	3
															PHLDB1	3
															CTNND2	3
															BZW2	3
															BEST1	3
															RPH3A	3
															TUBB3	3
															GYG2	3
															STK32C	3
															LZTS3	3
															SEMA6A	3
															CLIP4	3
															ADAM9	3
															LSMEM1	3
															ABHD5	3
															PHF21A	3
															BAG2	3
															SKIL	3
															SLC15A4	3
															ANKRD28	3
															CD163	3
															CHERP	3
															RCAN1	3
															ZFP64	3
															IARS	3
															DPP10	3
															BNC2	3
															LSP1	3
															SIN3B	3
															METTL10	3
															METTL15	3
															ELAC2	3
															ZFP91	3
															RANGAP1	3
															NUMB	3
															EIF4E2	3
															SLC24A1	3
															GTF2A1	3
															HIRIP3	3
															RBBP8	3
															DCAF10	3
															DCAF11	3
															WASF3	3
															PTPN18	3
															KCNIP2	3
															SEMA4F	3
															SEMA4G	3
															KLF4	3
															KLF3	3
															CUL4A	3
															SPAG1	3
															APP	3
															ANTXR2	3
															ANTXR1	3
															CHEK1	3
															SOX6	3
															TNS2	3
															TNS1	3
															SLC11A2	3
															JMJD6	3
															DOPEY2	3
															CARHSP1	3
															RRAGC	3
															EZR	3
															TELO2	3
															GPM6A	3
															NECAB3	3
															TMTC3	3
															TWF2	3
															NMD3	3
															PRRC1	3
															TRAP1	3
															GADD45A	3
															INSR	3
															AMMECR1	3
															CLIC4	3
															CAMKV	3
															FAM21C	3
															FAM21A	3
															AP3B1	3
															RHOA	3
															RHOU	3
															CUX1	3
															DCPS	3
															MPZL1	3
															TJP1	3
															PRPF39	3
															KRT18	3
															STAC2	3
															STEAP3	3
															ARHGAP39	3
															ARHGAP35	3
															TMEM143	3
															CHCHD3	3
															BASP1	3
															PDE8A	3
															APLP2	3
															KCTD5	3
															PDIA6	3
															ELMO2	3
															STEAP2	3
															USP54	3
															LTBP1	3
															ARHGAP12	3
															PDZD4	3
															FOPNL	3
															ASIC1	3
															ARHGAP29	3
															ARHGAP23	3
															ARHGAP33	3
															SLC2A1	3
															SENP6	3
															ENOSF1	3
															AOX1	3
															ABCC4	3
															LATS2	3
															LUC7L2	3
															USP11	3
															PALM2	3
															OPRL1	3
															DBF4B	3
															TOB2	3
															HSPD1	3
															STOM	3
															FAM63A	3
															REPS1	3
															CMTM4	3
															NAP1L1	3
															USP28	3
															IFT172	3
															ALKBH6	3
															ALKBH8	3
															CACNA2D2	3
															MTHFD2	3
															FAXDC2	3
															PDGFC	3
															FAM111B	3
															SFXN4	3
															M1AP	3
															SMPD1	3
															PCMTD1	3
															CNOT6L	3
															CRB1	3
															CENPM	3
															FBXW2	3
															MINPP1	3
															ARL8B	3
															ZC4H2	3
															HPS3	3
															PIWIL4	3
															ALAS1	3
															ITGAV	3
															CEP290	3
															ACTR2	3
															LRTOMT	3
															SNAP47	3
															CDKN2AIPNL	3
															HERC4	3
															TRIM22	3
															CCDC78	3
															ALG2	3
															KCTD17	3
															PKHD1	3
															SYNGR1	3
															XRRA1	3
															MSRA	3
															CALY	3
															NT5C1B-RDH14	3
															MEDAG	3
															KHK	3
															NMRK1	3
															BBS5	3
															NBPF10	3
															NBPF11	3
															PDZD11	3
															SGSM1	3
															TTC8	3
															KLHL5	3
															MSMO1	3
															MAP7D2	3
[truncated: 3,427 more rows]

## Sheet: Figure 3
Figure 3A PKM gene expression (fpkm)			Figure 3D PKM2/PKM1 ratio							Figure 3I Total PKM2 in human prefrontal cortex			Figure 3J PKM2 intensity in neuroanl nuclei			Figure 3J PKM2 nucleo-cytoplasmic ratio			Figure 3K Total PKM2 expression (FI)
Control	AD		Control			AD				Control	AD		Control	AD		Control	AD		Control		AD
3352.49	2358.93		Exon10	Exon9	Exon10/9	Exon10	Exon9	Exon10/9		763052	7.72974e+06		158979	987293		0.426426	0.727085		Independent measurement 1	Ind. Measurement 2	Ind. Measurement 1	Ind. Measurement 2
1836.74	3159.54		181	301	0.601329	1392	409	3.40342		457166	7.15978e+06		56213	1168567		0.466213	0.707162		1.02381	0.689781	1.08341
2472.52	3612.48		347	333	1.04204	60	19	3.15789		619768	3.43383e+06		108243	396276		0.561162	0.946826		1.20543	0.738655	1.62874	0.865214
1941.86	1344.94		2260	1074	2.10428	87	13	6.69231		3.84756e+06	733756		72661	359138		0.392913	0.66602		0.790846	1.22804	1.46709	0.689944
2719.12	1726.98		1900	707	2.68741	1389	171	8.12281		769720	1.56428e+06		251822	185983		0.481705	0.517164		0.137017	0.740517	1.12312	0.777579
3972.7	1395.83		719	997	0.721163	3070	2133	1.43929		837585	1.79493e+06		175582	254780		0.705134	0.536512		1.32221		1.31724	1.19856
3529.47	1764.86		1372	3305	0.415129	2497	1050	2.3781		800687	1.92449e+06		186080	153871		0.760982	0.682375			1.386	1.53944
4451.85	3663.21		1156	2748	0.42067	361	127	2.84252		499160	753552		76843	155483		0.440805	0.628525			0.757201	2.55192	1.54581
1638.9	3027.45		1557	6326	0.246127	121	12	10.0833		1.07015e+06	1864341		99833	535767		0.586018	0.850395
			2856	808	3.53465	5036	444	11.3423		1.0303e+06			272506			0.712271
Figure 3F ROSMAP PKM1 isoform expression (fpkm)								Figure 3G ROSMAP PKM2 isoform expression (fpkm)								Figure3H ROSMAP PKM2/1 ratio
Braak stage								Braak stage								based on Cogdx
0	1	2	3	4	5	6		0	1	2	3	4	5	6		Control	AD
12.53	0.42	0.29	0.89	3.61	1.51	1.12		62.54	60.54	51.87	92.01	75.95	122.3	108.37		4.99122	50.0058
11.58	1.21	14.01	0.96	0.98	1.77	5.26		71.61	90.53	52.44	87.77	75.6	112.34	151.91		6.18394	9.06193
4.76	2.97	3.55	1.79	5.5	0.69	0.86		106.29	179.16	99.22	99.65	56.76	134.22	93.88		22.3298	10.4515
0.27	1.01	9.1	0.77	7.52	3.51	2		51.84	102.03	68.19	116.06	104.26	139.64	142.32		192	102.111
11.46	0.79	2.29	0.86	3.63	1.43	1.07		82.6	104.76	76.81	119.54	68.42	170.19	124.62		7.20768	84.6136
5.98	1.99	1.53	1.88	1.5	8.32	1.79		95.22	166.83	156.23	142.09	88.66	82.84	110.19		15.9231	43.1467
1.95	4.92	6.26	5.54	2.69	15.67	2.89		119.96	64.9	195.69	75.71	144.37	99.27	76.5		74.8182	282.239
	0.41	0.65	1.94	0.71	0				63.45	100.25	76.53	200.39	46.93			101.02	62.0743
	3.57	3.09	4.85	3.75	9.55				143.04	108.22	95.05	69.18	66.21			132.608	14.1271
	0.88	3.81	1.56	1.72	6.72				138.21	111.26	134.39	119.07	96.26			83.8342	55.7489
	4.34	2.69	1.49	0.62	3.72				97.41	122.59	90.45	78.57	97.11			13.1911	37.0382
	16.59	0.95	1.6	2.37	3.98				81.06	111.99	134.87	129.89	100.04			157.057	13.9858
	9.63	0.68	0	0.81	2.46				42.82	102.83	79.08	66.05	68.34			22.4447	56.0133
	8.55	0.84	13.18	5.47	1.76				89.36	103.08	84.01	78.98	139.43			4.88608	105.941
	1.32	1.4	0.21	0.58	1.66				181.67	170.02	28.98	82.08	179.55			137.629	9.06423
	2.04	5.75	5.28	4.59	2.22				128.46	13.29	199.58	57.29	114.03			40.4743	7.49341
	2.53	1.38	8.05	5.37	4.16				102.4	218.91	114.89	109.88	88.59			92.3061	33.5415
	6.06	7.47	3.8	7.31	6.9				85.61	72.83	123.99	84.98	67.76			35.785	117.884
	1.96	0.93	3.66	1.07	7.69				180.92	136.03	122.58	80.1	85.68			33.5944	146.269
	3.07	5.17	3.38	2.23	0.34				109.86	115.81	193.06	103.39	75.75			48.6882	66.0667
	3.6	3.06	4.46	1.04	1.93				120.94	96.26	94.58	84.68	156.02			25.019	24.8981
	1.7	2.1	2.42	4.76	4.23				82.77	138.74	84.76	115.37	110.32			186.843	69.274
	5.26	2.4	7.78	5.3	2.01				131.6	102.02	86.2	117.47	148.83			7.91684	55.6704
	0.51	6.77	4.08	9.1	3.02				95.29	75.13	132.22	88.34	186.47			47.9088	60.7047
	2.19	8.77	3.57	0.59	2.95				122.09	78.01	149.78	83.72	72.76			43.8087	32.6289
	9.62	3.33	1.22	0.82	5.05				76.16	109.24	118.98	73.66	89.91			5.45975	35.0248
	3.93	1.39	1.32	3.3	3.56				145.56	106.09	184.22	115.3	118.61			66.3169	11.0797
	1.89	6.29	8.49	0.62	2.22				131.2	81.81	61.52	147.35	88.57			18.7711	97.5246
	7.04	2.13	5.53	3.81	1.11				98.46	120.57	145.9	98.48	74.33			72.2195	32.3706
	2.74	7.72	8.86	1.82	10.33				131.27	118.36	114	86.48	103.06			22.594	17.4035
	3.45	1.65	7.17	4.03	0.76				151.14	158.94	86.84	137.75	68.49			86.7593	80.5315
	12.05	4.12	3.82	3.29	1.34				65.79	102.58	144.51	109.61	93.53			4.28701	89.5563
	2.25	1.52	11.87	1.58	0.84				126.03	162.1	96.69	122.63	97.8			132.299	19.0841
	1.83	10.67	4.85	5.24	7.14				121.36	70.24	68.49	78.38	104.39			30.9087	54.244
	4.5	4.99	1.42	3.13	1.98				84.47	122.52	113.93	107.08	94.76			17.1391	381.49
	3.69	3.68	4.29	1.48	14.46				266.49	208.49	138.87	188.46	73.16			6.24143	6.19681
	1.19	2.51	5	1.8	2.87				126.07	96.55	99.2	166.96	116.95			71.339	61.2455
	6.01	5.37	6.84	5.91	3.82				135.79	110.16	119.04	98.31	85.16			79.0948	107.756
	11.21	3.11	6.52	2.24	8.01				101.61	138.75	98.22	107.32	100.28			178.862	45.0549
	1.08	6.22	5.01	0.11	1.62				93.7	77.32	107.72	64.51	93.22			3.74304	106.904
	11.01	1.65	1.43	0.52	2.18				47.2	99.37	115.16	50.56	133.49			27.9493	47.906
	1.17	4.15	1.51	3.34	0.85				154.79	227.35	135.23	142.59	77.6			45.5725	15.9849
	3.13	4.59	6.13	5.48	0.8				171.39	184.84	138.01	121.89	136.01			122.714	221.981
	3.38	3.15	1.86	0.44	7.2				126.84	229.93	152.19	75.33	99.49			2.3113	34.0564
	4.49	1.07	3.71	14.95	3.09				138.78	107.48	111.51	57.29	139.79			9.74967	35.9219
	6.04	13.16	0.67	0.85	2.45				103.52	78.78	115.48	128.56	137.63			31.4575	141.093
	6.71	6.76	1.78	2.77	1.21				41.88	118.45	149.51	84.29	114.01			42.5083	18.3844
	1.77	2.92	3.41	2.41	1.37				126.27	93.51	105.12	141.64	113.54			32.8048	10.9415
	1.16	4.32	2.62	1.84	1.47				91.75	65.91	176.63	190.78	114.41			76.3237	21.3449
	1.32	1.46	1.62	0.46	2.56				130.05	101.14	134.52	103.14	97.47			15.3316	214.609
		1.76	5.23	2.04	3.8					148.92	99.81	110.18	113.62			96.3273	403.25
		4.04	2.25	1.69	1.97					70.74	118.49	139.26	126.4			6.58294	151.198
		3.46	1.31	0.89	2.24					99	185.79	106.2	161.46			12.4309	43.0258
			3.92	1.07	0.87						138.91	146.02	119.84			54.7831	19.2023
			8.8	5.23	8.17						108.85	92.44	97.63			100.449	55.0041
			2.5	1.9	1.29						135.61	190.92	150.11			5.98632	92.9177
			8.13	0.78	6.3						116.14	88.5	81.91			17.5222	17.9107
			3.28	2.35	3.42						105.19	138.73	121.46			15.2569	82.9526
			3.86	3.67	1.33						72.28	90.34	72.33			17.5099	30.4588
			0.32	0.01	3.45						142.42	77.22	149.39			28.6127	10.6221
			8.88	2.37	4.42						82.66	143.61	110.89			139	19.1349
			0.21	6.36	2.33						52.91	134.83	154.02			75.5798	17.3539
			4.56	2.09	4.05						105.24	263.68	103.82			86.1474	121.444
			0.51	7.29	3.59						194.56	70.96	128.51			6.37405	21.0388
			10.67	1.6	2.38						66.12	128.41	124.03			138	54.8059
			2.63	2.35	1.87						188.3	85.76	84.34			37.7992	24.2374
			3.75	3.85	2.81						134.86	71.77	113.16			14.272	22.1642
			3.66	6.1	1.81						171.36	70.63	166.68			33.4918	34.9394
			1.22	2.29	1.72						94.9	213.88	117.08			32.4069	25.8478
			9.58	3.19	3.35						90.16	135.29	177.53			26.3834	47.5165
			1.76	2.49	2.06						174.57	60.51	127.89			12.8668	34.1811
			7.06	4.15	2.03						95.71	84.12	154.12			8.14575	14.958
			0.99	4.08	4.89						115.5	98.45	79.38			21.501	34.2109
			5.71	7.14	9.35						113.92	74.6	76.48			22.5139	127.338
			2.2	3.73	3.13						134.74	122.41	67.08			172.358	92.7556
			3.37	8.16	2.95						94.36	107	141.8			83.9944	16.6345
			1.56	1.88	1.36						168.1	141.33	95.33			30.827	586.455
			11.67	4.97	1.25						82.46	142.02	253.26			83.037	3.83211
			2.55	11.12	1.82						114.89	120.45	147.4			35.4362	58.7718
			11.39	2.95	4.29						68.01	135.93	136.27			12.3693	103.685
			0.94	0.95	1.53						100.49	71.25	156.19			14.2854	17.675
			3.19	0.95	1.56						152.82	65.82	156.12			445.062	60.5949
			5.3	7.25	10.56						84.72	99.49	53.29			71.597	21.1997
			3.86	13.07	1.27						176.38	52.58	115.51			35.9627	126.163
			4.27	12.08	3.38						133.57	83.56	190.82			99.1875	9.73388
			11.56	3.09	4.27						95.39	122.48	112.96			28	18.6416
			3.7	1.28	5.18						173.58	151.05	163.58			7.06598	42.4107
			0.52	2.96	4.48						115.43	183.74	122.6			5.97103	24.1299
			0.17	4.25	0.48						49.32	102.23	53.56			31.281	46.078
			0.93	4.9	1.67						152.58	112.88	158.59			46.9135	75
			4.06	2.01	3.47						222.08	160.71	135.47			13.324	13.7228
			3.19	1.48	1.61						108.64	172.3	162.36			92.0348	39.6375
			6.45	2.41	2.42						85.94	163.25	145.93			4.97732	118.008
			5.69	2.79	6.43						93.33	116.77	116.3			139.867	24.0541
			1.15	9.49	1.56						105.84	69.47	160.86			6.76587	7.32034
			9.7	4.29	1.03						48.28	81.23	153.05			5.73942	37.2222
			1.28	1.05	1.84						179.03	167.34	128.15			13.5479	94.2087
			10.08	3.24	0.93						68.2	120.6	104.99			239.483	18.5361
			2.69	1.15	1.34						96.63	108.34	135.39			210.632	50.0453
			2.63	3.86	0.67						182.05	98.35	150.09			10.8078	13.4216
			11.82	4.57	0.62						67.84	84.71	45.88			52.7993	47.6056
			9.62	2.61	1.67						78.04	146.82	69.67			15.3213	18.1736
			1.65	2.43	1.76						152.39	121.61	111.4			25.1394	118.828
			3.49	8.87	2.78						107.59	119.05	37.28			19.8053	19.6125
			1.46	3.22	1.4						121.81	153.29	87.06			15.8387	61.3827
			0.97	3.06	0.84						136.86	117.06	113.45			20.7242	511.576
			0.92	4.55	1.47						136.16	82.69	136.76			27.9242	30.756
			6.06	1.8	2.8						82.1	213.89	43.47			25.4145	116.849
			3.59	4	4.02						66	78.45	105.81			79.7788	94.7075
			0.6	1.96	1.01						143.69	120.31	120.43			60.3783	8.46082
			6.5	4.48	2.31						71.12	138.06	118.34			11.3497	26.2866
			0.76	0.26	2.75						160.08	72.82	184.27			22.266	121.798
			5.09	0.33	5.13						145.07	168.82	83.9			46.6794	22.9385
			5.77	2.91	1.09						123.16	89.5	116.64			91.5412	182.167
			0.46	1.49	2.33						98.72	89.81	80.47			56.819	99.3351
			8.95	2.12	1.56						96.73	79.91	92.13			37.2049	53.0865
			2.74	1.19	2.47						144.67	139.05	137.22			72.2714	104.057
			5.54	10.59	3.68						84.88	67.61	90.05			42.0864	149.939
			4.59	1.06	0.94						115.39	100.39	155.35			28.513	62.3414
			0.32	2.73	1.72						129.04	152.4	86.01			18.8613	50.8939
			1.21	0.58	2.19						182.95	124.43	84.72			6.68657	157.542
			4.57	3.77	2.11						90.51	109.38	195.72			34.3072	102.704
			5.58	3.15	1.06						88.38	182.64	110.4			81.7561	106.238
			1.43	7.61	2.73						139.18	154.26	71.76				23.6227
			4.46	5.39	1.98						92.43	126.46	64.4			29.9745	29.6647
			4.62	6.02	1.18						129.01	97.98	78.17			7.58784	215.297
			2.75	4.1	1.4						69.89	130.59	100.21			112.773	76.3812
			10.13	1.85	8.72						110.54	194.64	79.02			21.4195	51.1442
			2.17	8.55	2.42						173.12	72.34	146.61			42.2131	27.272
			3.18	6.3							154.84	122.72				21.213	43.0773
			2.3	5.32							138.87	111.49				21.5338	69.9072
			9.18	3.35							104.19	88.06				77.1429	69.344
			4.65	0.99							200.07	120.58				10.32	51.657
			5.3	3.36							118.01	130.69				18.8485	52.0759
			9.54	3.03							67.11	77.79				53.6691	80.9934
			5.14	1.99							98.7	162.87				18.448	194.522
			2.87	3.6							133.97	180.74				69.2267	39.7835
			2.89	1.71							166.31	156.11				81.5432	119.014
			1.7	1.95							155.62	44.73				141.517	469.3
			3.15	4.22							178.98	169.19				11.6252	6.93298
			4.94	3.96							85.27	147.55				74.8598	14.3244
			15.31	3.18							55.03	64.04				46.3632	26.1048
			2.44	0.78							134.21	142.09				9.70769	79.2216
			1.58	4.62							146.81	116.19				141.898	51.3649
			3.28	0.62							185.56	70.17				47.9107	9.82029
			4.05	7.22							150.68	86.84				42.6916	80.8394
			12.23	2.49							71.34	144.19				22.2427	26.0804
			2.8	1.57							202.36	93.74				30.4296	17.804
			2.65	2.21							133.47	160.97				224.217	33.3174
			6.35	1.88							110.39	186.75				82.4024	39.8964
			4.59	2.08							82.21	110.42				136.467	9.97677
			4.05	5.17							170.45	161.08				36.4936	69.7985
			2.11	6.81							175.03	111.82				11.5787	14.6204
			3.08	1.06							87.82	110.3				93.3974	47.8586
			4.83	1.94							91.1	102.58				13.1127	22.2932
			10.72	0.99							71.68	148.44				75.1755	12.5194
			2.25	0.75							97.08	162.36				10.8318	57.5432
			2.55	2.49							77.67	155.23				79.9552	61.2339
			3.19	1.91							109.44	139.74				116.419	91.2941
			1.23	2.64							100.56	134.36				67.7386	170.012
			4.23	12.77							173.12	62.06				18.9347	13.8181
			0	1.07							188.25	168.57				30.817	56.1755
			2.74	0.54							82.13	55.46				60.2752	82.8759
			4.26	3.92							45.25	190.81				6.38432	38.0742
			2.72	1.43							128.53	151.92				214.534	29.9
			12.01	1.78							91.13	61.24				20.2707	72.0804
			1.28	1.94							144.35	93.87				20.9568	137.747
			3.79	2.2							81.18	51.97				38.8958	116.364
			2	1.73							106.28	51.32				25.6733	13.0016
			2.82	2.62							72.04	56.69				20.1384	35.5146
			3.41	0.76							65.25	115.3				25.1494	54.3835
			2.44	0.74							103	159.32				113.177	43.3014
			3.73	2.02							64.73	154.29				12.0277	25.0882
			3.38	1.31							71.7	132.05				57.9076	66.103
			3.11	2.31							66.97	137.16				59.707	35.7967
			1.42	0.85							172.45	93.12				72.8371	52.1134
			0.26	1.02							63.56	96.53				31.1567	45.1016
				2.08								106.38				4.85983	40.2705
				1.4								77.3				34.4045	92.0884
				0.97								67.98				151.711	68.0698
				3.34								207.77				55.2143	62.0825
				1.87								66.95				70.0825	75.9212
				5.18								78.84				62.2066	16.2331
				4.12								49.97				35.8021	21.4313
				0.96								144.04				15.2201	48.0678
				2.63								147.03				12.1286	70.0956
				2.5								68.18				150.042	202.608
				4.29								50.28				66.5078	80.989
				1.93								128.36				76.7045	31.7646
				3.47								87.49				51.4953	102.085
				1.94								83.57				29.7818	5.0464
				5.48								81.17				27.4321	56.4556
				1.76								135				42.7318	26.4543
				5.07								86.06				150.319	31.5792
				1.94								135.62				104.426	111.583
				6.51								67.33				218.9	94.9641
				2.12								109.17				9.95673	39.0403
				3.85								114.66				5.05947	100.845
				1.25								86.68				8.17968	60.3017
				3.61								99.03				90.9528	18.0871
				4.04								102.53					103.115
				2.61								111.53					148.592
				1.72								88.85					69.6467
				2.37								123.42					101.037
				1.47								91.04					26.3209
				1.35								202.93					51.2294
				1.62								169.17					67.0073
				0.2								43.78					34.5365
				1.3								112.26					59.0577
				2.59								128.45					165.266
																	38.6849
																	92.7583
																	104.151
																	26.2857
																	66.2458
																	71.5786
																	60.5826
																	96.7589
																	28.8802
																	109.163
																	142.32
																	124.62
																	110.19
																	76.5
																	171.39
																	130.05
																	87.77
																	79.08
																	94.58
																	149.78
																	184.22
																	105.19
																	72.28
																	94.9
																	139.18
																	173.12
																	72.04
																	63.56
																	110.18
																	106.2
																	98.35
																	109.38
																	180.74
																	102.58
																	93.87
																	137.16
																	112.34
																	100.04
																	179.55
																	85.68
																	186.47
																	97.8
																	139.79

## Sheet: Figure 4
Figure 4A PKM activity				Figure 4B Lactate secretion							Figure 4F glucose consumption			Figure 4G glycolytic metabolites			Figure 4H Glucose flux tracing												Figure 4I Lactate M+3
Control	AD			Control			AD				Control	AD		Control	AD		%	Control											Control	AD
0.325278	-0.171859			Mean	SD	n	Mean	SD	n		-55.5206	-7.21017		5.86131	15.126		Lactate	8.62912	7.09699	8.66424	4.84041	4.41866	3.49678	4.01046	4.68049	4.26316	6.31822		8.62912	15.3297
0.8	-1.77534			0.180052	0.00915941	4	0.163771	0.0228988	4		25.7152	29.4211		6.16004	3.18394		Citrate	26.6264	58.232	46.092	40.7897	34.0544	54.4792	28.562	59.9371	33.1636	15.6669		7.09699	16.9601
2.85644	-0.205452			0.16898	0.00807987	4	0.154614	0.0276142	4		30.4597	22.4234		3.75893	7.05062		other C13 label	64.7445	34.671	45.2437	54.3699	61.527	42.024	67.4275	35.3824	62.5733	78.0149		8.66424	12.2272
0.0748672	-0.396992			0.127113	0.0152414	4					28.5603	29.3298		3.13224	13.3756														4.84041	4.40603
0.0221078	-0.274317			0.188122	0.0149331	4	0.16116	0.0119392	4		-60.12	18.926		3.50499	8.85998		%	AD											4.41866	4.78298
0.468261	-0.0669497			0.126008	0.0285079	4	0.177618	0.0093097	4		-43.3334	26.071		3.79374	14.2543		Lactate	15.3297	16.9601	12.2272	4.40603	4.78298	3.85158	9.4562	6.60303	8.21667	11.9122		3.49678	3.85158
0.173498				0.146691	0.0175183	4	0.202069	0.0170884	4		-70.2588	26.7061		4.77436	3.5341		Citrate	44.1114	58.8103	50.4259	29.0672	40.8831	36.2706	52.0915	8.69033	26.4305	8.77006		4.01046	9.4562
				0.173477	0.0319918	4	0.200363	0.0455389	4			29.29		11.4503	8.95631		other C13 label	40.5589	24.2296	37.3469	66.5268	54.3339	59.8779	38.4524	84.7066	65.3529	79.3178		4.68049	6.60303
				0.150253	0.0222189	3	0.181968	0.0100566	4					4.82035	8.2784														4.26316	8.21667
				0.151631	0.0188135	4	0.180658	0.0222622	4					7.89482	3.11205														6.31822	11.9122
							0.193592	0.01904	4
							0.192181	0.0182645	3
Figure 4D IMPala cutoff 0.01 based on q-joint															Figure 4E Glycolytic enzyme genes (RNA-Seq)
pathway_name	pathway_source	num_overlapping_genes	overlapping_genes	num_all_pathway_genes	P_genes	Q_genes	num_overlapping_metabolites	overlapping_metabolites	num_all_pathway_metabolites	P_metabolites	Q_metabolites	P_joint	Q_joint		z-score	Control										Average Control
Central carbon metabolism in cancer	KEGG	15	SLC16A3;RAF1;PDHA1;RET;PDK1;SLC1A5;SLC2A1;LDHA;FGFR1;PIK3R3;IDH1;HK2;HK3;FGFR2;G6PD	65 (65)	0.052	0.565	28	C00158;C00074;C00073;C00031;C00037;C00354;C00079;C00078;C00183;C00049;C00082;C00042;C00041;C00152;C00123;C00122;C00064;C00065;C00149;C00148;C00062;C00022;C00025;C00026;C00197;C00092;C00097;C00135	37 (37)	3.16e-33	2.7e-30	1.3e-32	1.15e-29		SLC2A3	-0.3358	0.441686	-0.981898	-0.505369	1.40593	-2.1165	-0.175059	0.409365	-0.975056	-0.460679	-0.850829
Protein digestion and absorption	KEGG	11	MEP1B;COL4A4;SLC1A1;DPP4;SLC1A5;SLC8A1;COL9A3;COL11A1;SLC36A1;MME;SLC3A2	90 (90)	0.804	1	24	C00073;C00246;C00152;C00037;C00079;C00078;C00463;C00188;C00183;C00049;C00082;C00491;C00041;C00047;C00123;C00064;C00065;C00148;C00062;C00025;C01672;C00097;C00134;C00135	47 (47)	2.1e-22	6.89e-20	8.61e-21	2.18e-18		HK2	-1.15258	-2.14155	-0.298627	-1.0148	0.165256	-0.833923	0.41796	0.278039	0.617414	-1.31434	-0.605436
ABC transporters	KEGG	7	ABCD2;ABCC5;ABCC3;ABCG1;ABCA3;ABCB1;ABCB6	44 (44)	0.489	1	28	C00245;C00031;C00037;C00079;C01835;C00188;C01157;C00183;C00049;C00491;C00315;C00041;C00121;C00047;C00123;C00064;C00065;C00148;C00062;C00392;C00025;C06229;C00093;C00208;C00487;C00051;C00134;C00135	129 (129)	2.23e-14	9.42e-13	3.61e-13	1.6e-11		PFKFB3	1.46988	-1.02759	0.719607	-1.9107	-0.871568	-0.946397	0.90384	1.10535	0.524518	-1.39144	-0.748307
Aminoacyl-tRNA biosynthesis	KEGG	7	SARS;IARS;TARSL2;YARS;KARS;GARS;WARS	66 (66)	0.88	1	19	C00064;C00065;C00148;C00073;C00062;C00188;C00183;C00152;C00037;C00025;C00079;C00078;C00049;C00082;C00097;C00041;C00047;C00123;C00135	52 (52)	1.48e-14	6.43e-13	4.28e-13	1.83e-11		ALDOA	0.663748	-1.20013	-0.313826	-1.64171	-1.02903	0.528899	0.991931	0.448535	0.656726	1.57772	1.05858
Mineral absorption	KEGG	10	SLC31A1;ATP2B1;MT1E;SLC39A4;FTL;SLC8A1;MT2A;STEAP1;CYBRD1;FTH1	51 (51)	0.22	0.837	13	C00064;C00065;C00148;C00073;C00188;C00183;C00031;C00037;C00079;C00078;C00041;C00152;C00123	29 (29)	1.16e-11	3.21e-10	7.06e-11	2.07e-09		ENO1	-0.250721	-2.01082	-0.190785	-0.961527	-1.97795	0.235844	0.932651	-0.0867648	0.260181	0.464541	0.714883
Purine metabolism	KEGG	29	PDE1A;NPR1;NPR2;PDE3A;PDE3B;NME1-NME2;PDE7A;GUCY1A2;NT5E;ENPP1;ENPP3;POLR1C;NUDT2;XDH;AK9;POLR3A;ATIC;NME2;RRM1;NME4;ADA;PAPSS1;NT5C1B;ENTPD4;AK8;AK3;PRPS1;POLR3G;POLR3C	173 (174)	0.273	0.892	20	C00064;C00242;C00104;C00262;C00002;C00008;C00385;C00037;C00387;C00147;C04376;C00144;C00119;C00020;C00294;C00301;C00130;C00499;C00212;C00620	95 (95)	2.81e-10	6.93e-09	1.86e-09	4.88e-08		LDHA	-0.762342	-1.26083	-0.207593	-0.277297	-0.741884	-0.920597	-0.953265	-1.00967	-1.3437	0.247864	0.0818411
Glutathione metabolism	KEGG	12	RRM1;MGST1;GSTM5;GSTO1;PGD;G6PD;GPX8;TXNDC12;CHAC1;OPLAH;IDH1;GSTA4	56 (56)	0.12	0.679	13	C00669;C01672;C00072;C05422;C00750;C00037;C00025;C00097;C01419;C00315;C00051;C01879;C00134	38 (38)	6.8e-10	1.56e-08	1.97e-09	5.1e-08		CS	0.883986	-0.165483	0.436858	-0.290866	0.900661	0.743553	0.206047	-0.149364	-0.176271	1.80435	0.969999
Glycine_ serine and threonine metabolism	KEGG	5	PSAT1;SHMT2;PSPH;AGXT;PHGDH	40 (40)	0.731	1	14	C00065;C05519;C00188;C00022;C00197;C00037;C06231;C00097;C00078;C00049;C01026;C00581;C03232;C00300	50 (50)	2.92e-09	5.66e-08	4.47e-08	8.33e-07		PDHA1	0.742085	0.0187787	0.949553	0.405751	1.01866	0.552951	0.275352	0.58133	0.581535	0.945321	0.538831
Alanine_ aspartate and glutamate metabolism	KEGG	9	GPT2;RIMKLA;AGXT;GFPT1;GOT2;ASNS;GFPT2;NIT2;ASS1	35 (35)	0.0661	0.573	10	C00158;C00064;C00152;C00025;C00026;C00049;C00042;C00041;C00022;C00122	28 (28)	4.32e-08	7.05e-07	5.91e-08	1.07e-06		MCT4	-0.238649	-2.59644	-0.29696	-1.44967	-1.10233	-0.135266	0.424444	0.75926	0.220464	-1.07366	-0.328896
Glucagon signaling pathway	KEGG	19	CALM1;SIK2;CPT1C;PDHA1;PHKB;PPARGC1A;PYGL;PYGM;CAMK2B;SLC2A1;CREB5;LDHA;PDE3B;PPARA;PLCB4;ATF4;ITPR1;PRKAB2;PRKACA	103 (103)	0.188	0.82	10	C00158;C00149;C00074;C00031;C00197;C00354;C00026;C00042;C00022;C00122	26 (26)	1.87e-08	3.2e-07	7.2e-08	1.26e-06
Arginine biosynthesis	KEGG	5	ARG2;GPT2;NOS1;GOT2;ASS1	21 (21)	0.193	0.83	9	C00064;C00062;C00025;C00026;C00437;C00049;C00327;C15532;C00122	23 (23)	8.38e-08	1.28e-06	3.07e-07	4.68e-06		z-score	AD										Average AD
Taste transduction	KEGG	10	GABBR2;SCNN1G;HCN4;CALHM1;PDE1A;GABRA5;GABBR1;SCN3A;GABRA2;PRKACA	83 (83)	0.81	1	11	C00158;C00149;C00008;C00020;C00031;C00002;C00025;C00144;C00208;C00547;C00130	33 (33)	2.04e-08	3.46e-07	3.12e-07	4.73e-06		SLC2A3	0.803272	-0.697946	1.10604	-1.19184	-0.223998	0.223699	1.48792	0.943704	-0.024154	1.71751	0.414421
Arginine and proline metabolism	KEGG	10	ARG2;SMOX;ALDH18A1;P4HA1;NOS1;P4HA2;P4HA3;GOT2;ALDH2;SAT1	49 (50)	0.185	0.812	15	C15699;C00148;C00062;C02305;C00791;C01157;C00750;C00025;C15767;C00300;C00431;C00315;C00581;C00022;C00134	78 (78)	1.94e-07	2.79e-06	6.52e-07	9.08e-06		HK2	1.67344	1.00759	0.523275	-0.735428	-0.949452	0.674014	0.814258	0.844639	0.799618	1.23064	0.588259
Pantothenate and CoA biosynthesis	KEGG	4	ENPP3;BCAT1;PANK1;ENPP1	19 (19)	0.311	0.922	9	C00106;C00831;C05944;C00022;C00183;C01134;C00097;C00049;C00429	28 (28)	5.98e-07	7.77e-06	3.07e-06	3.71e-05		PFKFB3	0.00814581	1.12764	0.909206	-0.602083	-0.0212472	0.577101	-0.432754	0.824438	-1.21894	1.00131	0.217281
Citrate cycle (TCA cycle)	KEGG	2	PDHA1;IDH1	30 (30)	0.951	1	8	C00158;C00149;C00074;C00022;C00026;C00042;C05379;C00122	20 (20)	3.73e-07	5.05e-06	5.62e-06	6.4e-05		ALDOA	-1.329	-1.12587	0.061982	0.501537	0.316211	0.698332	0.115917	0.0144376	0.981542	-1.97652	-0.174144
Pyrimidine metabolism	KEGG	21	RRM1;NME4;TYMP;DCTD;NT5E;NT5C1B;UCK2;UPRT;ENPP1;AK9;ENPP3;POLR3C;POLR3G;TK2;POLR3A;CTPS2;ENTPD4;NME1-NME2;POLR1C;NUDT2;NME2	101 (101)	0.0673	0.573	12	C00064;C00106;C00105;C00015;C00112;C00029;C00119;C00380;C00055;C00214;C00429;C00475	66 (66)	6.36e-06	6.25e-05	6.71e-06	7.44e-05		ENO1	-1.12	-0.399208	0.37165	0.500826	0.0472774	1.51645	0.786259	1.40083	1.01911	-1.25271	0.287047
Taurine and hypotaurine metabolism	KEGG	1	CDO1	11 (11)	0.83	1	8	C05122;C00245;C00022;C00025;C00097;C00026;C00041;C00506	22 (22)	8.86e-07	1.11e-05	1.11e-05	0.000117		LDHA	0.276061	0.95338	0.72958	-0.171934	-0.46827	0.380476	0.118843	2.62308	1.20848	1.49778	0.714747
Renin secretion	KEGG	14	GUCY1A2;CLCA2;CTSB;CALM1;CACNA1D;ORAI1;PDE1A;NPR1;PDE3A;PDE3B;EDNRA;PLCB4;ITPR1;PRKACA	65 (65)	0.0951	0.652	7	C00008;C00020;C00002;C00788;C00547;C00212;C00584	21 (21)	8.68e-06	8.14e-05	1.24e-05	0.000127		CS	-1.59709	-1.55905	0.36691	0.2192	0.836605	-1.30418	0.508456	0.259732	-0.678686	-2.21537	0.58177
FoxO signaling pathway	KEGG	25	TGFB1;CCNG2;RAF1;GADD45B;PLK4;FBXO25;EGF;SGK1;TGFBR2;PDPK1;GABARAPL1;PIK3R3;PRKAB2;USP7;GRB2;SMAD3;FBXO32;MAPK8;MAPK10;SKP2;S1PR1;HOMER2;IL6;SOD2;KLF2	131 (132)	0.111	0.67	4	C00020;C00031;C00025;C00008	5 (5)	1.07e-05	9.5e-05	1.74e-05	0.000172		PDHA1	-2.21197	-1.69891	0.518936	-0.163704	0.63663	-0.732923	0.348126	-0.318567	-0.657343	-2.33043	-0.516347
Neuroactive ligand-receptor interaction	KEGG	34	GABRB3;ADORA2B;VIPR2;ADRA1D;DRD2;THRB;OXTR;CHRNA9;HTR5A;PARD3;GRM2;FPR1;GLRA2;GLRB;TRPV1;MC4R;GABBR2;P2RX4;GRIA2;GRIK2;GRIK4;SSTR1;SSTR2;S1PR1;LPAR1;BDKRB1;CHRNA3;CHRNA5;EDNRA;GABBR1;CHRNB4;CHRND;GABRA2;GABRA5	277 (277)	0.91	1	17	C00015;C00245;C00008;C00788;C00002;C00037;C00025;C02198;C02166;C02165;C06124;C01120;C00547;C00049;C00584;C00212;C00506	130 (130)	8.4e-06	7.92e-05	9.77e-05	0.000744		MCT4	-0.652064	0.949683	0.431445	0.471188	-0.176926	0.707414	1.05	1.77009	1.08458	0.182294	-0.661015
Parkinson disease	KEGG	6	NDUFA4L2;NDUFS1;UCHL1;DRD2;VDAC3;PRKACA	142 (142)	1	1	6	C00013;C00008;C00020;C00002;C00082;C00212	15 (15)	1.18e-05	0.000104	0.000146	0.00103		PKM2/1											2.01246
Cysteine and methionine metabolism	KEGG	6	LDHA;AHCYL2;BCAT1;CDO1;GOT2;DNMT3B	47 (47)	0.72	1	11	C00065;C00073;C00506;C02989;C00021;C00022;C00097;C00049;C00491;C00041;C00051	61 (61)	1.7e-05	0.000144	0.000151	0.00107
Glyoxylate and dicarboxylate metabolism	KEGG	3	SHMT2;AGXT;ACAT1	30 (30)	0.845	1	11	C00158;C00065;C00149;C00160;C00022;C00197;C00037;C00025;C00026;C00042;C00064	62 (62)	2e-05	0.000165	0.000203	0.00138		Figure 3K Glycolytic metabolites (UHPLC-MS)
Oxidative phosphorylation	KEGG	7	NDUFA4L2;ATP6V1E2;LHPP;ATP6V1B2;NDUFS1;ATP6V1C2;ATP6V0A1	133 (133)	1	1	6	C00013;C00008;C00004;C00002;C00042;C00122	16 (16)	1.83e-05	0.000151	0.000217	0.00146			AD									AD-average
PPAR signaling pathway	KEGG	17	ACSL3;FADS2;ACSL6;ME1;SCD;PLTP;CPT1C;PDPK1;SORBS1;SLC27A5;SLC27A2;PPARA;ANGPTL4;PLIN2;PPARG;FABP3;SCD5	74 (74)	0.042	0.562	3	C14767;C02165;C14762	5 (5)	0.000544	0.00282	0.000267	0.00171		Glucose	1.50174	0.943105	-0.711741	0.227786	-0.468063	-0.2981	-1.48759	1.28571	-1.89894	-0.100676
GABAergic synapse	KEGG	18	GABBR2;GABRB3;GNG2;GNG7;GNG11;CACNA1D;HAP1;GNG12;SLC38A3;GNB4;GPHN;KCNJ6;GABBR1;PRKACA;GABRA5;GNG8;GABARAPL1;GABRA2	88 (88)	0.0968	0.652	4	C00064;C00042;C00025;C00026	9 (9)	0.000238	0.00139	0.000269	0.00171		Glucose-6-P	1.3697	-0.737281	0.853454	-0.520629	0.0413221	-0.824425	-0.708205	2.49416	-0.264535	0.189284
Phenylalanine_ tyrosine and tryptophan biosynthesis	KEGG	1	GOT2	5 (5)	0.554	1	8	C00354;C00074;C00108;C00119;C00079;C00078;C00082;C00463	35 (35)	4.23e-05	0.000331	0.000273	0.00173		Fructose-1,6,-BP	-0.81218	-1.21676	-1.21696	1.59089	0.0966798	-0.118154	-0.756755	2.08118	-0.285849	-0.0708796
Serotonergic synapse	KEGG	21	HTR5A;GABRB3;GNG8;GNG7;CYP2J2;RAF1;GNG11;CACNA1D;PLA2G4A;GNG12;PTGS2;KCNJ3;GNB4;KCNJ5;KCNJ6;PLCB4;DUSP1;GNG2;ITPR1;PLA2G4C;PRKACA	113 (115)	0.164	0.785	8	C05953;C02198;C00078;C02166;C02165;C05635;C00909;C00584	42 (42)	0.000168	0.0011	0.000317	0.00197		1,3-BP-Glycerate	1.72918	0.286328	-0.298682	1.50835	-0.210385	-0.638692	-0.715618	2.05318	0.00395615	0.413068
HIF-1 signaling pathway	KEGG	19	LDHA;TIMP1;SLC2A1;PDHA1;PDK1;TLR4;EGLN3;CAMK2B;FLT1;RPS6;IL6;EGF;LTBR;PIK3R3;MKNK2;EIF4EBP1;HK2;HK3;VEGFA	100 (100)	0.154	0.771	5	C00031;C00022;C00002;C00072;C00026	15 (15)	0.000183	0.00117	0.000324	0.002		PEP	2.60216	0.516128	0.822843	0.292996	0.363773	-1.02795	-0.8954	0.0894186	-0.830562	0.214823
Pentose phosphate pathway	KEGG	4	RPE;PGD;G6PD;PRPS1	30 (30)	0.673	1	8	C00345;C00022;C00197;C00118;C00119;C00121;C00031;C00620	35 (35)	4.23e-05	0.000331	0.000326	0.00201		Pyruvate	-0.435959	0.120314	-0.727701	-0.407731	-0.410834	0.959602	-0.504843	-0.778116	0.259436	-0.213981
Lysosome	KEGG	28	SORT1;HEXA;HEXB;LGMN;GALC;ATP6V0A1;IGF2R;NPC1;AP1G1;LITAF;SUMF1;MANBA;AP3B2;CLTA;CD68;LAMP1;NPC2;AP1S3;CD164;CTSB;CTSH;AP3M1;CTSL;ENTPD4;CTSS;DNASE2;CTSK;LAPTM5	123 (123)	0.0128	0.362	2	C00002;C00008	4 (4)	0.00855	0.0213	0.00111	0.0057		Lactate	-0.861785	0.333023	0.141512	-0.379584	2.43784	0.206026	2.28442	-0.60426	-0.271067	0.365125
beta-Alanine metabolism	KEGG	4	ALDH2;SMOX;ALDH3B1;MLYCD	31 (31)	0.698	1	7	C00106;C00750;C00386;C00049;C00315;C00429;C00135	32 (32)	0.000175	0.00114	0.00122	0.00624		Citrate	0.0404815	-2.18707	0.385612	-0.455706	0.0527378	0.0984489	0.614763	-2.01554	-0.132333	-0.399845
Sphingolipid signaling pathway	KEGG	18	MAPK10;MAPK8;ACER2;RAF1;PPP2R2B;PIK3R3;SPHK1;TRADD;SGMS2;PDPK1;PLCB4;SPTLC2;PRKCZ;NSMAF;MAP3K5;S1PR1;PPP2R1B;PPP2R5A	118 (118)	0.496	1	5	C00065;C06124;C00346;C00319;C00212	16 (16)	0.000257	0.00148	0.00127	0.00641			control									Control-average
Regulation of lipolysis in adipocytes	KEGG	5	NPR1;PIK3R3;PDE3B;PRKACA;PTGS2	54 (54)	0.92	1	5	C00020;C00788;C00584;C00547;C00212	15 (15)	0.000183	0.00117	0.00163	0.00777		Glucose	0.627955	-0.65039	-0.0730962	-0.95384	0.185805	1.18967	0.553483	-0.99372	1.02022	0.100676
Nicotinate and nicotinamide metabolism	KEGG	10	NMRK1;ENPP3;NNT;NT5E;ENPP1;NMNAT2;NAMPT;AOX1;NT5C1B;NNMT	30 (30)	0.00911	0.317	6	C00253;C00022;C00153;C00049;C00042;C00122	55 (55)	0.0189	0.0426	0.00166	0.00785		Glucose-6-P	-0.759551	0.385547	-0.617985	-0.612963	-0.60467	1.88509	-0.259658	-0.63329	-0.486083	-0.189284
Ferroptosis	KEGG	11	ACSL3;ACSL6;SAT1;FTL;PRNP;SLC7A11;SLC3A2;VDAC3;SLC39A14;FTH1;NCOA4	40 (40)	0.0283	0.482	5	C00051;C00669;C00491;C00025;C00097	31 (31)	0.00624	0.018	0.0017	0.00801		Fructose-1,6,-BP	-0.0558764	1.74845	0.399209	-0.0889149	-0.11031	-1.36508	0.458297	-0.656264	0.308412	0.0708796
Synaptic vesicle cycle	KEGG	12	DNM3;SLC17A7;STX2;CPLX3;ATP6V0A1;VAMP2;AP2S1;ATP6V1B2;ATP6V1C2;ATP6V1E2;CLTA;STXBP1	63 (63)	0.221	0.837	4	C00547;C00037;C00002;C00025	12 (12)	0.000853	0.00424	0.0018	0.00842		1,3-BP-Glycerate	-0.999244	-0.865074	-1.01465	-0.947861	-0.546296	-0.0785691	1.19898	-0.88771	0.42281	-0.413068
TNF signaling pathway	KEGG	34	VEGFC;PIK3R3;LIF;DNM1L;MLKL;TRADD;IL15;TRAF1;CEBPB;CSF1;RPS6KA5;JAG1;ICAM1;NFKBIA;CASP10;FADD;BIRC3;CCL2;ATF4;TNFAIP3;MMP3;MAPK8;MAPK10;FAS;MAP2K3;CXCL5;CXCL1;CXCL2;IL18R1;PTGS2;IL6;CREB5;CXCL3;MAP3K5	110 (110)	1.5e-05	0.00981	0		0 (0)	1	1	1.5e-05	0.00981		PEP	-1.01263	-0.80543	-0.974404	-0.793207	0.220428	1.25855	0.53862	-0.979141	0.613803	-0.214823
															Pyruvate	0.163696	1.21897	-0.739857	-0.435959	0.156649	-0.727857	-0.312201	3.27531	-0.672921	0.213981
															Lactate	-0.678471	-0.0373568	-0.656357	-0.567349	-0.220697	-0.707157	-0.712497	1.15327	-0.859507	-0.365125
															Citrate	1.06085	0.418056	0.300857	1.41919	1.04502	-1.39088	0.907217	0.164981	-0.326692	0.399845

## Sheet: Figure 5
Figure 5C nuclear p-PKM2			Figure 5E Histone3T11-P			Figure 5F Chromatin accessiblity around TSS of TF-regulated genes
Control	AD		Control	AD		STAT3-binding sites		HIF1A-binding sites		b-catenin-binding sites
1.07113	1.35464		1.14594	1.39567		Control	AD	Control	AD	Control	AD
1.13785	1.17976		0.94723	1.26359		25.7953	24.8489	21.0776	20.9303	75.3203	60.5921
1.13537	1.3453		1.24418	1.2276		18.173	26.659	13.3418	23.1392	70.6409	58.1514
0.969574	1.76309		0.861707	1.35643		18.8122	26.708	13.3004	21.8079	74.8423	71.764
1.5684	1.65397		0.865534	1.28107		21.3601	27.8873	17.0517	24.0937	55.9523	73.1493
0.879038			0.935411			23.6132	26.2546	18.9861	21.2361	73.3481	88.1102
0.906568						21.9629	23.1015	17.6174	18.1343	67.3161	68.6613
0.332072						18.553	19.0211	13.3242	14.3928	69.98	62.8837
						26.8852	27.7437	22.2421	22.5078	76.3197	85.6592
						26.2524	30.7254	21.7831	26.6696	74.975	78.5894
						18.4776		14.1573		52.6786
						20.9856		16.0523		70.0423
Figure 5H PKM2::TF regulated genes				Figure 5I Go-terms of upregulated genes
HIF	STAT			HIF1A-regulated genes
0.708962	1.40019			GO biological process complete	Homo sapiens - REFLIST (20595)	upload_1 (15)	upload_1 (expected)	upload_1 (over/under)	upload_1 (fold Enrichment)	upload_1 (raw P-value)	upload_1 (FDR)
1.07007	1.58307			regulation of generation of precursor metabolites and energy (GO:0043467)	161	4	0.12	+	34.11	5.05e-06	0.0398
1.01118	1.19141			cellular carbohydrate metabolic process (GO:0044262)	176	4	0.13	+	31.2	7.12e-06	0.0375
0.719159	-1.1148			regulation of carbohydrate metabolic process (GO:0006109)	214	4	0.16	+	25.66	1.52e-05	0.0478
0.962497	1.48694			carbohydrate metabolic process (GO:0005975)	474	6	0.35	+	17.38	6.48e-07	0.0102
1.21027	1.01528			regulation of small molecule metabolic process (GO:0062012)	437	5	0.32	+	15.71	1.12e-05	0.044
-0.54866	-0.83765
-0.636648	2.80183			STAT3-regulated genes
-0.916601	1.97607			GO biological process complete	Homo sapiens - REFLIST (20595)	upload_1 (47)	upload_1 (expected)	upload_1 (over/under)	upload_1 (fold Enrichment)	upload_1 (raw P-value)	upload_1 (FDR)
0.860774	-0.725115			signal transduction involved in intra-S DNA damage checkpoint (GO:0072428)	1	1	0	+	> 100	0.0046	0.94
0.442962	0.708962			positive regulation of cytokine activity (GO:0060301)	1	1	0	+	> 100	0.0046	0.93
0.473127	1.84333			cholangiocyte apoptotic process (GO:1902488)	1	1	0	+	> 100	0.0046	0.92
-0.253947	-0.614989			regulation of acid-sensing ion channel activity (GO:1901585)	1	1	0	+	> 100	0.00455	0.91
0.560966	0.876128			positive regulation of smooth muscle cell-matrix adhesion (GO:1905609)	1	1	0	+	> 100	0.00455	0.9
0.386756	0.566804			cellular response to bisphenol A (GO:1903926)	1	1	0	+	> 100	0.00455	0.89
	0.636182			response to bisphenol A (GO:1903925)	1	1	0	+	> 100	0.00455	0.88
	0.991291			tricellular tight junction assembly (GO:1904274)	1	1	0	+	> 100	0.00455	0.86
	0.875993			arsonoacetate metabolic process (GO:0018872)	2	1	0	+	> 100	0.00682	0.96
	-1.82492			negative regulation of nuclear cell cycle DNA replication (GO:1902576)	2	1	0	+	> 100	0.00682	0.95
	-1.02336			VEGF-activated neuropilin signaling pathway (GO:0038190)	2	1	0	+	> 100	0.00682	0.94
	-0.842036			positive regulation of retinal ganglion cell axon guidance (GO:1902336)	2	1	0	+	> 100	0.00682	0.94
	1.01118			DNA methylation on adenine (GO:0032775)	2	1	0	+	> 100	0.00682	0.93
	0.864206			leukocyte adhesive activation (GO:0050902)	2	1	0	+	> 100	0.00682	0.92
	0.747673			neutrophil aggregation (GO:0070488)	2	1	0	+	> 100	0.00682	0.91
	-0.663999			response to zinc ion starvation (GO:0120127)	2	1	0	+	> 100	0.00682	0.9
	1.12226			positive regulation of aortic smooth muscle cell differentiation (GO:1904831)	2	1	0	+	> 100	0.00682	0.9
	-0.755629			regulation of aortic smooth muscle cell differentiation (GO:1904829)	2	1	0	+	> 100	0.00682	0.89
	-0.304521			peptidyl-cysteine S-trans-nitrosylation (GO:0035606)	2	1	0	+	> 100	0.00682	0.88
	1.73321			protein localization to tricellular tight junction (GO:0061833)	2	1	0	+	> 100	0.00682	0.87
	0.532765			Golgi to plasma membrane CFTR protein transport (GO:0043000)	2	1	0	+	> 100	0.00682	0.87
	-0.670778			peptidyl-aspartic acid hydroxylation (GO:0042264)	2	1	0	+	> 100	0.00682	0.86
	0.943655			trabecular meshwork development (GO:0002930)	2	1	0	+	> 100	0.00682	0.85
	0.623283			endothelial tip cell fate specification (GO:0097102)	2	1	0	+	> 100	0.00682	0.85
	-0.630554			negative regulation of mitotic cell cycle DNA replication (GO:1903464)	2	1	0	+	> 100	0.00682	0.84
	0.671551			protein localization to early endosome (GO:1902946)	2	1	0	+	> 100	0.00682	0.83
	-0.723091			cellular response to zinc ion starvation (GO:0034224)	2	1	0	+	> 100	0.00682	0.83
	0.530242			aorta smooth muscle tissue morphogenesis (GO:0060414)	3	1	0.01	+	> 100	0.00908	0.94
	0.747409			positive regulation of axon guidance (GO:1902669)	3	1	0.01	+	> 100	0.00908	0.93
	0.722105			basal dendrite arborization (GO:0150020)	3	1	0.01	+	> 100	0.00908	0.92
	-1.94725			basal dendrite morphogenesis (GO:0150019)	3	1	0.01	+	> 100	0.00908	0.92
	-0.596211			basal dendrite development (GO:0150018)	3	1	0.01	+	> 100	0.00908	0.91
	0.584683			angiogenesis involved in coronary vascular morphogenesis (GO:0060978)	3	1	0.01	+	> 100	0.00908	0.91
	1.13703			blood vessel endothelial cell fate commitment (GO:0060846)	3	1	0.01	+	> 100	0.00908	0.9
	-0.75304			positive regulation of collagen fibril organization (GO:1904028)	3	1	0.01	+	> 100	0.00908	0.9
	1.04569			blood vessel endothelial cell fate specification (GO:0097101)	3	1	0.01	+	> 100	0.00908	0.89
	-0.54866			regulation of mitotic cell cycle DNA replication (GO:1903463)	3	1	0.01	+	> 100	0.00908	0.88
	0.82738
	0.653698
	1.08555
	-0.305506
	0.623653
	1.20488
	-0.360399
	-0.389474
	0.477026
	-0.400847
	-1.70873
	2.20055
	0.568327
	1.80138
	1.03614
	0.748572
	-1.08718
	-0.519556
	1.70482
	0.725949
	0.460705
	-0.861233
	-0.361022
	-0.550082
	0.259408
	-0.388008
	0.28181
	-0.242532

## Sheet: Figure 6
Figure 6A Baseline apoptosis			Figure 6D Neuronal apoptosis with *µM ABT-737											Figure 6F apopotosis competency with ABT-737					Figure 6G Correlation analysis
Control	AD		Control					AD						Control	AD				Patients	Glycolytic_metabolites	Apoptosis
1.76056	3.36391		0	0.1	0.16	0.3	1	0	0.1	0.16	0.3	1		5.42636	8.51064				Control	1.22238	4.10959
2.12014	3.93258		1.76056	4.04762	5.76923	5.42636	6.66667	8.24176	5	9.43396	16.3636	25.8065		4.10959	8.17308				Control	2.55502	6.46766
2.53521	1.74757		2.12014			4.10959		3.36391			8.51064			6.46766	26.4706				Control	1.77124	0
2.30179	2.85714		2.53521			6.46766		3.93258			8.17308			4.34783	13.8889				Control	1.7752	9.7561
3.50877	3.77358		2.30179			4.34783		9.13462			26.4706			14.8148	16.3636				Control	2.68872	5.02793
2.88066	3.06748		3.50877			14.8148		1.74757			13.8889			9.7561	7.75194				Control	3.5688	5.42636
1.03627	1.17647		2.88066			9.7561		2.85714			16.3636			5.02793	17.1429				Control	2.70615	4.34783
0			1.03627			5.02793					7.75194			14.6341	12.2449				AD	5.00804	8.51064
2			0			14.6341					17.1429			8					AD	3.66177	17.1429
						8					12.2449			4.34783					AD	3.93321	16.3636
						4.34783													AD	1.7673	13.8889
																			AD	2.80552	8.17308
																			AD	5.05228	26.4706
																			AD	2.02046	7.75194
																			AD	3.16214	14.8148
Figure 6I Lactate secretion			Figure 6J Nuclear p-PKM2			Figure 6L EGFP::PKM2 nuclear translocation						Figure 6N CoDo -induced apoptosis comptence
Control	CoDo		Control	CoDo		time (min)	Control	CoDo				Control	CoDo	Control+ABT	CoDo+ABT
2.21023	4.19947		0.953038	1.04642		28	1.00065	1.03128	0.987948	0.980772		3.43823	4.44755	9.92366	19.2308
1.98295	6.71673		0.882159	1.06276		56	1.00033	1.01656	0.999278	0.965914		6.64905	7.30584	16.2162	62.5
1.59448	4.31666		0.862946	1.0216		84	0.983891	1.02913	0.880048	0.961946		3.77315	3.74194	13.6752	39.4366
1.18433	9.34337		1.11666	1.2266		112	1.0079	0.999797	0.880334	0.92588		8.45279	7.25748	8.88889	28.125
2.46532	2.78788		0.797373	0.945895		140	0.998551	0.999886	0.89722	0.910493		2.60084	3.83112	2.77778	30.4348
			0.971399	1.19121		168	1.00642	1.00062	0.896442	0.902132		5.62799	3.51659	6.38298	52.6316
						196	1.01218	1.01831	0.864766	0.900918
						224	0.994715	1.01517	0.843882	0.887283
						252	0.99087	0.9828	0.889826	0.890898
						280	0.979107	1.00104	0.85408	0.899069
						308	0.972754	1.01034	0.799376	0.864469
						336	0.970031	1.00951	0.892841	0.829542
						364	0.977116	0.980701	0.871605	0.821429
						392	0.972634	0.982698	0.828785	0.837386

## Sheet: Figure 7
Figure 7B EGFP::PKM2 nuclear translocation					Figure 7D nuclear p-PKM2			Figure 7F H3T11-P			Figure 7G Glycolytic metabolites (UHPLC-MS)					Figure 7L Apoptosis competence
time (min)	control	CoDo	CoDo+shikonin		AD	AD-shikonin		AD	AD-shikonin		z-score	Control	AD	AD-shikonin		Control	AD	AD-shikonin
1	1	1	1		1.07113	1.35464		1.10662	0.497912		Glucose-6-P	-0.906207	0.530187	-0.00215056		1.85693	6.28002	7.2886
28	1.04581	1.00866	0.956318		1.13785	1.17976		1.0019	0.666547		Fructose-BP	-0.32867	-0.2167	-0.551108		3.3814	12.9163	10.0738
56	1.0548	0.978342	0.987697		1.13537	1.3453		0.973366	0.916686		Glyceraldehyde-3P	0.0136138	1.04943	-0.745016		4.91861	11.2453	6.48707
84	1.02573	0.984619	0.968323		0.969574	1.76309		1.07551	0.90267		1,3-BP-Glycerate	0.211898	0.115153	0.0485653		7.48153	14.2083	9.49752
112	1.0116	0.977016	0.969526		1.5684	1.65397		1.01576	0.903		PEP	-0.400287	0.793777	-0.839285		7.36813	6.34835	4.05179
140	1.00901	0.976356	0.951487		0.879038			0.826842			Pyruvate	-0.288274	-0.0449133	-0.645819		5.77171	20.4524	0.490196
168	1.00571	0.972964	0.964308		0.906568						Lactate	-0.561294	0.680012	-0.363955		7.81589	3.46345	1.10619
196	0.991011	0.978087	1.00942		0.332072											7.5974	9.378	5.13646
224	0.961423	0.966925	0.977027													10.8003
252	0.967253	0.96676	0.982065													3.14739
280	0.96203	0.972629	0.939241		Figure 7K Neuronal differntiation trajectory
308	0.939714	0.978189	0.978557		Control					AD					ADS
336	0.955698	0.980321	0.964704		D0	D2	D4	D7	D14	D0	D2	D4	D7	D14	D0	D2	D4	D7	D14
364	0.93434	0.979716	0.994064		0.68279	0.806839	0.953382	1.2147	1.56398	1.06656	1.08366	0.923922	1.1154	1.13042	0.84915	0.864383	0.807982	1.09608	1.30156
392	0.924322	0.979173	0.992823		0.881071	1.00192	1.07861	1.34855	1.68483	1.16671	1.14913	1.06214	1.25233	1.29942	1.12639	1.07079	1.03595	1.31861	1.49199
420	0.929153	0.97675	0.976995		0.721833	0.843838	0.968008	1.25515	1.64939	0.799235	0.667217	0.635754	0.731415	0.718718	0.67528	0.579809	0.65833	0.858844	1.08363
448	0.935465	0.996935	0.986291							0.919426	0.993516	1.21977	1.36641	1.49618	0.865659	0.989115	1.2647	1.49503	1.7805
476	0.936236	0.982821	0.987462							0.928932	1.01083	0.943856	1.00983	1.0554	0.808365	0.939422	0.879326	1.02499	1.25419
504	0.924876	0.967223	0.968783							1.07583	1.20786	1.13325	1.15874	1.18778	0.818433	1.02085	1.14716	1.28361	1.49543
532	0.922423	0.98876	0.97833							0.989851	1.17525	1.2417	1.27213	1.37429	0.943148	1.17586	1.26079	1.35605	1.54008
560	0.906664	0.979961	0.977599							0.827271	0.919099	0.839604	1.01116	1.0444	0.80423	0.974129	0.945757	1.18217	1.32
588	0.906304	0.979938	0.999642
616	0.906178	0.97485	1.01257
644	0.913338	0.959289	0.987558
672	0.91975	0.966636
Figure 7H RNA-Seq PCA
Genes used for PCA	CYP26A1 CHDH BTBD11 NELL1 FRMPD3 HMX3 CSMD1 TBC1D24 NTNG1 ABCB1 KIF13B CPA4 COL22A1 LGR5 SSPN MAMLD1 C14orf132 ACKR4 PALD1 QPCT SERPINB2 MYO7A PHLDA2 BRS3 ADAMTS12 CPLX2 ZNF665 CLDN1 OCIAD2 MMP1 TMEM171 DLL1 FAM78B DPYSL3 FTCD PVALB THSD7B APOL1 PGA5 NPNT METTL7B CALU LY6K SEMA5A UNC45B GYPC CDC25C AIM2 ABI3BP ADAM11 TNR MAPK4 LBH ASRGL1 CRYAB C3AR1 SNAPC1 KCNJ8 DBF4B BARHL1 NKAIN2 KIF5A LRRTM1 S…
Figure 7I RNA-Seq	AD neuronal fate-loss gene sets
synatpic transmission	ADRB2 ALS2 CACNA1A CACNB4 CDH8 CDK5 CLSTN3 CNIH2 CNIH3 CRH CRHBP DLGAP2 DNM1 DRD1 DRD2 DRD3 DRD4 DRD5 GABRA1 GABRB2 GABRG2 GLRA1 GLRA2 GLRA3 GLRA4 GLRB GPR21 GPR52 GRID2 GRIK2 GRIK5 GRIN1 KIF1B NAPA NF1 P2RX1 PARK2 PARK7 PTEN RAC1 RAC3 RASD2 SHC3 SLC17A7 SLC1A4 SLC6A2 SLC6A20 SLC6A3 SLC6A5 SLC6A9 SNCA TH TMOD2 UNC13A UNC13B VDAC1
synaptic plasticity	AGT APOE ARC BCAN CAMK2A CAMK2B CNTN2 DBN1 DLG4 DRD1 DRD2 EGR2 EPHB2 GRIK2 GRIN1 GRM5 GSK3B HRAS JPH3 KCNJ10 KIT KRAS MLL NCDN NELF NETO1 NEURL NF1 NPTN PPFIA3 RAB11A RAB3A RAB3GAP1 RAB8A RASGRF1 S100B SHANK3 SHISA6 SHISA7 SHISA8 SHISA9 SLC8A2 SNCA STAR SYNGAP1 SYNGR1 SYP UNC13A UNC13B
long-term potentiation	BRAF CRH CRHR2 DRD1 GFAP GIP GRIN2A ITPR3 LRRTM1 LRRTM2 MAPK1 MECP2 NLGN1 NLGN3 NPTN NR2E1 NTRK2 PLK2 PRKCZ PTEN PTK2B PTN RELN RGS14 RIMS1 S100B SERPINE2 SHANK2 SLC24A2 SLC8A2 SLC8A3 SNAP25 SNAP47 SNCA STX3 STX4 SYT12 TNR VAMP2
Figure 7J RNA-Seq	AD neuronal hypo-maturity transformation gene sets
Myc	AIMP2 BYSL CBX3 CDK4 DCTPP1 DDX18 DUSP2 EXOSC5 FARSA GNL3 GRWD1 HK2 HSPD1 HSPE1 IMP4 IPO4 LAS1L MAP3K6 MCM4 MCM5 MPHOSPH10 MRTO4 MYBBP1A MYC NDUFAF4 NIP7 NOC4L NOLC1 NOP16 NOP2 NOP56 NPM1 PA2G4 PES1 PHB PLK1 PLK4 PPAN PPRC1 PRMT3 PUS1 RABEPK RCL1 RRP12 RRP9 SLC19A1 SLC29A2 SORD SRM SUPV3L1 TBRG4 TCOF1 TFB2M TMEM97 UNG UTP20 WDR43 WDR74
P53	ABAT ABCC5 ABHD4 ACVR1B ADA ADCK3 AEN AK1 ALOX15B ANKRA2 APAF1 APP ATF3 BAIAP2 BAK1 BAX BLCAP BMP2 BTG1 BTG2 CASP1 CCND2 CCND3 CCNG1 CCNK CCP110 CD81 CD82 CDH13 CDK5R1 CDKN1A CDKN2A CDKN2AIP CDKN2B CEBPA CGRRF1 CLCA2 CSRNP2 CTSD CTSF CYFIP2 DCXR DDB2 DDIT3 DDIT4 DEF6 DGKA DNTTIP2 DRAM1 EI24 EPHA2 EPHX1 EPS8L2 ERCC5 F2R FAM162A FAS FBXW7 FDXR FGF13 FOS FOXO3 FUCA1 GADD45A GLS2 GM2A GNB2L1 GPX2 H2A…
Apotposis	ADD1 AIFM3 ANKH ANXA1 APP ATF3 AVPR1A BAX BCAP31 BCL10 BCL2L1 BCL2L10 BCL2L11 BCL2L2 BGN BID BIK BIRC3 BMF BMP2 BNIP3L BRCA1 BTG2 BTG3 CASP1 CASP2 CASP3 CASP4 CASP6 CASP7 CASP8 CASP9 CAV1 CCNA1 CCND1 CCND2 CD14 CD2 CD38 CD44 CD69 CDC25B CDK2 CDKN1A CDKN1B CFLAR CLU CREBBP CTH CTNNB1 CYLD DAP DAP3 DCN DDIT3 DFFA DIABLO DNAJA1 DNAJC3 DNM1L DPYD EBP EGR3 EMP1 ENO2 ERBB2 ERBB3 EREG ETF1 F2 F2R FAS FA…
Figure 7K RNA-Seq	Neuronal differentiation trajectory
ABCG2 ABLIM3 ACTL6B ADAMTS18 ADAP1 AFAP1 AFAP1-AS1 AIF1L AMER3 APBB3 ARFGEF3 ARHGAP17 AS3MT ASF1B ASPHD1 ATCAY ATP1A3 ATP1B1 ATP2B2 ATP2B3 ATP8A2 ATXN8OS AURKA AXL BASP1 BRINP1 BRINP3 BSN C20orf194 C22orf42 C9orf172 CA10 CACNA1B CACNA1I CACNB1 CACNG2 CADM3 CADM3-AS1 CADPS CALB2 CAMK2B CAMSAP3 CBFA2T3 CBLN2 CCDC64 CCNA1 CCNB1 CCNE1 CCNI2 CD200 CDC25A CDC25C CDC6 CDCA5 CDH22 CDK2 CDK5R1 CDK5R2 CDKN…
synpatic transmission		synaptic plasticity		long-term potentiation		MYC signlaing		Apoptosis		P53
AD versus Control	AD versus AD + shikonin	AD versus Control	AD versus AD + shikonin	AD versus Control	AD versus AD + shikonin	AD versus Control	AD versus AD + shikonin	AD versus Control	AD versus AD + shikonin	AD versus Control	AD versus AD + shikonin
1.39003	-0.400586	1.62812	-0.457989	-0.489951	0.359267	0.621004	-0.0686901	-0.0911419	0.135894	0.454519	0.649945
0.534955	-0.435855	0.931719	-0.587643	0	0.326958	1.13071	-0.536297	0.955208	-0.101719	-0.138432	0.29531
-0.602534	0.665983	-1.04964	0.450648	2.97455	0.600116	-0.0228528	0.158217	-0.452958	0.216369	0.65907	-0.800415
-0.457711	0.485757	1.48812	-0.960353	-1.65174	0.942426	1.55322	-0.405455	1.31477	-0.548809	0.0360098	0.0864305
1.19314	1.37417	1.64095	-0.514047	1.40576	-0.46974	1.39885	-0.459307	-0.81815	0.627781	0.897861	-0.476104
1.11818	-0.405126	-1.12382	0.777755	1.00498	-0.407812	0.0349984	0.0532343	0.158734	-0.327487	0.14095	-0.316655
0.0160659	0.154798	-0.795175	0.590092	0.773381	-0.351073	0.328217	-0.16745	0	0	0.138323	-0.117086
-0.463205	0.192824	0.44478	0.00408291	0.533019	-0.0599033	0.818526	-0.642378	0.742764	-0.486475	0	-0.394383
1.07903	-0.267168	-0.317048	0.280143	-3.85135	1.91243	1.04199	-0.385221	1.39721	-0.877349	0.284813	0.246248
0	0.326958	-1.65174	0.942426	-0.981777	0.94467	0.164062	-0.109754	0.381526	-0.219548	-0.289348	0.411697
0	0	-0.339925	-0.0249544	-0.234126	0.0871846	1.3162	-0.579304	0.794577	-0.330351	-0.190369	0.627781
-1.48989	-1.49082	-0.0630551	0.682059	-0.228668	0.0502567	-0.290221	0.117611	2.56375	-0.0893093	-0.168754	-0.327487
-0.155317	-0.0385862	0.0267052	0.0948867	-1.03375	0.868318	-0.0629527	0.0866575	0.0510241	0.163998	0.829109	-0.261514
-1.65174	0.942426	-0.366762	0.424469	0.231556	0.507825	0.0577583	-0.310315	-0.416289	0.179803	0.942826	-0.41534
-0.339925	-0.0249544	-1.58187	0.958448	-0.293468	0.122526	0.996959	-0.43038	1.59155	0.603089	0.256288	-0.486475
-0.709865	0	-1.6365	1.41065	-0.349195	-0.0337125	1.17998	-0.396049	1.10124	-0.672915	0.2258	-0.137599
0.218709	0.304858	-0.645441	0.492675	-1.70277	1.84608	-0.154662	0.147204	3.24915	-0.118373	0.385213	-0.186904
0	0	0.278409	-0.0228033	0.102016	0.341002	0.754182	-0.0560543	1.74898	-0.968392	-0.276722	0.248077
-0.709865	0	-0.381371	0.435129	0.560966	-0.787819	-0.790317	0.660554	1.07955	0.123095	-0.201076	0.0286902
1.32945	-0.389916	0.241297	-0.747503	-0.295182	0.152218	1.12294	-0.0519361	0.572117	-0.186904	1.31135	0.0358564
-1.85613	0.2632	-0.94457	1.11774	-0.900902	0.44607	0.658683	-0.407163	-0.440953	0.0399901	-0.41367	0.494495
-1.49214	0.26825	-0.0504852	0.0521354	-2.29901	1.23344	1.06289	-0.551252	-0.45386	0.605899	0.38603	-0.385759
-0.958951	2.2	0.0800977	0.0468453	0.0394254	0.515126	0.426495	-0.140723	-0.229766	0.0286902	0.0178865	0.300944
0.612563	0.32696	2.51232	-0.98053	1.79712	-0.633337	-0.062986	0.194139	0.303899	-0.650318	0.10805	-0.0424114
0.369133	0.215841	0.0544186	0.0982489	-0.478514	0.807643	0.116356	-0.05376	1.27549	0.0358564	-0.512148	0.178772
-0.979452	0.636496	-0.293468	0.122526	-0.730014	0.916656	0.316446	-0.474923	0.00094491	-0.0373353	0.9995	-0.128231
0.329603	-0.351744	-0.51759	0.362066	0.976833	-0.43387	1.01703	-0.287279	-0.25849	0.089499	0.806397	-0.933515
-1.21499	0.326959	-0.151754	-0.0602011	0.543079	0.778319	-0.146703	-0.0813519	1.26274	-0.75593	-0.954341	1.8425
-0.236804	0.378911	-0.740631	0.762532	0.328798	0.0232182	1.12755	-0.39452	0.750389	-0.892683	-0.318186	0.521946
-0.366762	0.424469	-0.0073239	-0.051506	-0.87716	0.660121	0.417133	-0.0866618	0.470672	-0.414352	0.198271	-0.717167
-1.44317	0.590238	0.236851	-0.269802	-3.35413	2.3798	-0.0868988	-0.0316163	1.02465	-0.598507	0.685162	-0.540161
-1.58187	0.958448	-0.448691	1.24885	-0.604566	0.498212	-0.0598007	-0.0604496	0.428421	-0.0401699	-0.102844	-0.231395
-0.315273	0.0832129	-0.730014	0.916656	0.884924	-0.302101	0.315648	-0.403095	1.41343	-0.569437	0.151643	-0.0503815
0.487588	-0.267738	-0.745	0.678527	-1.73841	1.21663	1.21512	-0.491274	-1.04433	-1.85304	1.27748	-0.250398
0.0544186	0.0982489	-0.0345931	1.97903	0.26851	-0.280447	1.04416	-0.392071	-0.859439	0.839686	-0.0522582	-0.334635
0.161527	0.133121	0.0584748	0.254789	0.674644	-0.38789	0.588177	0.170956	-0.908166	0.494495	0.945067	0.0544811
0.237377	-0.212369	0.975397	1.52335	-1.69252	2.13353	0.932485	-0.249123	2.24672	-1.10025	-0.210866	0.195057
-0.295182	0.152218	-2.7947	0.945055	-2.75163	1.00034	0.792693	-0.0517452	-0.349195	-0.394383	0.874378	-0.730564
0.0126399	-0.283535	-0.87716	0.660121	-0.429386	0.213062	-0.0378172	0.115909	-0.747539	-0.0446652	0.84024	0.218831
0.995102	0.0456668	-1.73841	1.21663			-0.18234	0.210365	0.331943	-0.204932	-0.268818	0.399685
-0.208351	0.496727	0.908149	-0.415237			0.939131	-0.283936	0	0	0.901286	-0.20412
-0.605275	0.732327	-0.42835	0.506578			0.835351	-0.526252	0.253817	-0.0041381	-0.0850864	-0.0484903
-0.525788	0.471955	0.208146	0.114909			-0.28373	-0.0984823	0.415532	-0.0206285	0.527699	-0.417524
0.409561	-0.0018675	-0.278242	0.168641			1.18363	-0.702714	0.915438	-0.717167	0.859303	0.243611
0.612579	-0.394383	-1.13837	0.72472			1.23662	-0.324751	-0.955977	0.286955	0.15104	-0.0266444
0.260877	-0.925975	-0.573762	0.246267			0.961219	-0.379163	0.424526	-0.133682	-0.124211	0.2268
-0.506401	0.584777					-0.518438	0.341645	0.823995	-0.436672	0.147941	-0.56044
0.965236	0.139847					1.1599	-0.958435	-0.322988	0.226597	0.243759	0.136274
1.72389	-0.0326796					0.91904	-0.234435	1.53624	-1.00762	0.291822	-0.367211
-1.73841	1.21663					0.193462	-0.102028	-0.0500352	0.275742	0.978527	-0.279422
-1.03225	0.759747					1.39214	-0.328519	-0.0307661	-0.203395	0.428307	-0.824122
-1.13837	0.72472					-0.353917	0.189319	0.897402	0.011393	-0.131688	-0.0195273
-0.573762	0.246267					-0.0005554	-0.116169	0.520474	-0.649131	0.45538	-0.0228099
-0.396002	0.0944951					-0.0037033	-0.152414	1.14042	0.269182	0.49212	-0.102941
						0.701963	-0.566835	0.945222	-0.417524	-0.284184	0.291632
						0.49799	-0.210927	0.406048	-0.299477	0.0219073	-0.121118
						0.167404	-0.0700864	0.38763	-0.141142	0.016324	0.103046
						1.24913	-0.700005	-0.0648913	-0.0493618	0.238183	-0.0354688
								-0.195574	0.00508785	1.02398	0.503344
								-0.491535	0.306904	0.994177	0.607467
								0.149065	0.0532966	-0.136621	0.2392
								0.308523	-0.0367003	-0.245385	0.402061
								-0.260436	0.538741	-0.519682	0.161908
								1.53935	-0.160707	-0.594487	1.1449
								-0.547572	-0.019584	0.798409	-0.0892542
								1.17655	-0.243294	-1.13146	-1.44777
								2.34662	-1.89591	0.0102745	0.106294
								1.69758	-0.301764	0.348181	-0.207388
								0.0251885	-0.0676183	-0.196649	-0.0702709
								-0.167845	0.290829	0.231767	-0.865431
								0.595061	-0.102941	0.663528	-1.69407
								0.143025	-0.121118	0.255606	-0.0228033
								-0.000599	-2.94666	-0.102733	0.0929987
								0.273652	-0.0354688	1.94073	-0.45508
								1.42259	-0.567548	0.0932205	-0.0874084
								-0.68159	0.161908	0.868908	-0.810095
								2.56745	-0.643378	3.0962	-0.973109
								-0.81209	0.179725	0.0333713	-0.283038
								1.45524	-1.25001	-0.1074	0.103069
								1.63103	-0.662269	0.620399	-0.582349
								2.17092	-1.91422	-0.0227465	-0.106252
								1.49939	-0.499321	0.331211	-0.851183
								0.947359	-0.351804	0.441679	0.943556
								1.03609	-0.96497	0.00160949	0.0247514
								4.14172	-2.13353	-0.704035	0.301947
								0	0	0.620933	0.324727
								0.454966	0.11506	0	0
								0.521538	-0.359618	2.50536	-0.751743
								2.35759	-1.69407	0.0012716	0.191018
								1.49933	-0.438882	-0.210958	-0.259603
								2.39581	-0.45508	1.79308	0.694534
								2.99042	-0.666446	0.897645	-0.18411
								0	0	0.14464	-0.215066
								0.399825	0.178021	0.237942	0.144893
								0.0425947	-0.0985754	-0.215333	0.0946288
								1.9041	-0.347885	0.588136	-0.0319083
								1.44477	0.355429	-0.0344497	-0.399348
								4.06931	-0.973109	0.117951	-0.419969
								2.54041	-0.459406	0.232618	-0.76883
								-0.393051	0.606502	0.209626	-0.259644
								1.28475	-0.342849	0.166189	0.271735
								2.00406	-0.532197	-0.225093	-0.136159
								-0.0231419	0.0247514	1.10979	-0.359046
								-0.0355579	-1.54081	0.867816	-1.23638
								1.16982	-0.141284	-0.508931	-0.31217
								1.09124	-0.485993	0.481936	-0.22729
								0.985395	-0.234517	0.271385	-0.366879
								0.8607	0.0332291	0.301777	-0.374774
								-0.552455	0.349269	1.08901	-0.0413169
								-0.273237	0.216218	0.443018	0.341002
								1.56605	-0.494219	0.0892666	-0.163914
								0.527672	0.363655	0.160963	-0.0233787
								0.236946	-0.656494	0.877634	-0.301492
								0.115096	-1.44188	-0.173059	0.111496
								-0.17981	0.207931	0.341609	0.0844255
								-0.157723	0.256451	-0.344397	0.0798223
								0.439874	0.179391	0.938926	-0.433823
								0.909247	-0.38456	0.288164	-0.111766
								1.51334	-0.62793	0.152872	-0.0533123
								0.676423	-0.489169	0.822416	-1.1377
								-0.64607	0.173458	1.01079	-0.0700804
								0.326228	0.0182939	0.752676	-0.267918
								-0.361866	-0.0350602	0.214276	-0.0859865
								-0.0816691	-0.211131	0.867306	-0.0116858
								1.33915	0.447013	-0.340147	0.0339894
								-0.158781	-0.0276997	0.373081	0.0341829
								0.766202	-0.45189	-0.304442	0.210682
								-0.116922	0.139002	-0.321748	-0.215303
								0.87896	0.263005	-0.134897	0.128698
								0.625722	-0.117783	0.18686	0.122663
								0.0271283	-0.0474685	-0.0203402	-0.0474685
								0.311651	-0.113751	-0.147278	-0.144471
								0.247971	0.301971	0.933263	-0.545137
								0.297449	-0.487135	-0.168592	-0.177585
								0.116636	-0.0099638	0.992255	-0.560581
								0.559537	-0.261951	0.954919	-0.312574
								-0.326792	0.253266	0.255166	-0.486399
								0.194252	-0.419442	-0.311567	-0.28958
								0.0750065	-0.320387	1.226	-0.329976
								0.749894	-1.16359	0.461692	-0.284103
								-0.199242	0.260075	-0.063435	0.0023433
								0.107564	0.205451	1.54877	-0.512108
								1.67563	-1.13569	1.93316	0.0372811
								0.229085	0.0383819	0.297586	-0.261951
								0.484885	0.449231	2.69721	0.154431
								0.269453	0.0850448	0.686077	-0.294951
								1.81383	-0.220588	-0.382921	0.326958
								-0.587352	0.501449	0.725761	-0.280096
								0.0936429	-0.0428183	-0.448709	0.130379
								0.97325	-0.0337125	0.0670392	0.195181
								1.65643	-1.06487	0.186685	0.258307
								-0.257744	0.264342	0.131051	0.156163
								1.60471	0.435628	0.901103	-0.898223
								1.9346	-0.878273	0.357826	-0.649353
								0.0702281	0.218013	1.95427	0.00574665
								0.0189763	-0.0219018	0.114768	-0.0974403
								0.538415	-0.525612	1.28799	-0.638742
								-0.311849	0.349957	1.69383	-0.508936
										0.0101798	-0.317182
										0.546583	-0.618508
										0.267467	0.0383819
										1.19746	-0.149663
										0.49553	-1.46976
										1.07144	-0.354413
										1.25866	0.13811
										1.05325	-0.615836
										0.319956	-1.08246
										0.0137836	0.0847141
										0.502342	-1.39129
										5.18068	0.929699
										0.294439	-0.0261863
										0.845005	-0.362347
										1.00629	0.0622984
										0.0900762	-0.500664
										-0.0339232	-0.264736
										0.540739	-0.271796
										0.38962	-0.224842
										-0.190452	-0.439913
										1.81733	-0.0932875
										0.0177256	-0.0310547
										-0.115835	0.545227
										0.288241	0.218013
										0.840486	-0.522903
										0.829795	-0.54259
										1.41599	-0.0734615
										-1.03419	0.201077
										0.351958	-0.059148
										0.0467843	-0.212258
										-0.019271	0.119568
										-0.953935	1.94713
										0.755894	0.100865
										-0.377603	0.106402
										-0.245049	0.0184459

## Sheet: Ext.Figure S1
Figure S1J	Heatmap
Gene	Control1	Control2	Control3	Control4	Control5	Control6	Control7	Control8	Control9	AD1	AD2	AD3	AD4	AD5	AD6	AD7	AD8	AD9
PKM	0.466401	-0.753395	-0.241753	-0.668805	-0.0433042	0.965508	0.60882	-0.912608	2.36829	-0.333168	0.311125	-1.14917	-1.64647	-1.10822	-0.811245	0.716446	0.204822	1.3511
FH	0.640424	0.425508	0.706573	0.269516	-0.618149	-0.105423	0.57087	-0.409278	2.46536	-0.556308	-0.452428	-1.06987	-1.47489	-1.56258	-1.27589	0.335387	0.512989	1.19651
MDH1	0.491882	0.29912	1.1983	0.73481	-0.661391	-0.448614	0.462499	-0.180826	1.9412	-0.609626	-0.470267	-0.51348	-1.59732	-1.58007	-1.69327	0.468499	0.400027	1.29265
SDHA	1.38227	-0.849046	1.02587	-0.61606	-0.0597918	0.0702975	1.16649	-0.549562	1.81881	-0.720396	-0.215088	-1.26101	-1.58754	-1.37688	-0.788649	0.591115	0.782321	0.814808
DLST	0.832969	-0.717535	0.426163	-0.924038	0.324783	0.724591	0.763393	-0.75037	2.14594	-0.53573	-0.3681	-1.38469	-1.66892	-1.13459	-0.699906	0.713128	0.326193	0.94075
ENO2	0.600426	-0.0578912	0.573892	-0.647646	0.992214	-0.406277	1.76224	-0.81711	-0.512282	-0.642334	-0.854215	-1.00051	-1.15264	-1.11178	-0.74751	2.23829	0.77388	0.902973
ENO3	0.0907878	-0.63216	-0.367899	-0.192683	3.20528	-0.00400152	0.609257	-0.678478	1.69772	-0.707022	-0.777755	-0.674349	-0.777755	-0.50371	-0.447698	0.817057	-0.245283	-0.229216
GPI	0.94577	-0.576364	0.260832	-0.995113	0.546434	0.297349	0.749501	-0.580462	2.11775	-0.309725	-0.674147	-1.3012	-1.59045	-1.3566	-0.668914	0.427429	0.514052	0.974128
IDH1	-0.702893	-0.407001	-0.381524	-0.173165	-0.591679	-0.695138	-0.647359	-0.43176	-0.727992	0.950461	0.499786	1.94183	1.58105	2.4415	-0.631165	-0.542164	-0.767104	-0.728371
MDH2	0.440498	-0.835	-0.0699341	-0.978515	0.263918	0.840377	0.905713	-0.770364	2.41858	-0.457155	-0.0503891	-0.960211	-1.5727	-1.03351	-0.99206	0.466794	0.380605	0.803616
OGDH	0.783564	-0.83581	0.34765	-0.408743	1.15067	2.0164	0.366259	-0.194101	0.663315	-0.869245	-0.487892	-1.37516	-1.62087	-1.25626	-0.779767	-0.125064	0.715743	0.536953
PFKM	1.15932	0.0320865	1.19885	-0.507936	0.793928	0.903241	0.651302	0.159708	0.691947	-1.11917	-0.577618	-1.42234	-1.94208	-1.45628	-0.715845	-0.0871277	0.823813	0.0420073
PGK1	1.28246	-0.434878	0.559608	-0.296036	-0.370746	-0.12546	1.04354	-0.851059	1.76566	-0.773975	0.452571	-0.49535	-1.89629	-1.38482	-1.262	1.00907	0.231769	1.13276
SUCLG2	-0.561893	-0.880121	-0.266757	0.845635	-1.02515	0.256584	-0.518523	0.702104	-0.666936	-0.285907	2.05903	2.59946	-0.467363	0.863002	-0.310126	-0.804084	-0.886598	-0.417516
ACLY	1.56396	0.286852	0.485476	-0.70384	0.390373	1.9102	0.882286	-0.527729	-0.404124	-1.62099	-0.0376511	-1.41607	-0.891552	0.349987	-1.56502	0.339357	-0.246215	-0.0367261
AKT2	0.775497	-0.926732	0.264076	-0.723159	0.805546	2.4552	1.19013	-0.807032	0.484982	-0.870586	-0.695376	-1.14587	-1.2831	-1.00571	-0.601717	0.35439	0.166823	0.684906
FGF1	-0.521105	-0.58131	-0.447007	0.0709093	-0.507984	0.290889	-0.186505	0.64247	0.0743827	-0.349753	3.78432	-0.747646	-0.747646	-0.747646	-0.0838481	0.335656	-0.378698	0.0774701
Figure S1K	Chordplot
	Phosphoprotein	Alternative splicing	Cytoplasm	Acetylation	hsa00190:Oxidative phosphorylation	hsa01100:Metabolic pathways	hsa00020:Citrate cycle (TCA cycle)	hsa04010:MAPK signaling pathway	hsa04390:Hippo signaling pathway	hsa01200:Carbon metabolism	hsa04728:Dopaminergic synapse
PKM	1	1	1	1	0	1	0	0	0	1	0
FH	1	0	1	1	0	1	1	0	0	1	0
MDH1	1	1	1	1	0	1	1	0	0	1	0
SDHA	1	1	0	1	1	1	1	0	0	1	0
ACLY	1	1	1	1	0	1	1	0	0	0	0
AKT2	1	1	1	1	0	0	0	1	0	0	1
DLST	1	1	0	1	0	1	1	0	0	1	0
ENO2	1	1	1	1	0	1	0	0	0	1	0
ENO3	1	1	1	1	0	1	0	0	0	1	0
FGF1	1	1	1	1	0	0	0	1	1	0	0
GPI	1	1	1	1	0	1	0	0	0	1	0
IDH1	1	0	1	1	0	1	1	0	0	1	0
MDH2	1	1	0	1	0	1	1	0	0	1	0
OGDH	1	1	0	1	0	1	1	0	0	1	0
PFKM	1	1	1	1	0	1	0	0	0	1	0
PGK1	1	1	1	1	0	1	0	0	0	1	0
SUCLG2	1	1	0	1	0	1	1	0	0	1	0
	17	15	12	17	1	15	9	2	1	14	1

## Sheet: Ext.Figure S2
Figure S2D PKM isoform expression during conversion									Figure S2E ROSMAP PKM1 expression (fpkm)			Figure S2E ROSMAP PKM2 expression (fpkm)
PKM1 iN		PKM1 Fibroblasts		PKM2 iN		PKM2 Fibroblasts			based on codgx			based on codgx
Control	AD	Control	AD	Control	AD	Control	AD		Control	AD		Control	AD
158.234	6.051	82.582	48.44	325.795	49.274	512.337	445.883		12.53	1.72		62.54	86.01
131.416	19.834	56.987	53.896	80.283	138.839	392.526	454.766		11.58	8.72		71.61	79.02
81.103	92.277	75.367	74.285	252.552	199.138	539.03	550.882		4.76	8.55		106.29	89.36
75.293	231.338	72.604	38.925	144.374	298.917	540.155	355.194		0.27	1.53		51.84	156.23
32.928	117.736	50.541	52.074	45.448	331.241	440.03	408.262		11.46	1.76		82.6	148.92
61.516	176.319	51.905	52.759	164.079	336.461	420.487	364.259		5.98	2.25		95.22	97.08
57.982	147.428	57.111	21.592	86.379	541.147	461.754	455.378		1.21	0.71		90.53	200.39
59.318	89.101	50.763	68.702	120.29	198.765	343.397	495.733		1.01	2.96		102.03	183.74
	86.974		44.833		244.614		507.245		0.79	6.06		104.76	85.61
166.239	131.549	64.599	31.182	345.391	453.158	436.396	196.76		1.99	2.19		166.83	122.09
145.855	147.099	67.808	51.457	319.478	325.985	461.273	392.685		4.92	3.93		64.9	145.56
	87.56		61.79		307.394		555.6		0.88	7.04		138.21	98.46
141.133	79.596	38.461	72.743	292.071	273.699	265.582	438.996		4.34	2.25		97.41	126.03
	34.205		53.953		73.416		489.604		16.59	1.19		81.06	126.07
									1.32	11.21		181.67	101.61
									2.53	9.1		102.4	68.19
									1.96	2.29		180.92	76.81
									3.07	0.95		109.86	111.99
									3.6	0.93		120.94	136.03
									1.7	2.1		82.77	138.74
									5.26	4.12		131.6	102.58
									0.51	1.46		95.29	101.14
									9.62	1.79		76.16	99.65
									2.74	1.49		131.27	90.45
									3.45	3.8		151.14	123.99
									12.05	2.42		65.79	84.76
									1.83	7.78		121.36	86.2
									4.5	1.22		84.47	118.98
									3.69	4.29		266.49	138.87
									6.01	6.84		135.79	119.04
									1.08	1.43		93.7	115.16
									11.01	1.51		47.2	135.23
									1.17	5.23		154.79	99.81
									4.49	2.5		138.78	135.61
									6.04	0.51		103.52	194.56
									6.71	10.67		41.88
									1.77	2.2		126.27	134.74
									1.16	1.56		91.75	168.1
									0.29	2.55		51.87	114.89
									14.01	0.94		52.44	100.49
									3.55	3.19		99.22	152.82
									2.69	5.3		122.59	84.72
									0.84	0.52		103.08	115.43
									5.75	3.19		13.29	108.64
									7.47	2.69		72.83	96.63
									3.06	0.97		96.26	136.86
									2.4	3.59		102.02	66
									3.33	6.5		109.24	71.12
									1.39	5.77		106.09	123.16
									7.72	0.46		118.36	98.72
									1.65	0.32		158.94	129.04
									10.67	1.21		70.24	182.95
									6.22	4.65		77.32	200.07
									4.15	5.14		227.35	98.7
									1.07	2.44		107.48	134.21
									13.16	1.58		78.78	146.81
									6.76	4.59		118.45	82.21
									4.32	2.11		65.91	175.03
									4.04	2.55		70.74	77.67
									3.46	4.26		99	186.75
									0.86	3.41		119.54	172.45
									1.88	3.73		142.09	75.95
									1.56	1.42		134.39	129.89
									13.18	3.61		84.01	115.37
									0.21	2.37		28.98	117.47
									5.28	4.76		199.58	115.3
									8.05	5.3		114.89	98.48
									3.66	3.3		122.58	86.48
									4.08	3.81		132.22	137.75
									5.53	1.82		145.9	78.38
									8.86	4.03		114	107.08
									11.87	5.24		96.69	188.46
									5.01	3.13		107.72	166.96
									6.13	1.48		138.01	98.31
									0.67	1.8		115.48	141.64
									1.78	5.91		149.51	190.78
									3.41	0.11		105.12	92.44
									1.62	14.95		134.52	143.61
									3.92	2.41		138.91	134.83
									8.8	1.84		108.85	263.68
									8.13	5.23		116.14	70.96
									0.32	2.37		142.42	71.77
									2.63	6.36		188.3	135.29
									3.75	2.09		134.86	98.45
									1.76	7.29		174.57	135.93
									3.37	3.85		94.36	71.25
									11.67	3.19		82.46	99.49
									11.39	4.08		68.01	122.48
									4.27	2.95		133.57	151.05
									3.7	0.95		173.58	102.23
									6.45	7.25		85.94	69.47
									1.15	3.09		105.84	120.6
									9.7	1.28		48.28	108.34
									1.28	4.25		179.03	84.71
									10.08	9.49		68.2	121.61
									11.82	3.24		67.84	119.05
									6.06	1.15		82.1	153.29
									0.6	4.57		143.69	82.69
									0.76	2.43		160.08	213.89
									8.95	8.87		96.73	78.45
									2.74	3.22		144.67	120.31
									5.54	4.55		84.88	168.82
									4.59	1.8		115.39	89.5
									4.57	4		90.51	139.05
									5.58	1.96		88.38	100.39
									4.46	0.33		92.43	72.34
									4.62	2.91		129.01	88.06
									2.75	1.19		69.89	120.58
									2.17	1.06		173.12	142.09
									2.3	8.55		138.87	186.75
									9.18	3.35		104.19	110.42
									5.3	0.99		118.01	110.3
									2.87	1.95		133.97	148.44
									1.7	0.78		155.62	155.23
									3.15	1.88		178.98	134.36
									4.05	2.08		150.68	168.57
									2.8	1.06		202.36	55.46
									4.05	0.99		170.45	151.92
									3.08	2.49		87.82	51.97
									4.83	2.64		91.1	51.32
									10.72	1.07		71.68	159.32
									3.19	0.54		109.44	154.29
									1.23	1.43		100.56	106.38
									0	2.2		188.25	68.18
									2.74	1.73		82.13	83.57
									12.01	0.74		91.13	135.62
									1.28	2.02		144.35	86.68
									3.79	2.08		81.18	88.85
									2.44	2.5		103	123.42
									3.38	1.94		71.7	122.3
									3.11	1.94		66.97	134.22
									0.98	1.25		75.6	139.64
									5.5	1.72		56.76	170.19
									3.63	2.37		68.42	46.93
									2.69	1.51		144.37	66.21
									3.75	0.69		69.18	96.26
									1.72	3.51		119.07	97.11
									0.81	1.43		66.05	139.43
									0.58	0.1		82.08	114.03
									7.31	9.55		84.98	67.76
									1.07	6.72		80.1	156.02
									2.23	3.72		103.39	110.32
									9.1	1.76		88.34	89.91
									0.59	2.22		83.72	118.61
									2.24	6.9		107.32	88.57
									3.34	1.93		142.59	103.06
									5.48	4.23		121.89	93.53
									2.77	5.05		84.29	104.39
									0.46	3.56		103.14	94.76
									1.69	2.22		139.26	85.16
									1.07	10.33		146.02	100.28
									2.35	1.34		85.76	93.22
									6.1	7.14		70.63	133.49
									2.29	1.98		213.88	77.6
									8.16	3.82		107	136.01
									1.88	8.01		141.33	99.49
									11.12	1.62		120.45	137.63
									2.01	2.18		160.71	113.54
									1.48	0.85		172.3	97.47
									2.41	0.8		163.25	113.62
									4.29	7.2		81.23	161.46
									4.48	2.45		138.06	119.84
									1.49	1.37		89.81	150.11
									10.59	2.56		67.61	81.91
									0.58	3.8		124.43	121.46
									7.61	2.24		154.26	72.33
									5.32	0.87		111.49	149.39
									3.36	1.29		130.69	110.89
									3.03	6.3		77.79	154.02
									3.18	3.42		64.04	128.51
									4.62	1.33		116.19	124.03
									0.62	3.45		70.17	84.34
									7.22	4.42		86.84	113.16
									2.49	2.33		144.19	166.68
									1.57	3.59		93.74	117.08
									2.21	2.38		160.97	127.89
									5.17	1.87		161.08	154.12
									12.77	2.81		62.06	79.38
									1.78	1.81		61.24	67.08
									0.76	1.72		115.3	141.8
									1.4	2.06		77.3	95.33
									0.97	2.03		67.98	253.26
									3.34	4.89		207.77	147.4
									1.87	3.13		66.95	136.27
									5.18	2.95		78.84	156.19
									4.12	1.36		49.97	53.29
									0.96	1.25		144.04	190.82
									1.93	1.82		128.36	112.96
									1.76	4.29		135	163.58
									2.12	1.53		109.17	53.56
									3.85	10.56		114.66	158.59
									3.61	3.38		99.03	135.47
									2.61	4.27		111.53	162.36
									1.35	5.18		202.93	145.93
									1.62	0.48		169.17	116.3
									0.2	1.67		43.78	160.86
									8.32	3.47		82.84	153.05
									14.46	1.61		73.16	128.15
									9.35	2.42		76.48	135.39
									1.27	6.43		115.51	105.81
										1.56			118.34
										1.03			184.27
										1.84			80.47
										1.34			92.13
										4.02			155.35
										2.31			84.72
										2.75			195.72
										2.33			110.4
										1.56			71.76
										0.94			78.17
										2.19			100.21
										2.11			146.61
										1.06			108.37
										2.73			151.91
										1.18			93.88
										1.4			142.32
										2.42			124.62
										1.12			110.19
										5.26			76.5
										0.86			171.39
										2			130.05
										1.07			87.77
										1.79			79.08
										2.89			94.58
										3.13			149.78
										1.32			184.22
										0.96			105.19
										0.1			72.28
										4.46			94.9
										3.57			139.18
										1.32			173.12
										3.28			72.04
										3.86			63.56
										1.22			110.18
										1.43			106.2
										4.23			98.35
										2.82			109.38
										0.26			180.74
										2.04			102.58
										0.89			93.87
										3.86			137.16
										3.77			112.34
										3.6			100.04
										1.94			179.55
										1.94			85.68
										2.31			186.47
										1.77			97.8
										3.98			139.79
										1.66			114.01
										7.69			156.12
										3.02			90.05
										0.84			60.54
										3.09			120.57
													152.19
													113.92
													109.61
													138.73
													169.19
													132.05
													87.49

## Sheet: Ext.Figure S3
Figure S3B. Predicted enzymes of PC7 with Metaboanalyst								KEGG pathways of PC7 using enrichment tool of Metaboanalyst
	total	expected	hits	Raw p	Holm p	FDR			total	expected	hits	Raw p	Holm p	FDR
citrate synthase	7	0.724	3	0.0259	1	1		Spermidine and Spermine Biosynthesis	18	0.422	3	0.00733	0.719	0.312
pyruvate carboxylase	9	0.931	3	0.0541	1	1		Nicotinate and Nicotinamide Metabolism	37	0.867	4	0.00914	0.886	0.312
cystathionine beta-synthase	6	0.621	2	0.119	1	1		Transfer of Acetyl Groups into Mitochondria	22	0.516	3	0.013	1	0.312
cystathionine g-lyase	6	0.621	2	0.119	1	1		Methionine Metabolism	43	1.01	4	0.0155	1	0.312
enolase	6	0.621	2	0.119	1	1		Lactose Degradation	9	0.211	2	0.0172	1	0.312
pyruvate kinase	6	0.621	2	0.119	1	1		Plasmalogen Synthesis	26	0.609	3	0.0207	1	0.312
Fatty acid omega-hydroxylase	2	0.207	1	0.197	1	1		Purine Metabolism	74	1.73	5	0.0247	1	0.312
H+ exchange	2	0.207	1	0.197	1	1		Cardiolipin Biosynthesis	11	0.258	2	0.0255	1	0.312
fatty-acyl-CoA elongation (n-C20:5CoA)	2	0.207	1	0.197	1	1		Glucose-Alanine Cycle	13	0.305	2	0.0351	1	0.37
IMP exchange	2	0.207	1	0.197	1	1		Warburg Effect	58	1.36	4	0.0421	1	0.37
nucleoside-diphosphatase (IDP), extracellular	2	0.207	1	0.197	1	1		Glycine and Serine Metabolism	59	1.38	4	0.0444	1	0.37
aldehyde dehydrogenase (phenylacetaldehyde, NAD)	2	0.207	1	0.197	1	1		Fatty Acid Biosynthesis	35	0.82	3	0.0453	1	0.37
aldehyde dehydrogenase (phenylacetaldehyde, NADP)	2	0.207	1	0.197	1	1		Alanine Metabolism	17	0.398	2	0.0578	1	0.405
fatty-acid--CoA ligase (tetradecanoate)	2	0.207	1	0.197	1	1		Phosphatidylinositol Phosphate Metabolism	17	0.398	2	0.0578	1	0.405
omega hydroxy tetradecanoate (n-C14:0) exchange	2	0.207	1	0.197	1	1		Lactose Synthesis	20	0.469	2	0.0774	1	0.459
Tetradecanoate (n-C14:0) transport in via uniport	2	0.207	1	0.197	1	1		Glutathione Metabolism	21	0.492	2	0.0843	1	0.459
Nicotinamide acid uptake	2	0.207	1	0.197	1	1		Pantothenate and CoA Biosynthesis	21	0.492	2	0.0843	1	0.459
alpha-N-Phenylacetyl-L-glutamine exchange	3	0.31	1	0.28	1	1		Betaine Metabolism	21	0.492	2	0.0843	1	0.459
L-Phenylalanine carboxy-lyase	3	0.31	1	0.28	1	1		Glutamate Metabolism	49	1.15	3	0.103	1	0.52
L-Tyrosine exchange	3	0.31	1	0.28	1	1		Glycerolipid Metabolism	25	0.586	2	0.114	1	0.52
PHEACGLN extracellular transport via diffusion	3	0.31	1	0.28	1	1		Glycolysis	25	0.586	2	0.114	1	0.52
Phenethylamine oxidase	3	0.31	1	0.28	1	1		Cysteine Metabolism	26	0.609	2	0.122	1	0.52
phenylacetate-CoA ligase	3	0.31	1	0.28	1	1		Arginine and Proline Metabolism	53	1.24	3	0.123	1	0.52
Phenylacetyl-CoA:L-glutamine alpha-N-phenylacetyltransferase	3	0.31	1	0.28	1	1		Phenylalanine and Tyrosine Metabolism	28	0.656	2	0.138	1	0.52
NADP nucleosidase,extracellular	3	0.31	1	0.28	1	1		Pentose Phosphate Pathway	29	0.68	2	0.146	1	0.52
1-Methylnicotinamide exchange	3	0.31	1	0.28	1	1		Folate Metabolism	29	0.68	2	0.146	1	0.52
N1-Methylnicotinamide transport	3	0.31	1	0.28	1	1		Urea Cycle	29	0.68	2	0.146	1	0.52
Nicotinamide N-methyltransferase	3	0.31	1	0.28	1	1		Pyrimidine Metabolism	59	1.38	3	0.156	1	0.52
glyceraldehyde-3-phosphate dehydrogenase	19	1.97	3	0.311	1	1		Valine, Leucine and Isoleucine Degradation	60	1.41	3	0.162	1	0.52
methenyltetrahydrofolate cyclohydrolase	4	0.414	1	0.356	1	1		Ammonia Recycling	32	0.75	2	0.171	1	0.52
ADPribose 2'-phosphate exchange	4	0.414	1	0.356	1	1		Citric Acid Cycle	32	0.75	2	0.171	1	0.52
NAD nucleosidase,extracellular	4	0.414	1	0.356	1	1		Amino Sugar Metabolism	33	0.773	2	0.179	1	0.52
Glutamate transport via Na, H symport and K antiport	21	2.17	3	0.373	1	1		Thiamine Metabolism	9	0.211	1	0.193	1	0.52
5'-nucleotidase (AMP), extracellular	5	0.517	1	0.424	1	1		Homocysteine Degradation	9	0.211	1	0.193	1	0.52
H2O transport, lysosomal	5	0.517	1	0.424	1	1		De Novo Triacylglycerol Biosynthesis	9	0.211	1	0.193	1	0.52
5'-nucleotidase (GMP), extracellular	5	0.517	1	0.424	1	1		Aspartate Metabolism	35	0.82	2	0.196	1	0.52
N-acetylglucosamine-6-phosphate deacetylase	5	0.517	1	0.424	1	1		Gluconeogenesis	35	0.82	2	0.196	1	0.52
glutamine phosphoribosyldiphosphate amidotransferase	14	1.45	2	0.437	1	1		Malate-Aspartate Shuttle	10	0.234	1	0.212	1	0.547
phosphoribosylaminoimidazole carboxylase	14	1.45	2	0.437	1	1		Galactose Metabolism	38	0.891	2	0.223	1	0.559
phosphoribosylaminoimidazole synthase	14	1.45	2	0.437	1	1		Trehalose Degradation	11	0.258	1	0.231	1	0.565
phosphoribosylaminoimidazolecarboxamide formyltransferase	14	1.45	2	0.437	1	1		Sphingolipid Metabolism	40	0.938	2	0.24	1	0.567
phosphoribosylaminoimidazolesuccinocarboxamide synthase	14	1.45	2	0.437	1	1		Taurine and Hypotaurine Metabolism	12	0.281	1	0.249	1	0.567
phosphoribosylformylglycinamidine synthase	14	1.45	2	0.437	1	1		Phosphatidylethanolamine Biosynthesis	12	0.281	1	0.249	1	0.567
phosphoribosylglycinamide formyltransferase	14	1.45	2	0.437	1	1		Histidine Metabolism	43	1.01	2	0.267	1	0.595
phosphoribosylglycinamide synthase	14	1.45	2	0.437	1	1		Phosphatidylcholine Biosynthesis	14	0.328	1	0.284	1	0.619
adenylosuccinate lyase	14	1.45	2	0.437	1	1		Steroid Biosynthesis	48	1.12	2	0.311	1	0.664
GMP reductase	6	0.621	1	0.485	1	1		Beta Oxidation of Very Long Chain Fatty Acids	17	0.398	1	0.334	1	0.696
guanine phosphoribosyltransferase	6	0.621	1	0.485	1	1		Alpha Linolenic Acid and Linoleic Acid Metabolism	19	0.445	1	0.365	1	0.731
glucosamine-6-phosphate deaminase	6	0.621	1	0.485	1	1		Mitochondrial Electron Transport Chain	19	0.445	1	0.365	1	0.731
ADPribose transport	6	0.621	1	0.485	1	1		Riboflavin Metabolism	20	0.469	1	0.38	1	0.746
adenosylhomocysteinase	16	1.66	2	0.511	1	1		Sulfate/Sulfite Metabolism	22	0.516	1	0.41	1	0.787
methionine adenosyltransferase	16	1.66	2	0.511	1	1		Inositol Phosphate Metabolism	26	0.609	1	0.464	1	0.875
ATP diphosphohydrolase	7	0.724	1	0.539	1	1		Mitochondrial Beta-Oxidation of Medium Chain Saturated Fatty Acids	27	0.633	1	0.477	1	0.883
nucleoside-triphosphatase (GTP)	7	0.724	1	0.539	1	1		Mitochondrial Beta-Oxidation of Long Chain Saturated Fatty Acids	28	0.656	1	0.49	1	0.889
nucleoside-diphosphatase (GDP), extracellular	7	0.724	1	0.539	1	1		Lysine Degradation	30	0.703	1	0.514	1	0.916
alpha-mannosidase, lysosomal	7	0.724	1	0.539	1	1		Starch and Sucrose Metabolism	31	0.727	1	0.526	1	0.92
beta-mannosidase, lysosomal	7	0.724	1	0.539	1	1		Fructose and Mannose Degradation	32	0.75	1	0.537	1	0.924
DM Asn-X-Ser/Thr(ly)	7	0.724	1	0.539	1	1		Inositol Metabolism	33	0.773	1	0.549	1	0.927
mannose efflux from lysosome	7	0.724	1	0.539	1	1		Beta-Alanine Metabolism	34	0.797	1	0.559	1	0.929
nucleoside-diphosphatase (UTP), extracellular	7	0.724	1	0.539	1	1		Fatty Acid Elongation In Mitochondria	35	0.82	1	0.57	1	0.931
carnitine O-acetyltransferase, reverse direction, peroxisomal	8	0.828	1	0.588	1	1		Propanoate Metabolism	42	0.984	1	0.638	1	1
carnitine-acetylcarnitine carrier, peroxisomal	8	0.828	1	0.588	1	1		Fatty acid Metabolism	43	1.01	1	0.647	1	1
N-acetyl-glucosamine lysosomal efflux	8	0.828	1	0.588	1	1		Pyruvate Metabolism	48	1.12	1	0.688	1	1
N-acetylglucosamine kinase	8	0.828	1	0.588	1	1		Tryptophan Metabolism	60	1.41	1	0.769	1	1
ADPribose diphosphatase	8	0.828	1	0.588	1	1		Bile Acid Biosynthesis	65	1.52	1	0.797	1	1
Glutathione:cystine oxidoreductase	20	2.07	2	0.64	1	1		Arachidonic Acid Metabolism	69	1.62	1	0.816	1	1
ATP synthase (four protons for one ATP)	22	2.28	2	0.694	1	1		Tyrosine Metabolism	72	1.69	1	0.83	1	1
fatty acid transport via diffusion	22	2.28	2	0.694	1	1
R group coenzyme a ligase	11	1.14	1	0.708	1	1
L-Phenylalanine,tetrahydrobiopterin:oxygen oxidoreductase (4-hydroxylating)	11	1.14	1	0.708	1	1
phosphoribosylpyrophosphate synthetase	23	2.38	2	0.719	1	1
glutamine synthetase	34	3.52	3	0.719	1	1
nucleoside-diphosphatase (UDP), extracellular	12	1.24	1	0.739	1	1
5'-nucleotidase (UMP), extracellular	12	1.24	1	0.739	1	1
Nitric Oxide Synthase (NO forming)	28	2.9	2	0.82	1	1
acetyl-CoA carboxylase	17	1.76	1	0.855	1	1
pyridoxal kinase	17	1.76	1	0.855	1	1
cysteinesulfinic acid oxidase	17	1.76	1	0.855	1	1
Hypotaurine oxidase	17	1.76	1	0.855	1	1
glycine hydroxymethyltransferase, reversible	18	1.86	1	0.871	1	1
Reduced glutathione exchange	18	1.86	1	0.871	1	1
L-Ascorbate exchange	18	1.86	1	0.871	1	1
pyridoxal transport via diffusion	19	1.97	1	0.885	1	1
Arachidic acid exchange	19	1.97	1	0.885	1	1
2-aminomuconate reductase	20	2.07	1	0.898	1	1
aminomuconate-semialdehyde dehydrogenase	20	2.07	1	0.898	1	1
picolinic acid decarboxylase	20	2.07	1	0.898	1	1
Proline dehydrogenase	34	3.52	2	0.899	1	1
hydrogen peroxide transport via diffusion	35	3.62	2	0.908	1	1
o2 transport (diffusion)	35	3.62	2	0.908	1	1
3-Hydroxy-L-kynurenine hydrolase	21	2.17	1	0.91	1	1
3-hydroxyanthranilate 3,4-dioxygenase	21	2.17	1	0.91	1	1
5-hydroxy-L-tryptophan secretion via secretory vesicle (ATP driven)	21	2.17	1	0.91	1	1
kynurenine 3-monooxygenase	21	2.17	1	0.91	1	1
L-Tryptophan:oxygen 2,3-oxidoreductase (decyclizing)	21	2.17	1	0.91	1	1
N-Formyl-L-kynurenine amidohydrolase	21	2.17	1	0.91	1	1
nicotinate-nucleotide diphosphorylase (carboxylating)	21	2.17	1	0.91	1	1
Quinolinate Synthase (Eukaryotic)	21	2.17	1	0.91	1	1
hydroxy-delta-5-steroid dehydrogenase, 3 beta- and steroid delta-isomerase 7	37	3.83	2	0.925	1	1
phosphoglycerate dehydrogenase	23	2.38	1	0.929	1	1
phosphoserine phosphatase (L-serine)	23	2.38	1	0.929	1	1
phosphoserine transaminase	23	2.38	1	0.929	1	1
dihydroceramide desaturase	38	3.93	2	0.933	1	1
fatty-acid--CoA ligase	24	2.48	1	0.937	1	1
dimethylallyltranstransferase	39	4.03	2	0.939	1	1
geranyltranstransferase	39	4.03	2	0.939	1	1
isopentenyl-diphosphate D-isomerase	39	4.03	2	0.939	1	1
Carbon monoxide exchange	39	4.03	2	0.939	1	1
CO transporter via diffusion	39	4.03	2	0.939	1	1
coproporphyrinogen oxidase (O2 required)	39	4.03	2	0.939	1	1
Ferrochelatase, mitochondrial	39	4.03	2	0.939	1	1
Heme oxygenase 1	39	4.03	2	0.939	1	1
Heme transport to cytosol	39	4.03	2	0.939	1	1
hydroxymethylbilane synthase	39	4.03	2	0.939	1	1
iron (II) transport	39	4.03	2	0.939	1	1
Nad(p)h biliverdin reductase	39	4.03	2	0.939	1	1
protoporphyrinogen IX mitochondrial transport	39	4.03	2	0.939	1	1
uroporphyrinogen decarboxylase (uroporphyrinogen III)	39	4.03	2	0.939	1	1
uroporphyrinogen-III synthase	39	4.03	2	0.939	1	1
Iodide:hydrogen-peroxide oxidoreductase 4	25	2.59	1	0.944	1	1
L-Thyroxine exchange	25	2.59	1	0.944	1	1
taurine transport (sodium symport) (2:1)	40	4.14	2	0.946	1	1
glycochenodeoxycholate exchange	41	4.24	2	0.951	1	1
carnitine O-aceyltransferase, mitochondrial	42	4.34	2	0.956	1	1
carnitine O-aceyltransferase, peroxisomal	42	4.34	2	0.956	1	1
carnitine-propcarnitine carrier, peroxisomal	42	4.34	2	0.956	1	1
cytochrome P450, family 7, subfamily A, polypeptide 1	42	4.34	2	0.956	1	1
taurine transport (sodium symport) (cytosol to peroxisome)	42	4.34	2	0.956	1	1
taurochenodeoxycholate exchange	42	4.34	2	0.956	1	1
transport into the mitochondria from cytosol (carnitine)	42	4.34	2	0.956	1	1
Cytochrome P450 27	42	4.34	2	0.956	1	1
5-beta-cytochrome P450, family 27, subfamily A, polypeptide 1	42	4.34	2	0.956	1	1
sterol 12-alpha-hydroxylase	42	4.34	2	0.956	1	1
sterol 12-alpha-hydroxylase (nadh)	42	4.34	2	0.956	1	1
fatty acid intracellular transport	42	4.34	2	0.956	1	1
dehydroascorbate transport (uniport)	27	2.79	1	0.957	1	1
alpha-methylacyl-CoA racemase	44	4.55	2	0.965	1	1
alpha-methylacyl-CoA racemase (reductase)	44	4.55	2	0.965	1	1
Chenodeoxyglycocholate exchange	44	4.55	2	0.965	1	1
FADH2 transporter, peroxisomal	44	4.55	2	0.965	1	1
glycocholate exchange	44	4.55	2	0.965	1	1
Taurocholic acid exchange	44	4.55	2	0.965	1	1
acyl-Coenzyme A oxidase 2, branched chain	44	4.55	2	0.965	1	1
hydroxysteroid (17-beta) dehydrogenase 4	44	4.55	2	0.965	1	1
5-beta-cholestane-3-alpha,7-alpha,12-alpha-triol 27-hydroxylase	44	4.55	2	0.965	1	1
3-beta-hydroxysteroid-delta(8),delta(7)-isomerase	44	4.55	2	0.965	1	1
C-3 sterol dehydrogenase (4-methylzymosterol)	44	4.55	2	0.965	1	1
C-4 methyl sterol oxidase	44	4.55	2	0.965	1	1
Glutathione dehydrogenase (dehydroascorbate reductase)	29	3	1	0.966	1	1
peroxisomal thiolase 2	45	4.66	2	0.969	1	1
bile acid intracellular transport	45	4.66	2	0.969	1	1
aldo-keto reductase family 1, member C4 (chlordecone reductase; 3-alpha hydroxysteroid dehydrogenase, type I; dihydrodiol dehydrogenase 4)	45	4.66	2	0.969	1	1
aldo-keto reductase family 1, member D1 (delta 4-3-ketosteroid-5-beta-reductase)	45	4.66	2	0.969	1	1
Very-long-chain-fatty-acid-CoA ligase	45	4.66	2	0.969	1	1
bile acid Coenzyme A: amino acid N-acyltransferase	45	4.66	2	0.969	1	1
24-dehydrocholesterol reductase [Precursor]	46	4.76	2	0.972	1	1
Lathosterol oxidase	46	4.76	2	0.972	1	1
C-14 sterol reductase	49	5.07	2	0.98	1	1
C-3 sterol keto reductase (zymosterol)	49	5.07	2	0.98	1	1
C-4 sterol methyl oxidase (4,4-dimethylzymosterol)	49	5.07	2	0.98	1	1
cholesterol precursor intracellular transport	49	5.07	2	0.98	1	1
cytochrome P450 lanosterol 14-alpha-demethylase	49	5.07	2	0.98	1	1
FAD transporter, endoplasmic reticulum	49	5.07	2	0.98	1	1
FADH2 transporter, endoplasmic reticulum	49	5.07	2	0.98	1	1
lanosterol synthase	49	5.07	2	0.98	1	1
Previtamin D3 formation	49	5.07	2	0.98	1	1
Squalene epoxidase, endoplasmic reticular (NADP)	49	5.07	2	0.98	1	1
Squalene synthase	49	5.07	2	0.98	1	1
Vitamin D3 exchange	49	5.07	2	0.98	1	1
Vitamin D3 formation	49	5.07	2	0.98	1	1
7-dehydrocholesterol reductase	50	5.17	2	0.982	1	1
Beta oxidation of long chain fatty acid	52	5.38	2	0.986	1	1
protoporphyrinogen oxidase, mitochondrial	53	5.48	2	0.988	1	1
Trehalose exchange	100	10.3	3	1	1	1
L-Phenylalanine exchange	73	7.55	1	1	1	1
lipid, flip-flop intracellular transport	98	10.1	2	1	1	1

[truncated: 4 more sheets: Ext.Figure S4, Ext.Figure S5, Ext.Figure S6, Ext.Figure S7]
