# Supplementary material for: Warburg-like metabolic transformation underlies neuronal degeneration in sporadic Alzheimer’s disease
Source: Cell Metab. 2022 Sep 6;34(9):1248–1263.e6. doi: 10.1016/j.cmet.2022.07.014 (PMC9458870; doi:10.1016/j.cmet.2022.07.014)
Supplement: Data S1. Unprocessed data underlying the display items in the manuscript — Provides uncropped images of immunofluorescence analyses related to Figures 1D, 6A, 6E, 6K, 6M, 7L, and S1B and uncropped blots of Simple western Blot analysis related to Figure S4D. Additionally, unprocessed data related to all main and supplemental Figures are provided. [file mmc2.zip › Data S1 - Source Data/Extended Data S1_Figure2.xlsx]

## Sheet: Modules iN
Module	black	blue	brown	cyan	darkgreen	darkgrey	darkorange	darkred	darkturquoise	green	greenyellow	grey	grey60	lightgreen	lightyellow	magenta	midnightblue	orange	pink	purple	red	royalblue	salmon	skyblue	tan	turquoise	white	yellow
Cor_Alzheimer	0.31208	0.169505	0.294507	0.280607	0.281865	0.26274	-0.119925	-0.172828	-0.0957628	-0.702119	-0.136741	0.184513	0.217298	-0.0871212	-0.0418136	0.220842	-0.108369	-0.0160304	-0.163361	0.670144	-0.0110004	0.250962	-0.198903	-0.0937858	0.123236	-0.337464	0.198708	-0.532762
Cor_MMSE	-0.601136	0.00338771	-0.528528	-0.0855685	-0.143368	-0.163629	0.19719	0.0357413	-0.0231934	0.669288	0.0427022	-0.146736	-0.106967	0.0270402	-0.0751106	-0.327911	0.0293864	-0.0612696	-0.0713091	-0.571306	-0.105588	-0.651008	0.117072	-0.060189	-0.21297	0.424832	-0.0331923	0.35583
Cor_Gender	-0.272916	-0.289523	0.215068	0.22325	0.216891	0.20731	-0.132478	0.264305	0.214989	0.0322101	0.3251	0.439105	0.229407	-0.223415	0.228799	0.133998	0.201545	-0.190565	0.223856	-0.00894928	0.235809	0.18344	0.221636	0.181192	0.00791109	-0.193209	0.0967638	0.289224
Cor_ApoE	-0.0258261	-0.0125881	0.0166413	0.0152316	0.0133294	-0.00443601	0.0397797	0.00112664	0.0149418	-0.191212	-0.014575	0.219307	0.00701815	-0.00627177	-0.0199079	-0.0176809	-0.00672041	-0.00141064	0.045694	0.241017	0.000442702	0.0688576	-0.477212	0.0106155	-0.197136	-0.149114	0.265476	-0.111357
Cor_Age	0.00641751	-0.135586	-0.0259011	0.0446924	-0.46136	-0.337179	0.0929117	-0.0598644	0.211408	0.331753	0.147844	-0.267835	-0.291736	0.152164	0.165258	-0.199546	0.183537	-0.0225333	0.266356	-0.326039	0.133664	0.0680189	0.229579	0.0850153	-0.19665	0.121312	-0.112127	0.328602
p-val_Alzheimer	0.137643	0.428463	0.162422	0.184121	0.182079	0.214836	0.576731	0.419328	0.656232	0.000131123	0.524038	0.388072	0.307746	0.685631	0.846181	0.299727	0.614229	0.940736	0.445626	0.000339965	0.959313	0.236859	0.351461	0.662916	0.566174	0.106812	0.351942	0.00735461
p-val_MMSE1	0.00189143	0.987465	0.00792843	0.690961	0.503923	0.444873	0.355708	0.868313	0.914335	0.000348205	0.842952	0.493851	0.618846	0.900191	0.727228	0.117751	0.891579	0.776102	0.740558	0.00354456	0.6234	0.000570698	0.585894	0.779955	0.317716	0.0385145	0.877634	0.0879127
p-val_Gender	0.196948	0.169985	0.312859	0.294354	0.308675	0.331047	0.537174	0.212015	0.31304	0.881229	0.12112	0.0318145	0.280888	0.293988	0.282199	0.532472	0.344967	0.37242	0.293011	0.966895	0.267305	0.390887	0.297947	0.39682	0.970734	0.365698	0.652858	0.170447
p-val_ApoE	0.904652	0.953447	0.938482	0.943685	0.950709	0.983587	0.853583	0.995831	0.944755	0.370769	0.946109	0.303184	0.974036	0.976797	0.926435	0.934646	0.975137	0.99478	0.832096	0.256571	0.998362	0.749193	0.0183716	0.960736	0.355842	0.486796	0.209923	0.604438
p-val_Age	0.976258	0.52758	0.904376	0.835727	0.0232519	0.107127	0.66588	0.781114	0.321363	0.113257	0.490557	0.205748	0.166597	0.477825	0.440289	0.349873	0.390632	0.916765	0.208359	0.119987	0.533506	0.752154	0.280517	0.692864	0.357053	0.572296	0.601924	0.116933
								NOP16								MTF1
								OGFOD2								HOXD13
								PSMG4								CPEB2
								CHPF2								ATRN
								GPR153								RB1
								CD248								TAOK3
								MTX1								JMY
								IRX3								TTLL11
								DOHH								POLR2M
								BCL7C								RAB11B-AS1
								LTBP3								VTI1A
								RPL18								UAP1
								NBL1								LEPROT
								LOC100289580								UCKL1-AS1
								NUDT2								EFHC1
								ADCY9								LINC00936
								C1orf35								MIR3665
								RELT								HMHA1
								TESK1								KLHDC3
								IGFLR1								DARS
								ENTHD2								RGS8
								IRF7								SPRY1
								RXRB								NOC3L
								UQCC2								RFC4
								MAD2L2								PYGO1
								DMWD								MIR100HG
								GSTP1								RPL19P12
								ZNF853								R3HDM2
								TFE3								XIAP
								MIR6796								SMN1
								BTBD6								PAPD4
								EIF3F								SP3
								TP53TG1								PRODH
								SCAMP4								ERCC8
								SSNA1								ZNF213-AS1
								CAMK1								SMN2
								C21orf2								SFRP5
								TOMM6								NEK4
								SYS1-DBNDD2								MIR5010
								SNORD36A								HTATIP2
								INPPL1								GUF1
								SEMA3B								ST6GALNAC2
								MNT								MRPL20
								SNHG15								PTDSS2
								LAMB2								UCN
								TEN1								IQCB1
								ZNF213								UBQLN4
								FBXL14								CST3
								FAM207A								TXNDC17
								NOP2								KRR1
								CARS2								CCDC91
								ZDHHC24								WDR75
								C16orf45								FNBP1
								MIR210HG								ITGA3
								MAN1B1								RBL2
								UQCC3								GCLC
								CD320								PRKD3
								CENPO								NDUFB2-AS1
								PSPN								LINC00471
								LOC729867								MAPK14
								MFSD3								RAP2B
								HSF1								JRKL
								ZNF526								NARS
								FBL								FXYD1
								CARS								PCNP
								ATAD3A								NPC1L1
								LOC645166								CASP3
								TTYH3								PDP2
								HDAC11								VPS37A
								SDF4								ELL2
								C19orf53								METTL15
								NT5M								FAM133B
								P3H4								BCL10
								SNX22								TMX4
								SLC35C1								RAB12
								CCDC61								DPY19L4
								FASTK								SMG1
								ALG3								CNOT6L
								SMTN								CRYL1
								MAZ								SMPD1
								ZNF581								ERI2
								PRR5								SNX25
								VKORC1								CCDC96
								SP6								NCOA3
								WDR34								TMED7-TICAM2
								RASSF1								LACTB
								REXO1								RRM2B
								LYNX1								TPRKB
								RPS10								NAA38
								RPL28								PLK3
								C16orf95								HPS3
								RGS11								NFKB1
								TYRO3								STK10
								KLHDC4								PLEKHA2
								ADAMTS4								NBPF8
								DAP								ITGB3BP
								RINL								CCNG1
								RPL29								RPS27L
								STUB1								RPS26
								NR1H3								RHOA
								SPATA2L								SH3YL1
								PLXNB2								CSNK1A1
								GALNT9								PPTC7
								C20orf27								RAB4B
								GPX1								CSDC2
								ANKMY1								PPP1R3C
								NPHP4								CHADL
								ARAF								FGF5
								TAGLN2								FCHO2
								SAMD1								ZNF668
								GUCA1B								LCE1E
								ZNF628								UBL5
								H1FX								ZNF740
								RABAC1								POLR2L
								KCNK15								FEZ2
								BAI2								LINC01232
								LOC101243545								CLIP1
								PKD1P6								HERPUD2
								EFHD2								ARL8B
								LOC101930071								CD274
								PELI3								EFNB3
								HOXD-AS2								GOLPH3
								CYSRT1								LINC00890
								SNAPC2								PRDM4
								SH2D5								IBTK
								PFN1								OST4
								SIX5								HNRNPLL
								MAP3K6								FAM110A
								SLC38A10								AATK-AS1
								RPLP2								LOC100507557
								HIST1H2AC								EGLN1
								LRRC23								RANBP9
								STARD10								CYB561D2
								HELZ2								KLHL2
								AZIN2								TMEM184A
								TMEM161A								ABHD14A-ACY1
								MZT2A								DONSON
								RPL13A								LOC100289495
								PRR34								ABCC4
								CCDC183-AS1								GGA3
								METTL1								NPHP3
								MYPOP								ZNF212
								EFNB1								MPDZ
								ZNF688								MAPK1
								BRE-AS1								MAK16
								PARP10								C1orf27
								TRPT1								CHD1
								ZNF219								EIF4E3
								RPL41								FGD1
								SLC38A5								ZNF830
								NME2								RNF113A
								LOC101927636								VPS18
								SCARF2								CDC23
								ASPSCR1								NLGN4Y
								APBA3								EFNA3
								SSSCA1								CCND1
								ERBB2								ARL5A
								AKT1S1								CRYGS
								WDR45								LOC283788
								ENDOV								TMEM87B
								MIR4700								TEX29
								SLC25A1								MOSPD3
								LPPR3								LOC401010
								STX10								MAT2B
								MYO9B								BMP4
								SCARB1								DCLRE1C
								MIOX								FMO4
								RPL13AP5								PDZD7
								TSGA10								RNF40
								SMUG1								KDM1B
								LRP5								CECR5-AS1
								DPP9-AS1								ZMYND11
								SHC2								CROCCP2
								RPSA								VPS54
								ALG1L								TRAF5
								NBPF1								MRPL36
								RPS16								SEC23IP
								SPHK2								TTK
								USE1								LIMD1-AS1
								JMJD8								ESCO1
								DPM2								BCL2L11
								ARFRP1								NREP
								RAC3								TDRD3
								TMSB10								NIM1K
								TTLL12								ZBTB17
								STK11								MAPK6
								POLD4								MMP24-AS1
								C11orf31								GOSR1
								RPL10								ARHGAP23
								RPSAP58								KPNB1
								PLXDC1								IRF2BP2
								PML								LOC375196
								FBXW5								PPP2CB
								RAB36								DCPS
								FPGS								FAM229B
								TRAPPC5								MIR3656
								ARL6IP4								KTN1
								ZNF385A								ING5
								B4GALT7								PROSER1
								FBRS								RBSN
								SHROOM1								SPCS3
								RAET1E-AS1								NOL6
								SLC19A1								ZEB1-AS1
								AMDHD2								BEND7
								MAFK								MAP3K7
								IRF2BP1								MOB2
								CORO1B								TMEM5
								SNORD55								IL6ST
								JOSD2								HINFP
								AGRN								PICALM
								PPP1R16A								GJC1
								UXT-AS1								DRD2
								PAOX								CEP135
								RPS21								CCDC25
								TNFAIP8L2-SCNM1								CPQ
								MIR6890								MXD1
								BTBD2								YME1L1
								P4HB								ZNF354A
								RHOC								WDR43
								LRRC27								RPP40
								TMEM214								TTC17
								HSPB6								CDC42SE2
								NLE1								DMPK
								PHLDA3								GALNT4
								APRT								ITSN2
								SCNM1								NAV2-AS2
								LOC407835								ADAM10
								GLTSCR2								LOC728323
								PIGQ								CASP8
								MLST8								PSTPIP1
								KLHDC9								USP28
								ST6GALNAC6								SPRED2
								TRMT61A								KIAA1919
								PPDPF								TRAM2-AS1
								RELA								GMNN
								TREX1								KIAA0368
								LOC100134368								PCNX
								F8A1								IGIP
								RPS14								ADO
								ZNF446								RNU7-1
								FDXR								KCTD9
								GAMT								C19orf71
								NAB2								SMIM15
								ARHGAP8								N4BP1
								TNKS2-AS1								PTCD2
								HES4								AP3S1
								EPS8L2								NSUN2
								AGAP4								ZNF281
								DBP								TP53BP2
								ADIRF								PPWD1
								SIVA1								RIMBP3
								TSR3								ZZZ3
								ZNF358								LARS
								ETV4								ABLIM2
								CCNO								SLC11A2
								NCLN								KIF13A
								MIR6798								MIR25
								SNORD49B								MPP6
								A1BG								HDAC9
								IDUA								ASTN2
								CTSD								HERC4
								MRPL23								HDGFRP3
								MAP2K2								CCDC171
								MACROD1								POM121
								C17orf62								POLI
								RPL13								CETN4P
								RPS5								NOP10
								ZNHIT2								WASL
								ARL4D								GABPB2
								DPM3								CEP57
								IRF5								SEC23A
								RAMP3								REPS1
								ZNF436-AS1								SLC6A6
								RPL21								RAB5A
								MIR564								BBS2
								RPLP1								BOK
								MIR6752								IPO5
								ACTA2-AS1								RHCE
								WDR81								OBFC1
								AGAP2-AS1								LOC100506258
								LINC01270								DNAJC13
								F8A2								RCCD1
								F8A3								FAM149B1
								DTX2								SMURF2
								ALDH16A1								BMP6
								ECE2								PDIA3P1
								GPC1								TMBIM6
								MIR6812								MPP5
								MBD3								USP42
								ST3GAL4-AS1								ZNF818P
								RTN4R								AIMP1
								DNM1P41								RNASEH1
								CASC10								ZFAND5
								NUDT18								CALCRL
								TRMT1								BMI1
								LEPREL2								DNAJC3
								DPP7								PIGZ
								SDF2L1								ADSS
								QSOX1								ELP2
								WDR18								CACTIN-AS1
								MIR4687								SLC35E1
								PGLS								ADM5
								ZNF593								WNT10A
								HLA-E								TFG
								ADAMTSL4								MIR6831
								RELL2								TMEM50A
								TSC22D4								CCDC113
								ZDHHC12								SREBF1
								ZNF414								WHAMMP3
								MIR671								LOC101927267
								TBC1D10A								TMEM41A
								SEMA7A								CFAP46
								BMP1								UVSSA
								CHPF								GRWD1
								RASSF1-AS1								METAP2
								ZNF579								ERLEC1
								LOC102724050								MCUR1
								CHST14								ZCCHC4
								FOSL2								TSR1
								LGALS1								ZNF23
								ZDHHC1								CANX
								CAD								CMAS
								LOC100131655								GREB1L
								ZNF524								STXBP6
								UBA7								SEPT7-AS1
								LOC643733								FKBP1A-SDCBP2
								MVB12A								RBM43
								SBNO2								FAM120A
								GCAT								PDLIM4
								VAC14-AS1								BAIAP3
								RPS19								UBE2D3
								B3GNTL1								KIAA0020
								OXLD1								PLEKHA8
								MIR611								FAM83F
								TFEC								EIF2AK4
								2021-09-01								DDX21
								MAPK12								LARP1
								ZNF771								B3GALNT2
								ZDHHC8								NCF2
								ALPL								ZNF770
								HSF4								ALG13
								ADORA1								LINC00467
								SNHG17								ESF1
								OLFML2A								CDADC1
								MIR1226								AGAP1
								CTC-436P18.1								KANSL3
								LOC399491								C6orf62
								FXYD2								ARHGAP12
								ZNRD1								APBB2
								LINC01271								SH2D3C
								CTU1								GNG5
								HES2								ELK4
								NPIPA8								RUSC2
								RPL18A								STK24
								PXMP2								TRMT11
								SLC39A4								C3orf58
								FAAH								TTC27
								LOC400684								ADPGK-AS1
								TNFRSF25								PCYT1A
								LOXL1								TRPM7
								NPIPA7								CUL4A
								PLEC								LOC644762
								NMNAT3								MYO1B
								GJD3								LRRC37A3
								CREB3L1								HIPK3
								RPS27								POLR3GL
								TGFB1I1								LOC101929680
								CACNA1C								RPAP3
								REEP4								DIEXF
								STAB1								RHOQ
								TSPO								TMEM99
								FKBP10								ADAM11
								PDLIM7								PKDCC
								MYDGF								FAM69A
								WDR38								MAP3K8
								ADM2								HOXB3
								H1FX-AS1								SOWAHC
								EML3								FGFR1OP2
								MZT2B								MIR6084
								RAP1GAP								SLC44A1
								TMEM150A								TMEM65
								DENND6B								RRP1B
								FUZ								MIR6826
								EPHB3								PLEKHB1
								SNAI1								ARHGAP21
								CHCHD5								ST20-AS1
								B4GALT2								ISL1
								LOC113230								HAUS6
								ZASP								UTP15
								ACP5								MCMDC2
								RPLP0								INTS5
								UBXN11								TRMT12
								NANOS3								RIT1
								PYCARD-AS1								LOC286190
								HOXA11-AS								LOC283038
								C8orf82								GADD45A
								C19orf26								STC1
								GLIS1								HIF1A
								SIPA1								LOC728730
								STAP2								ESYT2
								THY1								LYAR
								C19orf24								GLIPR1
								LRRC73								WNK1
								SNHG11								ARFIP1
								SYTL1								PIK3CD-AS2
								SLC16A8								FANCE
								LOC100507316								DCAF6
								TICAM1								PLA2G12A
								GPR124								NDUFC1
								HEYL								ENDOD1
								PLEKHG4B								TMEM191C
								TRIM61								UTRN
								RAB42								SMEK2
								LAT								STK4
								C15orf59								UTP18
								DGCR5								CABP1
								LOC100506834								CENPW
								PYCR1								UHRF1BP1
								ISG15								LINC00630
								PTP4A3								TIMP3
								COL6A1								SNHG21
								LOC100506022								ASGR1
								PYCARD								ANP32E
								ZNF843								FERMT2
								RALY-AS1								ACO1
								HLA-L								ANKEF1
								B9D2								RAC1
								ROBO3								EME2
								MIR6727								IDE
								TEX40								LOC102723809
								CES4A								TYW5
								FAM66D								CARD8-AS1
								IRX1								BCL2L2
								C8orf58								IL1RAP
								HECW1								TNS2
								LRRC8E								ZMIZ2
								COL18A1								PLXND1
								PHF19								RTKN
								FOXF2								PPAT
								MGAT5B								ARHGAP29
								LEF1-AS1								TRIM22
								PLAT								HS2ST1
								WASH3P								LINC00998
								LOC388849								B3GNT5
								CBS								S100PBP
								KRT86								FUBP3
								FAM64A								LEF1
								TMEM37								PHACTR3
								GPAT2								OSBPL11
								ZAP70								LYSMD2
								COL4A2-AS1								GPN3
								B3GNT8								FLJ37035
								S1PR2								B3GAT3
								PIP5KL1								FEM1C
								LOC643355								UBN1
								IFNGR2								PPP1R3B
								CCDC102A								USP24
								FUOM								FAM227B
								PRR22								RNF224
								TRABD2A								STX16
								PRSS53								OXNAD1
								COL4A2								GSTM3
								IL1R2								C12orf49
								C14orf80								CELF1
								TMEM91								IGSF9
								TMEM204								MIR6842
								HOXC-AS1								RTCA
								HTR6								CD46
								MFAP2								YIPF4
								MDFI								ANKRD29
								ASIC3								ARHGAP35
								FKBP11								ZBTB8A
								TBXA2R								ZNF674
								MMP25								LINC00674
								SLC27A5								PRR12
								COL6A2								SLC5A3
								CCDC87								RBPMS-AS1
								ADCY4								TMEM56-RWDD3
								ZP3								CASK
								PLAC9								EOGT
								IGFBP2								FBXO22-AS1
								QPCTL								NPDC1
								PLEKHG4								COA7
								PANX2								EYA2
								TMC6								FLJ20021
								MBOAT7								CCNYL1
								ARSI								PDIA3
								PRSS3								FAM45B
								FES								LOC100507506
								ALDH3A1								WBP1L
								AEBP1								BMPR1A
								F13A1								ZCCHC17
								PRR29								KPNA4
								KIF2C								CPNE8
								TRPV4								KCNK9
								COL6A5								CHKB-AS1
								TAC3								LOC642366
								SOD3								FOPNL
								ATF6B								TRIM6
								ICAM2								USP6NL
								PGF								AK3
								CACNA1G								SCN9A
																RAB11FIP2
																NFXL1
																NECAB2
																BOK-AS1
																ACAP2
																GLUL
																PLBD2
																CFAP97
																LOC100270746
																NAA35
																IRF2
																CEP290
																CCBL2
																MIR3940
																DTWD1
																SEMA3F
																SP1
																TNFSF13B
																LRRC34
																FMR1
																FANCF
																DDX3Y
																ZCCHC7
																IFT81
																NCK1
																SLC15A4
																ALDH3A2
																HIVEP1
																PARVA
																HMGXB4
																SMCR8
																ATP2A2
																HDAC10
																POLD3
																PCOLCE
																SPIRE1
																WDSUB1
																SUCLG2
																ATP11C
																NINJ2
																ELF1
																APLF
																TMEM121
																USP40
																NBPF12
																LRRCC1
																RHBDD1
																QTRTD1
																ASAP1
																PLS3
																HS3ST5
																TLE6
																BOP1
																FLG-AS1
																TSPAN6
																CLEC3B
																KDSR
																DEK
																SMG1P2
																SECTM1
																HIC1
																C8orf44-SGK3
																KLHDC8B
																B4GALT6
																LOC284023
																SPAG1
																CILP2
																TYW3
																PIP4K2A
																CEP112
																AHI1
																STXBP5
																NEK7
																LOC646762
																ATF1
																FAM91A1
																B4GALT4
																CRYZ
																BLOC1S5
																SET
																TAB2
																SPICE1
																NPHP3-ACAD11
																SSFA2
																CHRNA10
																LIMD1
																RMND1
																ZNF438
																IL34
																TNNT1
																CAST
																NFATC2IP
																CEP72
																DKC1
																APTX
																IFIT2
																KLF3
																ZFYVE9
																GNG12-AS1
																STAG3L3
																HRH1
																RRN3P2
																UBP1
																HEXB
																PIK3R1
																ZDHHC6
																RAB22A
																MPP3
																WISP1
																E2F3
																PARG
																ABCG4
																C16orf72
																MDM2
																ZBTB38
																SP140L
																POC1B-GALNT4
																TCTEX1D4
																PTP4A1
																LOC100507472
																TMEM160
																METTL10
																PKD2
																STT3A
																RRS1
																DHRS12
																HFE
																CROT
																LCE1C
																ROM1
																PRRX1
																NUMB
																CCDC176
																LCLAT1
																SGTB
																MAMSTR
																KAZN
																SHOX2
																PPP1R26-AS1
																KDM2A
																PRCD
																GAR1
																NXT2
																AP1AR
																ATG12
																DDX60L
																MIR6737
																IPO11
																HCFC1R1
																MRPS10
																TONSL
																PCGF5
																MIA3
																C1orf61
																LIPA
																SMS
																NADK2
																2021-09-10
																FBXO32
																LAMA1
																WAC
																APOE
																GSR
																TRANK1
																FAM120C
																ZEB1
																LACC1
																YBX1
																UMAD1
																DMKN
																RAB31
																OARD1
																FRA10AC1
																TTC39B
																CDKN2B
																KANSL1L
																IGF2BP2
																ANXA2P1
																KIZ
																GOLGA5
																ENTPD7
																TCTN2
																NME7
																KLF8
																SSR3
																PABPC3
																ETF1
																ADAM9
																CLMP
																VPREB3
																ZNF217
																TAF1B
																LPIN2
																SLC4A11
																RNF32
																AVPR2
																ZNF275
																LOC100506746
																FBXO5
																DNAJC21
																EXOSC5
																LINC01561
																MORC4
																EPPK1
																VANGL1
																DHX32
																GNG13
																DDX10
																ZNF469
																FAM35A
																TMED10
																STAC2
																FAM21A
																AGA
																TFB2M
																PRKAG2-AS1
																CASC6
																FATE1
																SBK2
																GRIN2D
																FAM84B
																SLC1A1
																HMGN1
																CBX8
																HS3ST3A1
																SSPN
																MTDH
																TMEM238
																NBPF9
																DSN1
																FAM227A
																KREMEN2
																HSP90B2P
																HIATL1
																DHCR24
																CDK13
																EDEM3
																FAM212A
																THOC3
																PRDM13
																TGDS
																RRN3P1
																CLIP4
																GNRH1
																MEX3C
																C9orf64
																HCG11
																HNF1A
																SULT2B1
																UMODL1
																ACVR1
																RABGEF1
																ANO6
																PHLDB1
																SNX5
																HOXB2
																PCOLCE-AS1
																METTL4
																TBRG1
																HSPA9
																SLC35B3
																PGM3
																FAM228B
																TSEN15
																APLP2
																GRPEL2
																C4orf32
																GALNT7
																CP
																TWIST1
																CEBPG
																SUPV3L1
																CASP7
																ARNTL2
																LURAP1L
																LOC283070
																C12orf29
																DPY19L3
																CRY1
																NAA50
																TM4SF1
																C12orf66
																CABLES1
																TRIM5
																CSNK2A3
																CSGALNACT2
																MIR6797
																SLC2A14
																SLC38A6
																PALM
																LOC100131564
																SMIM14
																LOC100996455
																PAPSS2
																C6orf52
																BEX4
																BBS5
																MIR3655
																FCF1
																PDE8A
																LOC100049716
																AMMECR1
																UVRAG
																AKIRIN2
																PLCXD3
																PNPLA7
																FERMT1
																WDR41
																ERBB2IP
																HTR7P1
																KCNK4
																CBFB
																LRRFIP2
																CCDC151
																GXYLT1
																IER5L
																CD44
																C18orf65
																LYPD3
																MPZL1
																RTN4
																SGK3
																CMBL
																APITD1-CORT
																PTPRG
																MTMR2
																SORCS2
																WWC2
																APITD1
																GPD2
																TRPS1
																GTF2IRD1P1
																LINC01142
																CMTR2
																ELMSAN1
																ZMIZ1-AS1
																DSP
																FNDC3A
																MSX2
																MIR6126
																STX16-NPEPL1
																SST
																GALNT12
																DIMT1
																CMTM4
																TSC22D2
																NBPF14
																MPHOSPH6
																RCN1
																MIR4746
																TMEM47
																AMIGO2
																UGGT2
																GAL3ST1
																GSTM2P1
																YES1
																CLIC4
																DUSP8
																USP54
																SP100
																LOC653712
																SOCS6
																DNAJC2
																PGRMC2
																ATP8B5P
																AEBP2
																NIP7
																IRS1
																FAM151B
																RPL13AP3
																DRAXIN
																RYBP
																SEC14L1
																COMMD8
																TWF1
																FRMD6
																SCML1
																OTUD4
																ZBTB21
																GPC6
																LIPT1
																SPATA6
																TJP1
																PCGF6
																C6orf120
																ANO10
																AKR1E2
																ZNHIT6
																IQCH
																CYFIP1
																TVP23C-CDRT4
																C22orf46
																FAM83D
																ENOSF1
																LINC01279
																HOXB-AS3
																RASSF8-AS1
																C16orf52
																VPS26A
																LHX5
																CLUAP1
																SLC47A1
																IQGAP1
																DTWD2
																IMPACT
																SLC4A5
																TK1
																VRK2
																ADH6
																BCL2A1
																ROR1
																CDH4
																ZBTB2
																TMEM144
																CALU
																GNG12
																MCFD2
																PCSK5
																GRIP2
																B3GALNT1
																PHF10
																DERL1
																RHOBTB1
																MSL3P1
																PIGB
																KLF6
																GPR161
																VCAN
																CCDC59
																AK5
																SEMA4A
																LSM14A
																SLC38A2
																NBPF10
																NUS1
																MCOLN2
																DPYD-AS1
																IL1B
																RNF24
																MIR7112
																FBXO30
																ACAD11
																FRRS1
																LOC101927043
																TRAF3
																ERICH3-AS1
																TMEM263
																CCDC62
																SLC25A30
																BNIP2
																LMLN
																LFNG
																ABCB10
																ARMC5
																CAP2
																CALD1
																TSC22D1
																SIGLEC16
																PABPC1
																WDR19
																DLC1
																RAB29
																NCOA7
																PIFO
																PYROXD2
																RREB1
																NPC1
																MALT1
																EFR3A
																ING2
																SAMD9L
																MAP4K4
																REXO2
																HECA
																SPATA18
																TMED5
																SYTL4
																EFCAB6
																CAPN2
																SETDB2
																PAIP1
																UBALD1
																CEP19
																ADAMTS10
																ETV1
																HABP4
																SLC16A1
																KCP
																CDC14B
																GABRD
																P4HA1
																STT3B
																AIDA
																RNF6
																CLINT1
																L3HYPDH
																CAV1
																BAG2
																TMPRSS6
																SIX1
																TMEM123
																PDIA6
																LMAN1
																FNDC3B
																MDFIC
																ADAM17
																SWAP70
																TAF1D
																TRAF3IP1
																ELK3
																COL5A2
																C17orf58
																SERP1
																EPB41L3
																SPATA17
																ERAP1
																MATN1-AS1
																DIO2
																USP53
																RPS4Y2
																YY1
																NGLY1
																GBE1
																RHBDL1
																METTL8
																PTPDC1
																SLC24A1
																PEAK1
																UGCG
																TFRC
																FUT7
																AAED1
																HIF1A-AS2
																RPE
																P2RY12
																RPGR
																PQLC3
																TMEM209
																CREB5
																HSPA13
																IP6K3
																TNFAIP8
																RIN2
																PCDH18
																RAP2C
																CDV3
																ATL3
																MSRB3
																LHFPL2
																LOC100129361
																CAMTA1
																UGP2
																DLEU1
																C9orf139
																GCSH
																FLJ44635
																DOCK10
																SNAI2
																ARNTL
																ABCA13
																PRKAB2
																NBPF20
																ALDH1L1
																SSH1
																LINC00652
																PTRH2
																SERPINB9P1
																ANTXR1
																TEX9
																RBMS1
																ETS1
																NEDD1
																DUSP6
																PPP1R3D
																ENPP2
																BPIFB4
																C5orf28
																CFAP58
																TXNRD1
																FAM45A
																FAM114A1
																SLC33A1
																STAT2
																SPDL1
																ACSM3
																FAS
																STRADB
																MMD
																DDC
																SH3D19
																CRYBA1
																LOC171391
																PABPC4
																CYP26B1
																MANBA
																HOXB4
																PCOLCE2
																ORC1
																GATAD1
																NHS
																ACSL3
																TVP23B
																MAGT1
																NTN4
																KIF27
																CCDC170
																TMEM255B
																LOC101927354
																FZD9
																MTHFD2
																SLC25A41
																PTGR1
																MGME1
																KLF11
																DCAF10
																SH3BGR
																ZNF697
																H2BFXP
																LOC100101478
																CDRT4
																ANKRD28
																PIGA
																PI4K2B
																ABCA9
																CYP1B1
																MAMDC2
																TLR6
																PALLD
																BCAS1
																NEURL1
																KCMF1
																FKBP14
																AIF1L
																ABHD3
																PLSCR4
																KPNA2
																ANKLE1
																EVC2
																JADE1
																CTB-113P19.1
																DOCK1
																TRIT1
																ZNF487
																ERAP2
																PLEK
																ZMYND12
																SNX9
																TMEM191B
																YBX3P1
																HS3ST3B1
																KDELR2
																F3
																PTGFR
																LYN
																SLC31A2
																NTSR1
																SLFN13
																TUB
																HCK
																NRBF2
																P2RX7
																GDNF
																LITAF
																TMEM194B
																ATP6V1C2
																FDPSP2
																VLDLR
																TGFBR2
																PDLIM2
																FDPS
																ASPH
																QKI
																CEP128
																FAM66B
																DFNB59
																EIF5
																CLIC2
																PIDD1
																TAPT1-AS1
																SKIL
																C1GALT1
																LOC81691
																SEL1L
																NT5DC2
																MIR6741
																STARD4
																GNPNAT1
																DAPP1
																PAQR5
																PTGDS
																TOM1L1
																ANXA2P3
																ATP2B1
																PALM2
																BRCA2
																PPP2R5A
																ANXA4
																RGS6
																GID4
																KCTD18
																LRRC2
																RAB23
																KIAA1407
																TPM4
																STOM
																TIMP2
																DUS4L
																PTPRM
																IQCK
																SLC20A1
																TRAM1
																GNB4
																INMT
																C14orf28
																SMCO4
																LCA5L
																MPO
																CD109
																CHRNA2
																AIFM3
																SPRED1
																ADAM12
																DLG1
																FGFR1OP
																TMTC1
																OPTN
																DLGAP1-AS1
																RSPO3
																IFI16
																ADAM28
																DYX1C1-CCPG1
																DNAJA4
																IQUB
																TUBE1
																DESI2
																KCNMA1
																QPRT
																EVX1-AS
																TBC1D31
																INE2
																CREG1
																SLC34A3
																ESYT3
																GALC
																IKBIP
																THAP10
																LINC01184
																PDZRN3
																CAMK1D
																CCDC80
																VAMP8
																REST
																CD164
																WNT5A
																PAQR6
																MAGI2-AS3
																HLCS
																F8
																CRYAB
																LSM6
																SLC2A1
																MRVI1-AS1
																CPA5
																RNF217
																DYNC2LI1
																ARL4C
																MESDC2
																CARD6
																AHR
																CCPG1
																LINC01089
																RRAGC
																TRIM69
																IPO11-LRRC70
																CA5B
																KIAA1462
																LINC00346
																CCDC122
																HIGD1B
																RAB13
																TMEM200A
																CCDC34
																LOC374443
																UHRF2
																GEM
																UGDH
																VIT
																FUCA2
																SLC16A6
																IL13RA1
																SLC16A13
																SRD5A3
																PHF11
																MT1F
																ID3
																ZNF300P1
																SFT2D1
																CTBS
																TAF1A
																LOC101927188
																C1QL1
																VSIG10
																RBBP8
																PTPN12
																KLHDC1
																TMCC3
																PTP4A2
																PPARA
																LINC00571
																CDR2
																LOC100507537
																FAT1
																CTAGE5
																BHLHE40
																PERP
																HGF
																SCGB2B2
																USP25
																NR2F2
																FZD6
																SCD
																TMEM176B
																LINC01358
																UGDH-AS1
																GLDN
																CPOX
																PRDM1
																JAK2
																PDGFC
																RUSC1-AS1
																CLDN22
																ME1
																HSD17B2
																CTAGE11P
																LOC729970
																RCAN1
																DNAJC10
																ATP8B4
																RAPH1
																PNRC1
																SOAT1
																DBF4B
																FAM35BP
																HHATL
																SIX4
																CTAGE8
																GFPT1
																STOX1
																MYOF
																S100B
																STK26
																NPHP1
																EPS8
																WTAP
																LY96
																PQLC2L
																SMIM20
																RASSF8
																HOXD8
																BANK1
																EIF2S2
																IRS2
																SNAP23
																COL20A1
																C17orf67
																RRAS2
																TLK1
																ISLR
																MBOAT1
																SPG20
																BMP7
																SNHG3
																MEIS3P1
																CD7
																SLC7A11-AS1
																CRNDE
																LOC101929771
																TMEM45A
																TGFBR3
																HAND1
																IARS
																GK
																TMEM67
																LINC01540
																SLC25A43
																TMEM41B
																EVX1
																MTHFD1L
																CCDC3
																HR
																OXTR
																NEK11
																MCTP2
																SHC4
																AVEN
																ADAMTS5
																SAV1
																MFAP3L
																ARL9
																BET1
																GRAMD3
																LZTFL1
																STYK1
																LOC101928673
																RALA
																IZUMO4
																CCDC146
																TMEM154
																KLF9
																GJA1
																SASH1
																FGFR4
																ACSS3
																CCK
																BLK
																SYPL1
																FLVCR2
																CRIM1
																CPA4
																DYRK3
																EDEM1
																LATS2
																MBD2
																CERKL
																ABI3BP
																RASGRP3
																SRGN
																TOMM20L
																PHLDA1
																PYGL
																NOTCH2NL
																ASPA
																ZNF214
																SNX18
																PAWR
																CFAP69
																SEPHS2
																C15orf65
																SLC39A14
																ARAP2
																SH3KBP1
																PARD3B
																TG
																ATXN1
																TRPA1
																HOXC8
																CD97
																SNCA
																STON1
																POLR3G
																MERTK
																PRNP
																HACD4
																TCTEX1D2
																MIR7844
																CTAGE1
																TMEM220
																NEDD4
																SGMS2
																GULP1
																TWSG1
																DDR2
																B4GALT4-AS1
																RNF149
																RASEF
																DDIT4L
																PTPN14
																CLEC2B
																ERO1L
																NOTCH2
																KLF4
																KITLG
																MIR4775
																S100A9
																PCED1B
																ZNF350-AS1
																HOXB6
																NMRK1
																POSTN
																DSE
																MCOLN3
																TMEM71
																XPOT
																CTSL
																FAM180A
																NOX4
																RAB27B
																KLHL5
																S100A4
																TMEM159
																CLVS1
																TNFSF4
																LINC00632
																TNFAIP3
																ITGA1
																VMO1
																TNFRSF10A
																LOC103021296
																OSGIN2
																NID2
																SAT1
																CHST13
																YBX3
																TCEA3
																SLC6A15
																OTUD1
																IDH1
																EVI2A
																THRB
																IL1R1
																ITPRIPL2
																GPX8
																ADM
																GIPC2
																VEGFC
																SLC26A4-AS1
																DYX1C1
																ZFP36L1
																RAB27A
																AOX1
																IL12A
																SLC22A15
																SEMA3D
																ALDH1L2
																SDCBP
																TMEM56
																ARMC4
																PPP1R11
																CHPT1
																GNG11
																LTBP1
																ADAMTS3
																GPR87
																SMG1P7
																LOC101928034
																ANKRD65
																RND3
																COL5A3
																OSBPL10
																SIX2
																GSAP
																LSP1
																MT1JP
																CLCA2
																TCEA1
																PIWIL4
																FABP3
																FTH1P3
																FAP
																LOC101927229
																LINC00942
																SLFN5
																MXRA5
																CASP10
																TNFRSF11B
																MB21D1
																TICAM2
																LIMS1
																CYBRD1
																MST1R
																CDC14C
																SSTR3
																PAPPA-AS1
																LOC101928324
																ADAMTS1
																CTSS
																APOLD1
																GSTM1
																CASC2
																CTSL3P
																CFHR1
																LGALS3
																CCL11
																THBS2
																PRPH
																P2RX2
																NAV3
																STEAP1
																PMP2
																ADH4
																SAMD5
																YAP1
																MEDAG
																ATF3
																RBM47
																MIR7847
																EVI2B
																TNFAIP6
																DPP4
																LIMS3
																LIMS3L
																GREM1
																GCH1
																TRPM8
																MT1E
																DMD
																CCDC168
																HSD17B14
																C21orf91-OT1
																REG1A
																SLC7A11
																DIRAS3
																SOD2
																GPNMB
																CLDN1
																SLC1A3
																ITGA2
																GLIS3
																HK2
																ANXA1
																PAPPA
																LOC100132891
																DIRC1
																GUCY1A2
																ECHDC3
																AKR1C3
																FAM35DP
																GPC4
																LINC00525
																IL31RA
																DNAH5
																BIRC3
																IL21R-AS1
																NOG
																FLRT2
																GDF15
																FAM129A
																COL4A4
																MME
																C11orf70
																FAIM3
																LOC101929532
																C15orf48
																CMTM8
																PLA2G4A
																GCNT3
																BEST1
																FGF2
																ELTD1
																SOX6
																EFCAB1
																PDPN
																LCN1
																HOXB9
																LPAR1
																LPXN
																LOC101929319
																TLR4
																CLGN
																OLAH
																ERICH2
																COL14A1
																TFPI2
																RSPO1
																AKR1C4
																FCRLA
																CYP19A1
																MKX
																CTSK
																CA12
																IL24
																TSLP
																RFX8
																FER1L6-AS2
																TNFSF9
																CWH43
																DPH6-AS1
																IL1RL1
																MMP8
																TSPAN19
																GDA
																CCL20
																ALOX5AP
																LINC00491
																LINC00520
																MMP10
																FLJ37505
																IL36B
																PNLIPRP3
																CHRNA9
																CATIP-AS1
																IL36RN
																AQP9

## Sheet: genes_iN
AD1	AD2	AD3	AD4	AD5	AD6
purple	black	brown	turquoise	yellow	green
ADARB2	SGOL1	PCDH11X	C4B_2	MCF2	SCN3A
GABRA5	MKRN7P	ERBB3	C4B	SPHKAP	C3orf70
LINC01587	PPP1R1C	TNNT3	C4A	GNRHR	GLRA2
PI15	TMPRSS11A	KERA	HPGD	HOOK1	PCYT1B
SMOC2	RRM2	PWAR4	GABBR1	FAM87A	ANKRD18A
COL19A1	FAAH2	CPVL	CHAT	NAP1L2	CNTN5
SHISA9	PKD1L2	NOS1	HERC2P3	CLDN10	PPFIA2
CECR1	JPH2	HBA1	CD5	ATRNL1	GLYATL1
ARHGAP30	CASC5	SNORD115-23	SERPIND1	AIM2	PCDH20
LOC101929122	KCNA4	LOC102659288	OTX2	NPY1R	UGT3A1
GHR	STEAP4	HLA-F-AS1	DOK7	SNORD64	GABRA2
SYTL5	PSG5	FAM71A	NKX2-5	IQCA1	TRPC5OS
TBX20	KIF4A	TGM4	CLDN5	FAM19A1	ANK3
NDP	NUF2	GRM1	CHIA	KCNA3	MYB
ZNF483	MPP4	P2RY6	TUBBP5	NHLH2	RASGRF1
C1QTNF3	TJP2	HTR5A-AS1	CNTNAP5	COPG2IT1	ALK
WNT16	POLQ	CHRM5	NKX2-1	THSD7A	NLGN4X
LMO3	ARGFXP2	MTRNR2L9	IRF4	LOC494141	HTR5A
ZNF704	CDKL1	LOC101928304	NPNT	EGF	CDO1
FAM184A	PREX2	LOC100128164	NCAN	ANKRD30B	SLC35F3
MAOB	FAM24B-CUZD1	PROCA1	TFF3	DCDC5	KCNG3
SYNE2	CUZD1	ZIC4	ITGA8	KRT222	CNKSR2
LOC102723703	NUSAP1	MIR4485	KCNJ5	IL1RAPL1	FGF12
LINC00327	WNT2	TRIM52	TMSB15A	LANCL1-AS1	FGF9
PNPLA5	LOC101928295	FALEC	SLC35D3	LOC644936	NEFM
RGN	SPDYE1	ATP5L2	AMZ1	NAPEPLD	ANO5
TMEM35	BRIP1	HFM1	SLC24A3	CBLN2	CLVS2
BRINP1	PBK	STAG3L1	CCDC88C	ATF7IP2	RSPH4A
RAB40B	ANKDD1A	STK19	FAM182A	TUBB1	VIPR2
RGS4	CKAP2L	LGSN	SLN	CCDC110	KCNAB1
EPHB1	LOC100289333	MIR600	SPSB4	PARP15	KIAA0319
GRM6	PRC1-AS1	CTRB2	LINC01314	KIAA1107	CDH12
BRINP2	TPM3P9	RIT2	TMEM163	MROH7	KCNJ3
FLT1	SHCBP1	HELLS	DAPL1	FKBP1AP1	CNTNAP2
ACKR3	SAMD3	LYPD1	NPR1	GCNT7	DIRAS2
LINC01563	ZNF649-AS1	MTUS2-AS1	NKX2-2	ALS2CR12	ASIC2
PRRT2	HEY1	RDH16	HAPLN4	SOX2-OT	RBFOX1
PXYLP1	PRC1	RAB17	PCP4	P2RY1	RMST
TSPAN13	DOCK2	NXPE1	BRS3	LOC101927124	DLG2
EDIL3	STRIP2	CHRNG	B4GALNT3	PWAR5	NDST3
MRGPRF-AS1	TOX	SPATA41	VAT1L	MAGOH2P	KSR2
TRPM3	TMEM100	SNORA25	COL9A3	PWARSN	SNX10
GRB14	RTCA-AS1	TRPV1	BSND	CXADR	LHFPL3
LOC101926964	MAP4K1	MIR4722	AQP5	SCN7A	TMEM150C
METTL7A	FZD4	KIAA0895	WNK2	CORIN	ADAM22
DYNC1I1	CSMD2	SFTPA1	RASL11B	SGIP1	KCNMB2
TAGAP	ATP8B1	ZFAND4	RET	ZNF728	KIAA2022
DOK3	LIN9	BEAN1-AS1	KY	KCNQ5	CKMT2
LYPD6	FOXM1	ALDH1A3	KCNS2	SPDYE2	ERBB4
RASSF9	ID4	SYK	CAPN10-AS1	SNORD107	MYO5B
CLSPN	ZNF443	C2orf72	SCARA5	SPDYE2B	PCDH15
NRP2	C9orf170	MCCC1	DKKL1	FGF14	PKP2
SLC51B	CDCA8	ICA1L	LOC389831	EBF2	GRIA2
MRAP2	VAV3	HIST1H2BH	LRRTM1	NAALAD2	NEBL
TDRP	RNF152	OIT3	MYRF	LOC100996634	ELMO1
FAM182B	GARNL3	SIGLEC1	LOC102723729	PEG3	ESRRG
ZNF551	LOC101927437	LINC00685	PRR35	VSNL1	RNASE1
SEC24B-AS1	GTSE1	GALNT3	SYT6	SLC4A10	ST8SIA3
CCDC85A	PLEK2	RASAL1	GCNT2	CNTN1	RUNDC3B
NCALD	PARD6G	PAX6	INA	LOC101928865	C18orf42
LETM2	AQP11	FAM27E2	CELSR1	NECAB1	RTN1
ZNF154	PTPRG-AS1	TLDC2	SCNN1G	CSNK1A1L	LINC00260
STK33	PTPN3	BEND4	LOC100506071	FGL2	MIR124-2HG
LOC100147773	EID3	BMPR1B	ATP2C2	LINC01004	DNM3
BCL11B	LOC730101	MAP3K5	ADCYAP1R1	PCDHB19P	C1QTNF7
PDE7B	ZSCAN20	2021-03-03	FAM222A-AS1	LOC441666	SSBP3-AS1
ACTG1P20	ZNF549	LINC01265	ADAMTS17	WNK3	FAXC
LOC100506127	RNF128	FAS-AS1	TTC24	LOC100506076	LINC00261
CATSPER2	GDF6	TCP11	NKX3-2	LOC101241902	ELMOD1
MECOM	RAD17	NPFF	YJEFN3	LINC01355	HS3ST4
RCAN2	FAM154B	DSG3	LINGO4	SYNJ1	FAM201A
TGFB3	LOC101929679	CDK15	PROM1	PCDHB4	ABCD2
CHN1	FASLG	GCSAML	SLIT1	NSFP1	LINC00282
NDNF	GTF2H2C_2	KLHL31	DLGAP1	ZNF208	SPOCK3
MAP3K15	CDKN2AIP	HBA2	RPH3A	MGAT4A	NRXN1
FAT2	GPR68	LINC01588	PPP2R2C	KIAA1456	ATP8A1
RYR3	AADAT	P2RX6P	THBD	ARFGEF3	LRRC66
ZNF454	ZFR2	IFI44	HMP19	PDE5A	MYH15
LOC728819	AHCYL2	CYCSP52	NTRK3	PRKAR2B	ST8SIA4
MAGEH1	GKAP1	AS3MT	LINC00176	KGFLP2	B3GALT2
C2orf15	MSANTD2	DEPDC1	NKAIN4	ANKRD36	HPSE
CD24	DENND3	SNHG22	KCNG2	VTCN1	REPS2
STAR	GTF2H2C	SLC22A14	SLC18A3	KLKB1	PAK3
SHANK2	CDC20	SNORD41	CPLX3	UBE2Q2P1	VWDE
MPRIP	DZANK1	GBP7	DSCR8	ZNF708	CELF4
FLJ10038	PLBD1	TBATA	SCTR	LINC00342	HTR1E
HOXA10	LINC00310	RAPGEFL1	TMIGD2	MSH4	DCX
LOC100506674	ASPN	EFCAB9	DRP2	CCKBR	ABCB1
PDPR	SFMBT1	SNORD115-1	ITIH1	CELF2-AS1	GRIP1
CTPS2	RSPH9	USHBP1	RHOU	APC	ATP2B2
C2orf16	UBE2C	TBC1D8	NNAT	SLC24A5	PAK7
CLYBL	CCDC84	SS18L1	CNKSR1	ZNF43	CSPG5
PGBD4	LNP1	FAM161A	SEMA4D	BMP3	SPPL2C
MAMLD1	C1QTNF3-AMACR	TMEM244	SSTR2	LOC389834	CNTN4
ZNF233	PTPRE	SLC15A5	AMER3	GHET1	LRRTM2
ZNF625-ZNF20	CDYL2	OR7E14P	DACT3-AS1	MASP2	RAPGEF5
LANCL2	HJURP	DAO	PROX1-AS1	GVINP1	FSTL5
DPY19L2	OGFRP1	FAM19A2	FNDC1	NPTN-IT1	KCNA2
ZNF20	RAB2B	MIR4523	C1QL3	CSRNP3	SLC14A1
ST7-AS2	CCDC15	N4BP3	CNR1	MIAT	LRRN3
CACNB2	ZNF304	CLPS	CKMT1B	FSD1L	ZNF730
CHCHD7	LOC101927179	LOC643711	MRAP	UBL3	IL20RA
PDHA1	HELQ	BPIFA1	DMRT2	RRAGD	EBF3
FBXO8	NNT-AS1	PRIM1	SIRT4	SLC7A2	ELAVL2
ACAT1	GTF2H2	FLJ33360	FOLR1	RUFY3	CHRNA5
SPOCK1	SPIN2B	LOC283731	VWA1	B3GALT1	ONECUT2
LOC100507006	ARMCX5	ANKRD45	TMEFF2	PHYHIPL	RYR2
TRAF3IP3	AP4S1	GPR85	SSTR5	ZNF675	ANKS1B
VEPH1	LOC100133669	LINC01560	AMOT	FBXO25	SYT4
CPE	MRPS30	HNRNPA1P10	LGI2	RFX3-AS1	LOC401463
LINC00926	KIAA1671	ZNF101	CPNE6	FAM13C	GRM8
DEPDC7	ACBD7	DFFB	MTUS2	SACS	EPB41L4B
LOC101926943	LOC145837	NLRP14	SLC10A4	FLJ37201	KCNK10
GNRHR2	SNX27	STAU2-AS1	VWA5B1	SESN3	OLIG1
PSPC1	GALK2	SRD5A3-AS1	LPL	PCDHB10	CADM1
C11orf71	CFI	MFSD2B	ZNF491	LRRC8B	GRIA4
KLF7	FRG1B	C1orf101	LINC01057	ZNF519	OLFM3
LOC100128361	ZNF607	AGK	ASTN1	POTEJ	LRRC7
LNX2	C1orf112	HIST1H3H	CHRNB4	NUAK1	SLC23A1
KNSTRN	PRR11	DUSP4	LINC00086	ZNF91	SERPINB9
TIGD1	KIF20A	LOC101928809	DDO	MIR568	EPHA7
IMMT	ZNF542P	SORCS1	DMRTA1	SIM1	SLC6A3
LOC100129973	FAM103A1	DHRS9	SLC30A8	ZFP30	KBTBD8
DNAJC18	SAAL1	MMP21	ST8SIA2	SIM2	JAKMIP2
MANSC1	MIR34A	HSD17B7	LRG1	FAM90A1	MC4R
ZNF211	PPP1R3E	CCDC185	POU3F2	FAM214A	BHLHE22
ZNF93	CCNB2	OXCT1	NANOS1	PHIP	RIMKLA
ST7-OT3	SLC18B1	USP17L1	NPPC	ZNF782	PIEZO2
RUNDC3A-AS1	ADRA2C	GRAP	RELN	PSMD6-AS2	FAM169A
CFAP44	FAM122A	C10orf32-ASMT	AQP1	SMC2	POU4F2
ASB8	RIC8B	KCNH6	TNNT2	PPP2R2B	CACNA1E
RAD21-AS1	R3HDM1	ZMAT1	CACHD1	LINC00400	OPCML
SSBP2	MUC1	TCP11L1	LINC00619	ZNF546	LOC100506985
SRSF6	TOP2A	PAX7	HUNK	ANKRD32	CDH18
GSTA4	PCDHB6	GBP1	KIAA1324	SCN2A	EOMES
ZNF565	TMEM254	FMR1-AS1	IPO5P1	PROX1	PLK4
C2CD3	SPAG6	SMTNL2	ADD2	ZGRF1	ZDHHC15
SLC25A51	LOC644554	TNNI3	PPFIA4	CXXC4	SLC8A3
TMEM136	CDK11A	WWC2-AS1	GPR88	ZNF33B	ZNF681
DDAH1	ITGB2	CD4	KANK4	FOXP2	LOC100128398
ERV3-1	GTF2H2B	LINC00707	LHFPL4	EMB	CPB2-AS1
EGFLAM	LOC440173	KCNH8	CACNA1I	ZC2HC1A	SV2B
LOC101929371	SUPT20H	LINC01393	SOWAHA	GCA	NEUROD4
BPNT1	TPX2	LOC730668	SOX11	LOC101927391	MAP2
LOC101928489	ADCY1	KCTD6	SNAP91	RASSF10	KCNN2
TMLHE	MATN2	ZNF618	SCGN	SLC35G1	LOC102724238
RFC3	SATL1	ENTPD1	SLC44A3	FLRT3	LOC554249
HIST2H2BE	SLC25A21-AS1	LINC00403	ST6GALNAC5	RAB30	RGS7
VPS45	HHAT	INCA1	IGSF3	ZNF280C	PCLO
UNC13B	MREG	MIR99AHG	CST1	ENPP5	DACH1
FOCAD	LOC646903	FECH	LINC01132	TBC1D32	RIMBP2
RBMX	CCT2	ZIC1	NKD1	TXNDC16	FAM221A
ANGPT1	DDIAS	PLXNC1	ZBTB16	DEAR	LOC101929586
SIMC1	LOC285593	GPATCH1	IQSEC3	ZNF737	NAP1L3
WRB	GRASP	AMT	PADI2	PFN1P2	DYDC2
UBE2N	SERTAD4	CCDC40	FLJ16779	NIPBL-AS1	NEFL
GINS1	HRNR	MIR6827	SEMA6A	GPR155	LOC646214
APPL2	DNMT3A	LOC79160	TSPAN15	PTPRZ1	KCNB2
FAM149A	LOC101928979	PCDHB2	DPEP3	MFSD6	KLHL32
XRCC2	DICER1-AS1	IRAK1BP1	DPP10	ITGB8	KIF5C
HSPA8	GOLGA8N	CCNT2-AS1	CHRM3	ACER2	REEP1
DCTN5	GALNT5	OR2B6	INHBB	MYEF2	ZNF793
IPPK	AMACR	ATRIP	DUOX1	PLAG1	ST18
WDR20	MIR8072	GPC5	UGT8	MITF	PURG
NUDT15	ZNF619	SAMHD1	PDE1B	LOC100499484-C9ORF174	MACROD2
FUT8	WIPF2	FGF8	CACNG4	LOC729950	GPR137C
ALS2CL	WHAMM	C11orf91	KLHDC8A	LRRN1	BEST3
TSNAXIP1	COL4A6	MIR4482	CD163	LIG4	CA10
CAT	PNMA2	FRMD8P1	TMTC3	SOX2	PCK1
C2orf43	BCL2L13	ZCCHC18	CCDC81	EPHA4	SLC4A8
MEX3B	LMO7	NPPA-AS1	JAKMIP2-AS1	FER	CCSER1
TIMM8A	STX3	SLC32A1	NEUROD1	LDHAL6A	BMS1P5
DROSHA	LOC102723385	MYBPC3	CTTNBP2	BARD1	PPARGC1B
JAM3	COL12A1	SNORA8	LINC00693	LSM11	NOS1AP
ZWINT	ERICH6-AS1	SLC14A2	SLITRK1	SCUBE3	GLB1L2
NR4A2	PMP22	DGKK	PLIN5	ZNF431	ASXL3
LOC101928063	F2R	LINC01484	SEPSECS-AS1	H3F3A	SV2C
ZNF207	ATP9B	TNRC6C	MIR325HG	ZNF527	LRRC4C
ZNF521	ASF1B	JRK	STOX2	SGK494	LINC01123
RNF145	FBXO4	LINC01141	CRB1	VASH2	NRIP2
MRPS25	NETO2	EID2B	NCAPH	LOC441155	HTR7
POLR1B	RBMS3-AS3	SNORA76C	STMN2	NFE2L3	CECR2
KCTD10	ASH2L	MIR7641-2	SH3GL2	STAU2	CBLN1
TENM3	TAMM41	ZNF701	GRIK4	ZNF850	GABRB3
ELP3	ZNF398	OCRL	CHRND	MICALCL	KLHL23
SRSF2	CCDC169	TMPO	DRD1	PDCD6IPP2	LINC00472
ZNF385D	TTC30B	ZSCAN26	CYTIP	DOCK5	PHOSPHO2-KLHL23
PPHLN1	MRFAP1	TRMT2B	COL26A1	ZNF429	LOC100507346
TMEM242	EP400NL	TADA1	SLC35F1	CCDC88A	NPTX2
KRBOX1-AS1	MT1L	LOC648987	LTF	FGD6	ZMAT4
GBAP1	CENPE	KIAA0825	EVA1C	SCAPER	LINC00599
LOC90246	RPL32P3	PLEKHS1	CXCR4	ZNF138	SLC26A4
TCFL5	SNORD26	PLAC8L1	MAPK10	POU2F1	CACNA1B
STX18	NUP155	DNASE2B	LRRC74B	EML6	EPHA5-AS1
PSMD7	TPM1	PSD2	PDLIM3	MIR6502	MAL2
MOCS3	CCDC8	LRRC14B	MAN1C1	ZNF92	MCHR1
SAP30L	HSPB7	SPARCL1	PRRT4	GABARAPL3	STXBP5L
CHMP4B	BNIPL	GTF2B	DLL4	LPP-AS2	PDE1A
BCL6	CABYR	COQ7	TMEM130	CCDC180	PDE3A
SIN3A	ITGB2-AS1	TBX5	PRLR	FAM171B	NEGR1
CTBP2	PLAGL2	SLC20A2	FAM26F	ETNK1	JAKMIP1
CHMP4A	ALKBH1	IGFL4	GNG8	ZNF221	BTBD3
EI24	ZNF404	KIAA0355	ASGR2	ZNF112	SORBS1
SART3	LOC100505549	LOC254896	HBEGF	MAOA	NYAP2
NDEL1	LYPD5	FHL1	LOC645752	PCDHB9	FRMD3
ANXA7	ANGEL1	LOC101928068	WWC1	SNORD108	ACSL6
AMFR	COL10A1	BRD3	OPRD1	GRIK2	GMNC
ACOT4	WDR35	A2M	RBP3	MAP1B	NTS
TIGD6	FAM161B	PLEKHA5	SYPL2	CPEB3	SEMA6A-AS1
LIX1L	NOSTRIN	LINC00900	VSTM2B	ZNF439	SLC25A25-AS1
C16orf46	CEP55	LOC400612	MAGED4	C2orf88	MAPK4
AGBL3	RNF103-CHMP3	RBM5	MAGED4B	CEP162	HEY2
TSHZ3	MED18	SEC22A	KLK2	STS	SOBP
IGF1	SLAMF8	PCP4L1	TPPP	KIAA1715	LRCH2
HNRNPF	STK32A	EDNRB-AS1	ADRA1B	ZNF680	C1orf111
DBNDD2	KIAA0101	CAMSAP1	BMP8B	ZNF471	SOX5
GGACT	PDCL3	SMYD4	NPPA	FOXN2	GLCE
TAP2	CHMP3	CCDC140	CACNG7	CEP85L	ADAM1A
ISCU	GLOD4	IQGAP2	HK3	KCNRG	ST3GAL6
LMNTD1	ASPM	PGLYRP1	KCNJ6	TTTY15	SRGAP3
TMEM39A	FPGT-TNNI3K	EPN2	ZNF197-AS1	AKAP9	LINC00933
APOBEC3C	SVIL-AS1	TCEAL3	TMEM151B	SERF1A	ATP2B3
CRYBB2P1	BICC1	TAF7	PKP1	PDK3	CHRNA3
ENOX2	FNTA	B4GALT5	SLAIN1	SKIDA1	ESM1
TTC25	BCL11A	BUD13	SLC8A2	DAAM1	KLHL13
CRACR2A	CASP6	DNAJC9	CCNI2	SERF1B	C15orf62
GLT8D1	CDK3	MIR3117	DMRTA2	GPLD1	LRIT2
PROSER3	MEIS2	MKRN2	LOC101927318	CNTN3	ZNF418
TPST2	NEK2	HNRNPA1L2	MIR4697	SKP2	NSG1
MIR3652	KIF11	ZNF641	ITIH4	HEATR5B	SRRM4
CCDC163P	DTX4	ENSA	CABP7	MUC19	TCEAL2
BCAR3	PTPN2	CCDC63	ADAMTS18	FBXW7	AKAP6
STX2	C5AR2	GUCY1B2	RASGRF2	LSAMP	C11orf87
PRKCD	ECSCR	AZGP1P1	CTNND2	EXOC6	FAM218A
RUFY1	GPSM3	GALR2	PTHLH	LINC00641	DCC
SLC22A5	HIST1H3B	TREML4	TRO	CACNA2D1	CTB-178M22.2
PTPRH	WARS2	DEFB109P1	MIR4315-2	DDX26B	CYP2J2
GAB2	ALMS1-IT1	ZNF891	FABP5	CLCN4	LONRF2
MIR3614	AURKB	SIRT5	KIRREL2	KIAA1377	ZNF658B
PDGFA	FAM43A	ATP2B2-IT2	GLYCTK-AS1	ZNF441	NLGN1
UNKL	HERC3	PRAMEF14	PARK2	ZNF254	SORL1
SH3RF1	ENPP1	MRPL42P5	NEFH	CASD1	ELAVL3
CSNK2A2	NKX3-1	EIF4A2	SMIM18	RUNX1T1	ICA1
HERPUD1	DAB1	HOXD4	PRLHR	ZNF137P	NXPH2
SEC24D	PET117	C9orf129	COCH	FRY	PTCHD1-AS
TTLL4	ENHO	NIPSNAP3A	MCF2L	THAP9	THSD7B
PFN4	ICMT	PPP1R21	MAP6D1	SLC16A7	GPR75
GTF2E2	SCAND2P	N4BP2L1	TCP10L	HOXA13	RARB
MYH8	KCNK2	CHP1	RIPPLY2	TPD52	JPH4
TENM4	INVS	MUC3A	BEND5	INO80D	DOCK4
GLB1L	CDK7	C1orf109	KLF5	TET2	LGI1
PARD3	C15orf41	SF3A3	REM2	TBX18	EPHA10
SERPINB1	TRIM68	FAF1	C1orf226	LOC643072	FAM105A
CSNK2A1	CSRP2BP	ZFP2	TMEM74	NSUN6	LINC00921
WDR73	HPS4	C6orf165	POU4F1	EPM2AIP1	RCAN3
ERRFI1	PAFAH2	SPIDR	LINC01224	RANBP6	PPM1H
NFE2L1	RECK	ZBED8	KCNF1	FASTKD1	THSD4-AS1
LINC00899	CRB2	TACC2	PKHD1	DZIP3	PTPRN2
GOLGA6L9	ZNF773	PHACTR4	CASS4	LINC01399	NDST4
TBX3	ESRP2	TAP1	RASA4	PHTF2	DLX5
PTPRB	RPUSD4	NSMCE4A	CCDC177	ANKRD36B	FAM65B
SLC35F6	EEPD1	TAS2R1	FLRT1	NBEA	RAB9B
C22orf23	DKK2	FERD3L	ELOVL2	PKD2L2	ROBO2
TMC3-AS1	UBE3D	HOXC-AS3	KCNIP2	SRY	MYCN
SYNJ2	LINC00482	ZNF333	IGDCC3	MIRLET7DHG	HIST1H2AK
TBX15	MBNL1-AS1	LOC102723833	LOC100129697	ZNF594	ZNF253
RAD51L3-RFFL	HAPLN3	MCM8-AS1	KCNC1	TNRC6B	TMEM178B
CDCP1	LMCD1	AGAP9	ESCO2	DMXL2	SOSTDC1
CYP2R1	HOTAIRM1	SLC38A8	DDX25	PDE10A	GALNT14
B4GALT1-AS1	ATP2A1-AS1	GNLY	OSR1	ANKRD31	POMK
RFFL	ELAVL1	EAF2	FAM78A	ELOVL4	ANKRD6
SLC35D2	THEMIS2	TAF5L	FAM107A	FAM155A	RAB3C
POLR3C	NCK1-AS1	RORA-AS1	MIR600HG	ZNF615	CADPS
TSPAN1	LINC00909	LINC00891	SPINT2	UBR3	KALRN
SPATS2L	PODNL1	LOC100132741	TOB1-AS1	TCP11L2	SH3BGRL2
ST20-MTHFS	HYMAI	BRD7	KCNIP2-AS1	ANKRD12	FGFBP3
TULP3	TRIM35	ZNF789	TMEM45B	DOPEY1	LRP1B
MTHFS	HAR1A	ISOC1	OPRL1	ATXN7L1	LOC101929099
ZNF367	MKI67	INCENP	BAI1	ZNF718	RFPL1S
ANP32B	EXOC3-AS1	C6orf89	ZNF423	FLVCR1	CNTNAP4
SLC31A1	USP3	CCZ1B	GOLGA2P5	PCDHB13	KIF5A
ABCA1	LOC158960	PAX9	MYO16	ANKRD26	KCNH7
FAM86FP	WEE1	TRIM51	FAM212B-AS1	KIAA1524	KIAA0408
SEL1L3	LAMA4	LOC100507639	RNF165	GPATCH2L	POTEF
TOR4A	KAZALD1	MIR6878	NINL	BVES	PIK3R3
CXXC1P1	MTCL1	ST3GAL6-AS1	CFAP57	ZNF780B	NALCN
TMEM231	PRKXP1	PHF7	MMD2	C2CD5	NTRK2
ITPR3	AP1G2	LIPE-AS1	ANO7	RBM12B	PTCHD1
ULBP1	KCNT2	CRCP	GRID2	CNTRL	FAM84A
GARS	SP2-AS1	APOA1	SDK2	PPARGC1A	RAD9B
RILPL2	FRAS1	OPN1SW	PHYHIP	ZNF625	CNGB1
HMGB2	VCL	NEBL-AS1	MIR4315-1	KBTBD7	FAM156A
C5orf45	SCARA3	SNORD103B	ERICH3	ATM	EPHA5
SLFN11	LOC100133331	NARS2	PCBP3	CDRT1	KCTD16
CX3CL1	SKA3	PITRM1	FOXA2	KLF12	SOGA3
TFAP2A	NEXN-AS1	YPEL1	PCDHB15	PATL2	PCDHB18P
TNK1	PRPF4	SLC6A2	TCEAL7	ZNF790	SERPINI1
FUT1	PEX11A	COL13A1	MCM10	GPR183	ZNF713
JAG1	LOC100506083	C22orf39	HIPK1-AS1	ZNF662	PCDHB12
SPRY2	SOCS2-AS1	LINC01191	LAMA5-AS1	PTBP2	BHLHB9
LOC101927204	POLH	MIR1245A	RAP1GAP2	ZNF292	MEGF11
LRRK1	ARHGAP19-SLIT1	MIR1245B	THBS4	MYSM1	DSCAM
HES1	EMC1	GINS3	LOC100132057	PABPC5	SLC7A14
SERPINB8	MIR6877	PGLYRP4	FAM46C	ZNF626	C14orf37
ARHGEF34P	PRR16	PIP4K2C	ANKRD2	ZNF570	SYT11
EFHD1	LOC101927755	LOC400736	TSPEAR	ZNF484	TIAM1
PSAT1	DPYD	ATP5S	MIR6841	LYST	ISLR2
SALL1	SVEP1	ZBED3	PCDH8	BICD1	LOC100130331
VEGFA	GOLGA8T	LOC646938	SYT9	PDP1	DGKB
FAM216B	DDX12P	C1orf141	LRRC4	EDRF1-AS1	ZNF714
MPZ	CHCHD4	SYNM	PDE11A	CPPED1	NOVA1
ITPR1	MFAP5	MYL7	ABCG1	C4orf33	TRIM36
C11orf96	C16orf71	FAM86B2	CLEC4G	MAST4	CACNA1D
DKK3	HAPLN1	DPEP1	PTGES3L	NBEAL1	FRZB
NFKBIA	ZNF774	C17orf47	SSBP3	SLC46A3	SEMA6D
JADE2	FOXK2	SPATA13	FSTL4	OR7E12P	PPP1R9A
PLA2G4C	HOXB-AS1	FCGR2C	ZMYND10	KIDINS220	ASH1L-AS1
ZFHX4-AS1	GADD45B	ZNF587B	TEX14	NKTR	MYO5C
HSPA5	PRSS23	MIR1285-1	CDH22	TCEAL1	EPB41L4A
CCDC71L	LOC100506100	CLCN6	ZCCHC12	RNPC3	CD207
H1F0	RBM20	IK	GPR39	POLN	KCNJ18
CATSPER2P1	TRIL	CCND2	EYA1	ZNF814	LPPR5
SYTL3	TMEM155	MIR6802	C1orf95	FAM63B	ZNF440
TMEM243	CLP1	FCRL3	RAB6B	MAP3K1	MSTN
LINC00886	SAMD13	STAT5B	DSCAML1	PLCL1	SBSPON
ETV5	ARHGAP25	SOCS2	GPR123	SLC22A3	RPL34-AS1
SLC25A33	CNPY4	DEFB109P1B	PKP3	ATRX	SULT4A1
NHSL1	LYG1	LOC100130899	SIAH3	FAM178A	SORT1
DOCK9-AS2	AMOTL2	TUBA3E	INAFM2	LRRC40	MTSS1
RRAD	CENPF	ASTE1	MPPED2	FRMD6-AS1	SNTG1
LOC101929709	CCNB1	DDX31	GDAP1L1	SENP7	FBXL2
NSMAF	AP3M2	RPP14	ADORA2A	ZFP69B	DKFZP434I0714
ZFP36L2	DCBLD1	TRIM50	FHDC1	STARD9	GABBR2
NFIL3	PLA2G3	MIR4640	SMYD1	KIAA0586	NRSN1
C1QTNF1	NBAT1	EXD1	FAM111B	ZNF235	GPM6B
NUDT6	FKBP9	SMTNL1	CACNA1A	KAT2B	HEPACAM2
EPAS1	CHST15	GOLGA6L4	CYSLTR2	IPW	PDE3B
WIPF3	CD83	NUDT7	KIAA1217	TTC3P1	NRG1
CTSH	HDLBP	TDRD7	GFOD1	LRP2BP	FAT3
CLMN	RP9P	MIR4793	TSPYL4	ZNF765	ZNF852
MFI2	TMEM236	CNGA4	CACNG5	SPAG9	NET1
NBR2	LOC100506753	NHLRC1	SLCO3A1	NCOA2	ZSCAN23
NMI	THBS1	ZNF134	DAZL	ZNF525	LINC01128
CD40	SFI1	MMS22L	ELOVL2-AS1	VPS13A	NAP1L5
FKBP9P1	BFSP1	BTN2A1	CA11	KLHL24	CAMK2N1
SLC43A3	TMEM88	TXNL4B	PLCB2	ALMS1	LINC01530
ITPRIP	FAM24B	PNMAL2	HPCA	ZFP14	CCNG2
RIPK2	ALOX12-AS1	SNORA71E	NOTO	SLC39A10	CAMK4
PRKCH	FAM101B	AP4B1-AS1	MB21D2	ACADM	LOC101927730
GPRC5A	TMEM92	MIR3650	STMN4	ZNF10	CHAC2
CFAP58-AS1	TAGLN	MIR1237	ATP7B	TGFB2-AS1	GDAP1
GBP3	ALPK3	MIR6808	BTBD11	FNIP2	CKMT1A
FADS1	HOXC10	MSLN	AMPH	FRMPD4	KIF21A
TGIF1	TAF4B	PIK3R5	TRHDE-AS1	FAM174A	UBE2QL1
CLDN7	KIF23	PSMC3IP	PACSIN1	ZNF571	RPS6KA5
CDK18	LRRC46	MIR6800	TMEM191A	RSF1	CHD7
LINC01426	SULF1	ANKRD35	MIR4697HG	TRIM13	RHOJ
LINC00622	SPAG5	LOC100505625	LIFR-AS1	ZBTB20	ZNF620
PPP5D1	TTC26	CHRFAM7A	GPR12	TTC3	SCD5
FGFR2	CHD3	KIF13B	TMEM38A	POLR3B	GNG2
ANKRD22	DAPK2	MIR3607	HPCAL1	THRIL	PCDHB11
C8orf4	TMEM116	SDHAP2	FUT8-AS1	ZNF506	SKA2
MFI2-AS1	CRISPLD1	CFAP70	NUTM2D	NRCAM	ZSWIM5
APBB1IP	LOC257396	LUC7L	FAM107B	CEP44	LOC100506730
PPIL6	MYH2	HARBI1	MAPT	PDK1	ERVK13-1
LAMP3	MAP2K6	ASPHD2	C2orf71	COBLL1	ZNF844
ABHD17C	TRIP13	EXOSC10	LRFN2	NNT	ANKRD44
MST1	LOC100507424	KCTD20	PDE9A	TMEM14A	SLC17A8
AKR1C2	GS1-259H13.2	METTL2B	PPP1R14C	LCOR	UNC80
LY75	LRIG3	LINC01330	OGDHL	NDUFA5	CDK14
MMP1	MDC1	CWF19L1	AGTR1	MAGI1	PAK1
C4orf17	CDCA5	KATNAL2	PCYOX1L	SLC38A4	YPEL2
NAMPT	CPSF4L	TCEANC2	CHST8	FANCM	LOC100272217
MIR147B	MIR6781	POU2AF1	FAM131B	AGL	ZNF30
TMEM158	MIR6875	TUBD1	TEX22	ZBTB18	TMTC4
SRXN1	TRAM2	LINC01473	DPF3	TCF4	LINC00987
C10orf55	ARHGAP10	AHSA1	ASRGL1	TMOD2	PCDHB3
IL32	LOC100129940	NDUFV3	EPB41L4A-AS2	CCDC132	NAAA
VCAM1	LINC01119	LOC153684	LMNB1	VPS13C	EYS
SNTB1	DAB2	CD6	GPR6	PDS5B	DPY19L2P2
DRAM1	PTPRD-AS1	MYLK-AS2	FRMD5	ERCC6L2	LOC100128288
IL21R	LOC100288181	PRR25	LZTS1	PWWP2A	ARHGEF9
AIM1	TROAP	RNF44	MAP1LC3A	ZNF788	DNAJC6
CUBN	FICD	FAR2P1	AMIGO1	IMPAD1	CDH13
C10orf90	C17orf53	PRPF3	ZDHHC22	ZNF155	MAF
RCSD1	DEPTOR	LINC00896	NKPD1	ZNF117	GPD1L
TMIE	STX19	GOLGA8K	CAPN9	SSH2	FAM13A
PLAU	PP12613	ECEL1P2	FAXDC2	MBD5	CALM1
EPGN	KCNJ11	CCDC79	RHBDL3	FBXO3	SUSD4
LINC00623	FAM129C	LOC101928134	GOLGA7B	TMEM19	NMNAT2
BATF3	SGOL1-AS1	XK	IFNA22P	ZNF655	EGLN3
LINC01091	LOC101929234	MZF1-AS1	ASIC1	ZNF195	MAP3K9
FIBIN	AKR7A2P1	MIR6894	GRIN1	PANK1	HRASLS
GIMAP2	SLC9A7P1	SCARNA20	NPTX1	CCNE2	MIR6505
NFKBIZ	S100A13	BORA	TMEM169	ZNF700	LOC100133315
ICAM1	MTFR2	NVL	ASB9	CDK6	PRICKLE1
EXO1	SBF2-AS1	ECM2	CPNE4	LMBR1	HSPA12A
STX11	CDYL	INPP5A	ATCAY	ARHGAP18	CTNNA2
SLCO2B1	LOC100507291	NUPL2	SHISA8	HIBCH	NOL4
LOC344887	ARPIN	ZBTB34	NDRG4	RICTOR	DHRS4L1
INHBE	ZNF503	ANKRD55	SLC16A10	IDH3A	SEC14L1P1
HSPA6	LINC00910	PDCD7	SNCAIP	UBN2	TNFRSF19
IGFBP3	TBC1D2B	LCA10	HID1	STON2	ZNF462
KLHDC7B	PLK1	HIST2H4A	CEP83-AS1	ZNF273	ZFP3
ITPKA	NOX1	HIST2H4B	ANKS1A	CYP7B1	RNF144A
PTGS2	LRRIQ3	SPINK9	TLR5	BAZ2B	TPI1P2
SLC6A12	FBXO16	GRIA3	MEST	FNBP1L	CLSTN2
WTAPP1	COL3A1	LOC100130691	LRRC10B	RALGAPA1P	ZNF571-AS1
FER1L6	DPH3P1	SLX1A-SULT1A3	GRID2IP	ATP7A	PCDHB7
NOD2	SNORD31	SLX1B-SULT1A4	FAM212B	HDX	ZNF772
TCF21	ARHGEF37	GEMIN2	MB	KMT2E	PCDHB16
LOC389641	PPP4R1-AS1	LINC01250	TUNAR	TULP4	NXF4
DLGAP1-AS2	NPR3	LOC284933	MSRB1	TBC1D4	CPLX2
SPOCD1	CCDC38	TRMT44	NRIP3	ZNF81	KRBA2
ADTRP	PXDN	C10orf67	NUDT10	RAB3IP	SEMA3G
IL18R1	EFHC2	PDE1C	BTN2A3P	ZNF510	FAM13A-AS1
CXCL6	ATP8B2	TNFRSF10C	ENO3	C5orf42	ZNF337-AS1
NSUN7	CTGF	GNAL	C10orf35	SLC25A27	NRG2
PRDM16	CDC45	ZNF839	MAFA	ABCB7	LOC102724301
IL6	NBPF25P	FOXD4L5	RGS2	DDHD2	LOC100130872
GSC	HACD1	GPR78	CRMP1	LAPTM4B	SLC9A7
AKR1B15	FAM86EP	PBX3	ZNF793-AS1	VWA8	MYRIP
AREG	LINC00341	RUNDC1	LOC101928402	RNF219-AS1	ZNF417
LCP1	EZR-AS1	RAET1L	MAPRE2	ABLIM1	WDR47
ADH7	CITED2	GJA9-MYCBP	SSTR1	PCDHB14	FGF19
TNFRSF9	PLEKHG1	LINC00994	TRHDE	NDUFS1	PEX5L
TTC29	NUTM2B	ZC3H4	MLLT4-AS1	ZFP1	CRHR2
LINC00607	LOC101929441	CAPS	LOC100288152	TCF12	PPP1R17
MMP3	RIMBP3B	MYOD1	OLFM1	HELZ	NFIA
	RIMBP3C	MIR4321	EFR3B	FRYL	PTCH1
	CD79A	ACOXL	LOC100128239	PIAS1	LHX4
	ZNRF2P2	DIAPH3-AS1	GRAMD1B	TTBK2	HMGN3
	CDC6	CCDC144B	NAV2	ZRANB3	RALGPS1
	IL2RB	PIP5K1A	KISS1	MYO9A	KRBOX1
	COMP	MCCC2	MAB21L1	PEX1	CLASP2
	DES	GNB1	CDH15	DKFZP586I1420	APBA1
	FAM66A	MARK2P9	MYZAP	MPHOSPH9	ARHGEF7
	MIR4435-1HG	ELOVL7	HHIP	IMPA1	ITGBL1
	ELN	HELB	GNAO1	MMP16	LDB2
	GPR146	RD3	PRKCZ	DDTL	TRIM24
	IRF6	C1orf146	ADAMTS8	CCDC186	RGS17
	ID1	FAM118A	NDRG2	MTMR9	SPIN4
	PLAGL1	ACTR5	IL10RB-AS1	INPP5F	MLLT11
	TENM2	MIR6785	PLLP	PALMD	PCSK2
	SPATA4	TRIM64B	CDH10	ZYG11B	ZNF17
	EPHA1	SDHAP3	PMFBP1	NEMF	FNDC5
	PTPN6	URB2	KIAA0895L	RALGAPA1	ZNF623
	ARHGAP6	RGS9	ADCY2	TAF9B	KIF1B
	HEG1	DUSP22	GOLGA2P7	ALG10	PKIA
	BUB1B	MIR6806	HP09025	CYCS	DPYSL5
	FBN1	HRASLS2	LOC254028	ZNF121	LOC100126784
	PLS3-AS1	MIR133B	ADCY5	NCOA1	SLC25A18
	HIF1A-AS1	LOC392196	MIR6793	ATAD2B	KIAA1324L
	TSC22D1-AS1	SLC25A52	LOC101928718	ZNF189	CKAP2
	SGK1	KCNK17	HMGB3	ZNF41	MCM4
	EHD4	HSD3B2	IGFBPL1	EBAG9	TRAM1L1
	SLC23A3	MYCBP	GNAZ	USP49	DDI2
	EDN1	TIRAP	ETNPPL	JMJD1C	GRM5
	TUBB6	ZNF799	AQP6	CRYBG3	ATL1
	MYO1F	LINC01096	PYGM	ZFP37	HEATR3
	CDK1	KRT84	SLC36A1	TARSL2	KIAA1211
	STRA6	SNORD127	SMPX	COX10-AS1	PPP1R13B
	LTBP2	TSPAN31	KIAA1683	LRIG2	MCF2L2
	GCNT4	ADCY7	B3GAT1	MTMR6	ZNF776
	FN1	ACAD9	MIR7-3HG	WDR7	FUCA1
	NPL	RAX	DLK2	ERCC6	2021-09-06
	KDM4D	URAHP	NYAP1	TIGD2	CAHM
	FGF11	PJA1	SPOCK2	ZNF791	USP13
	TICRR	SSTR5-AS1	RTBDN	KIAA1279	NIPAL3
	SMAD7	MIR6861	C9orf3	PRMT9	LIN7A
	EGFR-AS1	IFNB1	PLEKHA6	USP33	ZKSCAN2
	KLF14	DNAJC14	AGXT	GSK3B	GRK4
	ALPK2	FBXO42	TMEM145	ENTPD4	LINC00539
	LINC01176	EIF4H	KLC1	C5orf63	ACADSB
	SLMO1	SLC25A21	RAD51-AS1	ZNF287	CHSY1
	RAB11FIP1	MYO15B	SMIM22	MRPS31	PAXBP1-AS1
	BST1	LOC152225	SNCB	RAPGEF6	LOC441204
	CMKLR1	LOC101927686	CACNA2D2	RC3H1	TSPAN8
	HEXA-AS1	SNORD29	HAP1	MRPL35	MLLT3
	FBLN5	DLX2-AS1	EPHX2	ANKRD46	IL17A
	CDCA2	ERVV-2	FRMPD3	SWT1	TOX3
	LOC554223	HAPLN2	GEMIN8P4	PAG1	OPHN1
	CYTH3	BBS4	LMO1	ATR	STX6
	VWF	HMCES	TBC1D30	PHACTR2	CCDC181
	CCDC74B	LOC339862	FAM160A1	STRBP	STAG3
	OIP5	MAGEA6	PRRT3	TCEAL4	SNAP25-AS1
	ITGA11	LDHD	TP53INP2	UBASH3B	LINC00938
	KRT19	POLG2	RASL10A	LOC728024	B4GALNT1
	ZBTB32	LOC400997	AP3B2	VPS13B	RNF182
	LMOD1	MIR5187	NRARP	BAG5	ZNF833P
	CRIP1	LOC646268	LINC01341	ZNF611	ENOX1
	POC1B	BTN3A3	MSI1	KMT2C	RGL1
	MIR3606	LOC442132	TSHR	ZNF141	FBXO21
	SLC44A5	OR2AG2	2021-09-03	ATP6V1A	B3GNT4
	CACNA1C-AS2	PHF2	ADCYAP1	FGF7	SATB1
	LOC101927623	RBPMS	CCNJL	TIA1	INPP1
	LOC101928231	FAM198B	PENK	NRIP1	GUSBP1
	KHDRBS2	LINC01117	SYNDIG1	INIP	TSPAN5
	ARID5B	HTR4	ZSCAN16	SH3BGRL	RFPL1
	MIR3120	LOC102467224	PKD2L1	LNPEP	MAPK8
	FRAT1	MIR637	HS6ST1	SHPRH	CDK5R1
	EMCN	LIN52	LGR5	ZNF518A	CBX5
	GACAT2	UTP14A	SLC25A53	VEZT	SFRP1
	SUGCT	LOC102724558	KCNT1	ZNF573	SEC61A2
	MIR1204	LINC01465	PPAPDC3	CCSER2	KCNJ9
	APOBEC3B	BRPF3	FARP2	ASH1L	PTPRD
	IL7R	RBM22	GALNT18	GLRB	HOXA5
	PDGFRA	C6orf195	DNTT	ASCC3	LINC00476
	LOC401312	BTN3A2	RASGEF1B	CAND1	SLC25A12
	TSTA3	TFB1M	SVOP	PTGER3	NEDD4L
	A4GALT	PRR15L	LOC728673	CASP8AP2	RIC3
	HAAO	BNIP1	LLGL2	DDX6	STK32B
	C1orf115	HSF5	TMOD1	CYB5R4	FAM115A
	RIPK4	SNORD14E	RIMS4	PAFAH1B1	ZNF630
	FAM209B	MAP1LC3C	KIAA1875	BIRC6	MSI2
	SNORD112	NUDT16	KSR1	ANK2	ZNF543
	FST	TESK2	TDRKH	LOC100379224	ZNF709
	HMCN1	MIR6747	HIC2	LOC103611081	ZNF490
	SULT1A1	MIR7855	SLC25A10	PRDM5	HIPK4
	LOC101927221	LINC01278	LOC102724596	LANCL1	RNF144A-AS1
	HCG4	CBWD6	DUSP5	MATR3	ZNF415
	MIR214	MIR135A1	ZNF671	NPTN	ZNF778
	WHAMMP1	GJB5	POPDC2	DICER1	UPRT
	RNF125	ANKRD60	SCRT1	ZNF264	PRR14L
	CDH20	TRIM51HP	CCDC136	ZNF480	LINC00473
	PKN3	MIR5581	LRRC37A2	MIR4461	CHGB
	SNORD96A	TNMD	FGF18	ZNF227	NLRP11
	ADA	ELMO1-AS1	TM6SF2	DST	HERC1
	MIR6753	TXNRD3	SLC2A13	DNM1L	PPP1R16B
	RGS5	C12orf76	RTN4RL1	TMEM57	RBFOX2
	GPR126	LHCGR	CNBD2	ZSCAN12	DNER
	COL7A1	GAS8-AS1	LOC554206	SPG20-AS1	ATG4A
	LINC00547	ZNF7	DOPEY2	SCLT1	GPR3
	SLC25A30-AS1	MIR7706	U2AF1	HSF2	GOLT1A
	MN1	NAP1L4	WFIKKN1	BRWD1	LOC220729
	CPEB1	RNU6-48P	LOC100507530	SCRN3	NAV1
	TPM2	CHAF1A	DRC1	SDPR	HDAC4
	LINC00865	KLK1	SKOR1	BIVM	ZNF160
	C4orf47	C11orf16	MAP7D2	RAVER2	GTF2I
	NEIL1	SPATA21	BAALC	TOP2B	MIR4749
	RNF39	MORN4	SMPD3	CEP192	SIK2
	RAB7B	CTNNA1	ACTL6B	KBTBD6	ZNF250
	ADCY3	MEMO1	SLC27A2	MAP3K13	MCU
	FAM132B	LOC101926913	C9orf163	SPTLC2	ABHD17B
	FZD7	FGG	RNFT2	CD47	TERF2IP
	PPAP2B	CYP4F35P	CADM3-AS1	KDM4C	ZNF669
	TMEM173	EPHX4	LINC00087	MLLT4	POP1
	CDKN3	TMEM80	SLC17A7	NKIRAS1	FAM43B
	GPR64	UBE2Q1	F10	EXOC2	INPP4A
	SLC16A5	MED4-AS1	VAV2	ARID2	PLCL2
	ERVFRD-1	RUVBL1	CNIH2	AP5M1	LOC101927911
	HAR1B	TNFSF13	BEX1	DENND4A	KANTR
	KIF18B	MIR137	RASSF4	ZFHX4	PLCD4
	SFTA1P	CRYBB2	NRN1L	MFAP3	CIPC
	GLI3	LOC100996579	KIAA0513	STARD13	CYTH1
	BUB1	RNF222	PIANP	ABHD10	LRP8
	S1PR1	OR52H1	MIR6847	ZNF678	LINC00526
	KLHL30	LINC01336	PREP	ZNF432	YY2
	CIRBP-AS1	MGC27382	ARHGAP44	FAM49B	ZNF738
	NRROS	CCDC109B	ADCK5	ZNF224	ARHGEF3
	NID1	BMP5	PDPK1	LINC01021	NLGN3
	LINC01503	TTC21A	FSCN2	VPS13D	FIG4
	LINC01260	HIGD2B	DAND5	FBXO38	LINC00602
	SNORD86	MIR4665	LOC101593348	SRSF1	MIR135A2
	IL11	TRIM65	IL17RB	LOC101928371	ZNF445
	LOC100287098	MIR9-3	ADCK3	IKZF2	KIAA1467
	LOR	POLE	SCGB1B2P	RNF144B	VDAC3
	FHL3	BTN3A1	C14orf132	BPTF	WASF1
	PTRF	LINC01215	AFAP1-AS1	TERF1	CYP2U1
	KIF14	SOWAHD	PKIB	ITFG1	ERCC6L
	USP12-AS2	POU2F2	CAMK2B	CDC5L	ZNF337
	GREM2	C15orf40	KCNMB2-AS1	ZNF486	CDHR3
	JDP2	MIR4324	CDHR1	FASTKD2	LONRF3
	CDKN2A-AS1	PHKA2	CASZ1	KPNA5	SFPQ
	PEAR1	ZNF202	TMEM25	ZNF780A	SLC25A13
	ALOXE3	LINC00452	GRAMD4	HSD17B11	HIVEP3
	MIR6857	LINC01170	GRM2	LOC101928103	MRPS14
	LINC01500	MIR4768	LINC00842	ZNF426	RACGAP1
	TSKS	LOC143666	B4GALNT4	SLC18A2	LINC01521
	COL1A2	LINC01522	SPNS3	SGCB	PCDHB17P
	BTBD19	CCR3	PAPPA2	ZNF880	TSPYL1
	FAM27B	MIR328	SPTB	USPL1	STAM
	PTGIS	SLC52A3	PHLPP1	FILIP1L	EPB41
	MIR1231	PAPD7	EIF4E1B	KLHL28	PPP1R12B
	LOC285819	LRRC28	GATS	COX20	KIFAP3
	MATN3	MIR3173	MAFB	KIAA1468	JAK1
	MIR6763	MPL	SYP	ZNF702P	PRDM2
	LOC101928766	OR5AK4P	OTOF	KATNAL1	ZNF763
	GAS1	RNU6-42P	KRT18	ZKSCAN8	DBH-AS1
	IFITM2	DLX6	PCDHB5	PAPOLG	NCBP1
	ARHGDIB	CLEC2L	KIF19	EXOC6B	GPHN
	TGFBI	CLEC4E	GSE1	BIVM-ERCC5	ZNF540
	LOC101928837	FSCN3	TMEM108	ZNF75A	SEZ6L
	OMD	PAXIP1-AS2	CADM3	AP3M1	CCDC126
	SP5	SNORD18A	CARD10	TMCC1	LOC100130298
	GDPD3	SLC25A31	P2RY2	LARP4	NAPB
	HSPB2	HSPB8	IL17RE	SMARCA2	ARSB
	C9orf173	PTOV1-AS1	CRTAC1	AGAP7P	LUZP1
	STON1-GTF2A1L	DUSP15	UNC5A	ITSN1	FAN1
	MALL	FOXL2NB	NEUROD6	PIK3C3	COLGALT2
	RASIP1	CCDC153	PDZD4	LINC00883	ING3
	TLX2	LINC00322	GLI2	ZFP62	MYH10
	LINC01461	NKX2-1-AS1	CAMSAP3	TOMM70A	CC2D2A
	CYR61	NWD1	TUBA3FP	TPR	CLASP1
	RIPK3	SPRY4	FRMPD1	MOSPD1	NDRG3
	MIR503HG	FAM86C1	ZFHX2	REV3L	HIPK2
	ITGB4	LOC101927640	RASGEF1C	SEMA3C	MEGF9
	HCLS1	FOXS1	MUSTN1	AASDHPPT	PELI1
	MIR6817	PMS2P9	ZDHHC23	FKTN	ETFDH
	ADAM33	RSPH10B	FIGF	ATG2B	DHFR
	LINC00696	RSPH10B2	HIGD1A	DDHD1	ZNF420
	SPI1	SPATC1L	MT1A	TMEM9B	MIR3911
	ANKRD20A12P	LRRC63	OLFML3	SOX4	OSR2
	RCN3	C1orf234	PRSS56	ADNP	NFASC
	BCRP2	MIR9-1	SHB	CACUL1	NCOA4
	COL5A1	LOC101929741	CBFA2T2	HOOK3	SUGP2
	SLIT3	MIR4738	MGC2889	ACOX1	GABARAPL1
	ACKR4	LINC01343	EP300-AS1	MTRF1	PLK2
	MYO1E	IRGM	MDGA1	TMEM2	EXD2
	STAC	SPRED3	IGSF9B	HNRNPH2	HS3ST1
	ZBTB22	UCP1	NOV	NSUN3	FAM216A
	WDR78	SOHLH1	DGKG	MTERF2	ZWILCH
	COL16A1	RING1	GMDS	LINC00294	COBL
	GLT8D2	NPBWR1	POTEE	ERCC5	GFRA1
	LINC00240	CXCL9	VSTM2L	ZNF136	MGAT5
	UHRF1	C11orf21	TRIB2	POLA1	CADM2
	COL6A3	MIR6716	SCN2B	MURC	MARS2
	MIR6874	ZNF16	DDX39B	AK9	HSH2D
	CDH11	OR13J1	CERK	DCK	PER3
	RBP4	OCM	DLX3	KIF16B	ZNF552
	C9orf173-AS1	A4GNT	DPP10-AS1	ERMP1	SNAP25
	CFAP45	MIR6865	FSD1	ZNF397	HMGN3-AS1
	ACAN	ST8SIA6-AS1	JAG2	ZNF528	TET3
	AHNAK	RNF214	LOC653602	C12orf4	ZNF530
	LOC101928580	RFC5	DHH	DDX5	CSTF3
	RHEBL1	SCMH1	WFIKKN2	IKBKAP	DAPK1
	LINC01124	LOC100129138	BSN	MBNL2	CHD6
	XCL2	MIRLET7D	PRDM8	NKRF	RRM1
	SERPINH1	LINC00880	PDCD4-AS1	CLCN5	GALNT11
	THNSL2	BCL2L12	LINC01535	GPATCH11	FAM198A
	FAM109B	MIR3149	TIGD3	HECW2	LOC101929698
	CSF1	EPS8L3	TIAM2	ZNF677	C4orf46
	VIM-AS1	TSGA13	NXPH3	TPP2	TUBGCP4
	IQGAP3	LOC150935	FLJ38576	ZNF587	GIGYF2
	MIR4649	RMDN2-AS1	MPC2	RSRC1	CEP104
	CCL27	LOC101928943	DCLRE1B	SLC38A9	ENY2
	LINC01356	RUVBL1-AS1	CTD-2201I18.1	WDR48	DOCK3
	MIR6799	TIMM23B	MRGPRF	ARL5B	EXOG
	P4HA3	LOC101929279	DNAJC12	CKAP5	ZNF649
	DPT	LOC101928694	AGT	ECT2L	SLC1A2
	LOC101448202	OR4N3P	MFNG	LMBRD1	TBCK
	COL11A1	RAD21L1	ATP5A1	NIPBL	APOO
	GPR18	TTC23	SYN2	RPL36A-HNRNPH2	EIF4EBP2
	BMF	LOC100507651	BCAM	ZNF845	SYT13
	CRABP2	FER1L5	GJB2	MOB4	ITGA6
	LINC00475	MMRN1	ATP1A3	ZNF182	ZNF562
	TGM2	NCAM2	CISD1	RPRD2	C2orf44
	GPR143	VSTM5	SYT7	CAPRIN1	LOC344967
	KRT7	SPRNP1	RGS9BP	SCOC	TRIM9
	FAM106CP	MIR3677	MAML3	KLHL20	NUP210
	S100A3	HOXC6	AATK	MFSD1	SCN3B
	CLCA4	TCTE1	FAM3B	ZNF721	CCDC64
	RARG	MIR194-1	TESC	ZC3H13	H2AFV
	LAYN	PRKG1	KIRREL3	ATP10D	TSTD2
	SERTAD4-AS1	C1orf174	SLC25A44	S100A1	PLEKHH1
	PLEKHN1	RFPL3	ZBTB7C	ZNF699	NECAP1
	LINC00920	SETD9	BIRC5	REEP5	MICAL3
	EFEMP1	FOXD4L4	OLIG3	C18orf32	HYKK
	COL15A1	ASCL3	FITM2	SLC12A6	ATF7IP
	C17orf107	POLR2J3	TSPAN17	STX12	GIT2
	RNF175	MIR6740	PLEKHM1P	PPFIBP1	ZSCAN9
	LOC440982	ARSJ	SEMA6C	RNF103	ZKSCAN3
	CCBE1	NRF1	LINC01481	ZNF585B	ABCA11P
	COLEC11	MEIS1-AS2	SOCS1	ADAM23	DLSTP1
	LDLRAD2	SPATA9	LINC00654	PTCD3	CDS2
	GATA2-AS1	ZNF846	SNX32	AKAP7	RAB39B
	EMILIN2	RAET1E	PFKFB4	BMPR2	FAM49A
	LOC101928977	GYLTL1B	EPHB2	EPC1	ZNF286A
	MIR4723	EWSAT1	ARNT2	ST3GAL5	SETBP1
	TMEM30B	LOC101929431	MIR6717	TTC37	DYNC1I2
	ADAMTS2	DHRS4-AS1	SYP-AS1	TNRC6A	TMED8
	ENKUR	HULC	TMEM86A	DCAF16	TIGD7
	FOXL1	MTHFD1	TOMM40L	LRP12	SNX30
	CNN1	LOC644919	WNT9A	ZNF529	TRAK1
	NDC80	SNORD100	WDFY2	LOC101927481	BTRC
	TEAD4	MIR5088	INSM1	UTP20	LOC100505921
	ARAP3	LOC100506869	H3F3AP4	DOCK7	PCGF3
	COL1A1	C1RL	RALGDS	VAPB	DBR1
	MIR4260	MIR3610	TP73	EHHADH	UNC13A
	MIR4674	RAG1	CALM2	POC5	PDHB
	LOC101927322	FABP2	RAB3A	MED13	ELP4
	MIR1228	GYG2P1	ACKR1	CTNNB1	RSPRY1
	PDGFRB	FAM27E3	FAM171A1	TOP1P1	FAM185A
	LOC101927651	LOC101928509	MAGEE1	FAM200A	LOXL1-AS1
	FAM229A	LOC101927359	UBAP1L	ZNF559	PTN
	LINC00683	APOF	OTUD7A	CEP295	NUDT11
	LRRC15	HCG2040054	OR7E47P	XRCC5	CBLB
	GNN	FLJ41278	SYT3	NCAPG2	TTC19
	WISP2	UPK1A-AS1	FGFR3	ZNF514	IPO9
	ADAMTSL5	HP	SEPT4-AS1	TTC21B	C11orf30
	ATP10A	PTGDR2	SLC25A34	GATM	SRGAP1
	IGFBP7-AS1	FOXD4	SYBU	ACYP2	ZNF286B
	MIR6735	TNFRSF4	TMEM132A	HP1BP3	PRKX
	GJA3	LOC100505978	COQ10A	TRMT10C	WDR70
	COL24A1	LOC729739	DISP2	PHKB	HADHA
	HSPB2-C11orf52	C1orf228	ARRB2	CNST	CHST1
	TMEM119	ADGB	ATXN7L2	HACD3	LDLRAD3
	SNCG	LINC01116	FAIM2	RLIM	NASP
	LINC01204	LOC100129924	LAMC3	CNN3	RRAGB
	C11orf52	SNORD99	HOXD10	PPP3CB	CTNND1
	LOC101927588	IGSF23	GCK	NPEPPS	CHD8
	WFDC21P	LOC101928973	SBK1	TROVE2	GRIK3
	LTC4S	KRBOX4	ZNF488	SCRN1	GOLGA1
	MIR155HG	MIR7108	ST8SIA5	ARSK	TNNI3K
	ASIP	LINC01011	EFCAB13	KLHL7	ABHD2
	TNFRSF12A	RBM26-AS1	KCNQ4	STK17A	MPP1
	LINC01572	OR10V2P	RPRML	LOC100129550	CFAP126
	GPR133	LINC01405	ABCA3	NDUFAF4	ZNF550
	FGF21	EXOSC2	CALHM1	YWHAG	PGBD3
	MFRP	ZBED5-AS1	DRGX	PON2	TMX2-CTNND1
	FMOD	EBP	RASA4B	DNA2	WHSC1
	C1QTNF5	LOC101927735	PCBD2	ARMC8	RBM12
	PPP1R13L	SEMG2	TMEM63C	UBE3C	FUBP1
	CPN2	CCDC144A	SUOX	DNAJB6	LOC100130705
	PP14571	LINC00052	ABCA17P	LOC100507577	TSHZ2
	TDRD9	IL10	MRGPRE	MAP9	GDF11
	LY6K	MMAB	PPP1R14A	ANKRD17	TP53BP1
	FGD5	MIR6125	FLJ42627	KBTBD3	FTO
	C6orf223	LSG1	CD9	STXBP4	SPECC1L-ADORA2A
	LINC00856	MIR4423	LINC00869	RBM45	ZNF555
	TP53TG3D	RFESD	ARC	ZBTB37	SAFB2
	OSCAR	BFSP2	LRCH1	TDG	TTC7B
	EGFL6	WDPCP	UCP2	PARGP1	TMEM246
	DYNLRB2	LINC00028	ZNF252P-AS1	NSL1	GAS6-AS2
	ERN2	CTSW	RHBG	SRP9	FAM222B
	LINC00961	MIR5006	GPR62	KIAA0391	TGFBRAP1
	CLCA3P	MIR7107	PVRL1	PPM1L	ERCC6-PGBD3
	MIR5585	FAM66E	H2AFY2	ZCCHC6	PRPS1
	HTR1F	C16orf78	OR51E1	PPP2R5C	ZNF512
	CLIC3	CYSLTR1	PRELP	TMCO1	RBM8A
	CLEC1A	MAGEA4	FAM115C	ZNF606	MRFAP1L1
	LOC389033	LINC01087	FASTKD5	ZFP82	LOC100130587
	XPNPEP2	LOC253573	YPEL4	JKAMP	SLC22A31
	LOC102724094	BPESC1	C8orf31	TRAF6	PPP1R7
	SSTR4	LOC100289673	VANGL2	ANKRD19P	KCTD7
	SLC52A1	MIR6880	JUP	PAIP2	EPB41L1
	PI16	KRTAP5-8	XRCC3	DHX15	YEATS4
	ADAMTS9-AS2	IVL	FEV	HNRNPA2B1	ZNF548
	LOC401585	MIR4273	GLS2	OTUD3	SNAP29
	DHRS3	BTBD16	GTF2IP1	RC3H2	HMG20A
	HIST2H3D	C14orf39	CPNE9	SDHD	ETV7
	CENPA	LOC101929412	GADD45G	VBP1	KDM5B
	SMAD6	SLC12A3	PRADC1	DHX57	RTN3
	LGALS2	LENEP	LOC100996635	CRYZL1	DCAF5
	MYOZ3	LOC102724000	ISYNA1	CBX1	SLC7A6
	LTK	SNORD69	LINC00925	DNAJC7	SHROOM2
	COL8A2	RFPL3S	LOC403312	AASDH	HENMT1
	LOC101928516	IHH	NFAM1	KDM5A	KPNA6
	SLC17A9	C1QB	RASA4CP	C11orf57	ZMYND8
	TINAGL1	KAAG1	RNF43	AGO3	GPR75-ASB3
	ARHGEF35	LINC00507	CEL	FAM200B	DCUN1D2
	OR2S2	SLC2A11	CHDH	RWDD1	DHX9
	CRYGN	HLA-DOB	SLC25A4	LRBA	SLC9B2
	APOBEC3A_B	LOC100506082	IGSF1	RAB11A	LINC00672
	APOBEC3B-AS1	CAMK2G	GRIK5	ZNF284	AFG3L2
	PINLYP	CCDC30	CHRDL2	NUP133	UBE2G2
	CCDC173	CYP20A1	FOXI2	GNL3L	SLC23A2
	MYL3	GALNTL6	CLUHP3	CDK12	TMEM237
	GSTM5	TUB-AS1	2021-03-04	SELT	SNRPD3
	APLNR	MT1IP	TSPAN33	UBXN7	CCNL2
	LINC00862	CATSPER3	HOXD11	MRPL30	PID1
	ZFP42	RASSF2	VTN	TAF2	PAXIP1-AS1
	UGT2B4	ARMC2	LINC01315	NOL11	UBQLN2
	LINC00601	KBTBD12	GLDC	THRAP3	CHKA
	PLK5	LCE1B	EZR	DYNC1LI1	LONP2
	SLCO2A1	MIR582	MIR5001	MFSD11	LOC642852
	RPSAP52	C7	ATOH8	ORC4	ASB3
	C5orf66-AS1	RXFP1	APLP1	SCARB2	WBP11
	LOC101929504	PRR4	FAM53B	HSD17B4	ATP6V1B2
	DKK1	MIR4750	FABP6	BMS1P4	SCAF4
	PPP1R3G	SNORA70F	CELSR2	TBC1D9	ZSCAN31
	SFRP2	SNORD38B	C1QTNF9B-AS1	ADAL	SCN5A
	CLEC12B	SRP14-AS1	ULK3	SON	FAM196A
	SBSN	IGF1R	RBM4B	DCTN4	SPECC1L
	CLEC12A	SNORD35B	ARRB1	MAML2	RNF8
	SYCE1	STH	DPF1	NMT2	PRSS36
		MIR6771	SIPA1L3	EIF4G2	RABIF
		SPATA31E1	LSMEM1	PFN2	C17orf80
		DLEU1-AS1	RASGRP2	TM2D2	POGK
		MIR1299	RFX5	RNF20	ZNF670
		OTOG	PPIP5K1	HMBOX1	STARD4-AS1
		SMG1P5	CAPN10	SFXN1	DYSF
		CRYBA4	PGAM2	VPS36	NPY
		ARMC2-AS1	BTBD17	ARPP19	POLR2D
		MIR544B	2021-09-04	ZNF354C	ELAVL4
		MIR5692A1	INSRR	SUPT16H	ALDH9A1
		OR11H4	MAL	CPED1	MPPE1
		SNORD113-7	ARSF	TRDMT1	RBMS2
		ARHGEF7-AS1	ASPDH	MR1	RMDN3
		TMPRSS13	NGFR	ATP6V1H	EBNA1BP2
		PLA2G12B	NELL1	ANKRD50	RPIA
		MIR1276	BCL7A	CAPZA2	C12orf79
		MIR574	MIR6892	ENC1	SMIM3
		PADI1	FRMPD2	ZBED6	NOP56
		BAGE	NACAD	TFDP2	RSPO2
		MIR8055	HOGA1	LZIC	TPP1
		PABPC1L2A	PEPD	LRRC37BP1	GLTP
		POU4F3	PLCXD2	MED17	GLG1
		LOC103091866	LYPD6B	CCT8	LAMB1
		MIR4724	CADM4	RABGAP1	CDK2AP1
		RPS28	CDCA3	AQR	GORASP2
		IL1F10	CORO2A	KIAA1429	SUMF1
		MIR3187	GPR173	CRIPT	C15orf52
		NHEJ1	SLC7A10	CORO1C	PTPN21
		LOC101929452	EGR3	MTUS1	TBC1D20
		CCDC64B	INPP4B	VPS35	LOC100506321
		PRR15	KCND3	TTC39C	ABCC1
		SNHG16	POM121L9P	YWHAB	ATP1B3
		SNORD72	APOL4	SLC4A1AP	PLTP
		OGFR-AS1	FHOD3	CNOT1	ARG2
		MIR6512	PAPSS1	LOC101927365	KARS
		C11orf42	GNG4	EPG5	NEK9
		HIST1H2BE	FAM162A	GLMN	LAMA2
		SNORA84	F12	ZNF140	UPP1
		CDK5RAP3	LDB3	PPP2CA	CTNS
		RIBC2	ASPRV1	MCPH1	KCNK6
		LINC01143	SEC14L5	SPOP	TIMMDC1
		MIR4512	RXRG	ZFAND6	ATIC
		UTS2	DHRS2	RHOT1	TRIM38
		MTHFD2P1	EDA	GEMIN5	C8orf37
		SCARNA14	MIR3618	SCYL3	CKLF
		GGNBP2	MIR4800	DOK6	RNF130
		MIR760	APBB1	TAF1L	LRRN4CL
		NMRK2	CDC25C	PPP6C	ZNF516
		ANXA10	ACOT7	KNTC1	ERMAP
		LOC102467147	APMAP	EXTL2	SPG21
		MMP23A	FAM174B	FASTKD3	LRP4
		EVPLL	POLE2	NLN	SFT2D2
		MIR1306	KIF3C	DUSP10	CTSZ
		LINC00698	TTC9B	ZNF652	CKLF-CMTM1
		GPR158-AS1	DNM3OS	MBIP	KNOP1
		RPTN	VASH1	ZNF271P	IL10RB
		CYP27B1	RASL12	SRSF8	PROCR
		C12orf80	NOL4L	PPIEL	LOC104968399
		MIR1976	NCAPD3	SEMA3A	MED10
		SNORD11B	HSD11B2	RBMXL1	GLIPR2
		ASB11	DECR1	LOC101927027	CCNK
		LOC100271832	ABCC5	MIR17HG	TK2
		LOC101927143	NMU	UBTD2	LAMP1
		PTENP1-AS	MPPED1	MRPS9	CTH
		ACPT	LOC100093631	ANP32A	MAX
		CBWD1	TUBB3	ZMYM4	NQO2
		GRIN2B	HOMER2	C10orf88	PSG4
		CDRT15	NOVA2	SLC39A9	FYCO1
		DXO	GAP43	MAP3K4	CHRAC1
		MIR1207	ADORA2A-AS1	HNRNPR	ERLIN1
		MIR325	CECR6	2021-09-11	TOR1B
		MIR374A	TRIM62	MFAP1	PRKCA
		MIR579	FAM189A1	KAT6B	MRAS
		RNU6-79P	OLFML2B	HNRNPH1	JOSD1
		SNX31	TMEM249	PLD1	PELO
		CCAT1	MAPK8IP3	MACF1	SMAD3
		CXCR3	TRIM67	SMAP1	KIF21B
		GS1-24F4.2	MTCH2	FAM220A	LRRC59
		LINC00943	ROGDI	MCTP1	DNAJC1
		LINC01324	RBFOX3	STARD7	ING1
		MIR3619	CPT1C	SNX6	EME1
		MIR6083	CALM3	CARKD	SOX9
		MIR8082	ATG9B	KANK1	PRTFDC1
		PRKX-AS1	LYSMD1	PDE4B	ZNF32-AS1
		PTF1A	PLXNA4	SEPT7P2	TRIM45
		SNORD114-28	TUBA8	CHMP1B	SLC43A1
		BCAR4	TLE1	WDR92	GNPDA1
		MIR106B	CRHR1	ZNF658	MOK
		RASGRF2-AS1	PRDX2	FAM184B	SERPINB6
		SNORD20	DNMBP	TSC1	NIT2
		STK4-AS1	BCAN	SMU1	FAM21EP
		MIR6852	STMN1	SYNE1	PEA15
		RNF148	TMEM176A	ZNF215	AMZ2P1
		MIR3935	RASD2	TTLL5	AIG1
		ULBP2	COPS4	MAGI3	CBX4
		VSIG8	PBX4	SMIM2-AS1	TXNDC12
		SLC2A3	ZIK1	GRIN3A	KIF9
		OVOL3	POU3F1	ZC3HAV1L	ZPR1
		PIK3IP1-AS1	IFFO2	PPAPDC1B	MLEC
		LINC01036	ZNF835	USP46-AS1	TMEM128
		LINC01449	DUSP1	TRERF1	ZCCHC24
		ODF3L2	PHF21B	GNPTG	TCTN1
		OR4N4	LRFN1	MIR3685	ALKBH3
		KCNJ4	MIR4253	LOC150776	CNIH4
		LINC01226	NKX2-3	C14orf1	PRR34-AS1
		FRMPD2B	KDM1A	AGO2	BOD1
		LINC00239	XYLB	ODC1	NPR2
		IFNAR2	2021-03-02	DISC1	CAPN12
		CFAP53	ZC4H2	FAM26E	EIF1
		TMEM5-AS1	LOC100507283	CTRL	CSTB
		FAM181B	STXBP1	UNG	LOC101929147
		DYNC2H1	NXN	ZNF232	RILPL1
		CADM2-AS2	STEAP3-AS1	FAM219B	XBP1
		MIRLET7F1	CELSR3	HDAC3	EPB41L4A-AS1
		ARL6IP6	ANXA9	ADIPOR1	ABCB6
		LOC100128573	HMGA1P7	ATG7	H2AFZ
		RNU6-58P	HCG4B	NCBP2-AS2	LURAP1
		NCRNA00250	PHEX-AS1	MAP1LC3B2	LOC440311
		TTC12	TIE1	RQCD1	ADPRM
		SERPINB5	FOXCUT	POLR2C	PFDN2
		C18orf8	MNX1	RNF10	HEBP2
		GALNT8	SPTBN2	UBA6-AS1	BLOC1S5-TXNDC5
		LINC00051	RTKN2	TMEM18	TNFRSF10B
		LOC388436	FGD3	SRSF9	TXNDC5
		LOC79999	LOC148709	RASGRP4	VAMP3
		MANSC4	DLG3	GPN1	LOC100506302
		MIR342	ACAA2	HDHD1	RGS10
		MIR548O	TUBA1A	SURF2	TNS3
		MIR6782	CHRNB2	WDYHV1	CUTC
		MIRLET7A3	SEZ6	PITPNM2	TSC22D3
		SNORD42A	FRMPD3-AS1	PSME1	COPRS
		ZNF735	AFAP1	OXSM	SIRPB1
		MIRLET7I	ATP6V0E2	ACACB	MIR31HG
		MIR10B	TUFT1	MRPL49	KIF18A
		LOC392232	FAM63A	PPM1J	EML1
		FAM153C	TUBB2B	VPS37D	LDHA
		LOC339260	DEFB119	ZNF410	ITPKB
		TMEM72	SLC43A2	CEP164	GALM
		LOC100132146	ZNF586	ASB1	CLCF1
		CCR1	MAPK8IP2	COQ5	TUBA1C
		LAD1	MAGED2	HAUS5	ANXA2P2
		LEMD1-AS1	XKR7	C1orf56	C20orf24
		LINC01209	RAB26	TMEM183B	HAGLR
		LOC101927924	FH	CCNB1IP1	SPSB1
		MIR1914	TMEM59	ATG16L1	FUT10
		MIR5685	GINS2	DLX1	TGIF2-C20orf24
		KCNU1	ATP5G3	PCBP1	IGDCC4
		PHF13	RGL4	FBXO7	RHNO1
		MST1P2	KLHL25	PAAF1	MYL12A
		MIR1470	GTF2IRD2	MCM3AP	MTMR11
		SNORD80	AACS	KTI12	DFNA5
		C1orf53	PIK3IP1	YDJC	IFT22
		VWA2	FOXA1	POMC	HSBP1L1
		LOC101928834	PFKM	PRKAG1	KIAA0753
		CTSC	CNTD2	CERS5	ZNF589
		CHAF1B	COX7A1	PRPF40B	PMEPA1
		NEK5	LAMA5	MIR762HG	PDIA4
		LOC100996351	ANK1	C1orf43	PREX1
		C8orf89	KCNJ12	PPIH	SPA17
		RPS9	GPC2	EXOSC7	TMEM140
		SAA2	MDH1	DENND5A	PRR13
		FAM183B	MARCKSL1	ADH5	SNHG8
		GRM7	CEP250	TMEM43	ASNS
		LINC01482	LOC729218	PA2G4	RAB33A
		LOC102467079	FBXO43	RSAD1	IGF2R
		PAGE2B	ARHGEF28	ZCCHC3	SNHG7
		MIR124-1	AMER1	DEDD	TUBG2
		PCAT4	TAS1R3	GPS2	LEKR1
		MIR4521	ABTB2	ALKBH5	FLJ32255
		MIR4441	HS6ST3	INPP5B	YARS
		MT1H	OSTCP1	MRPL10	POLR1C
		VWC2L	MYO7A	SAE1	TMBIM1
		TTLL10	ANKRD39	CDCA4	METTL21B
		ARL5C	HOXA3	MED30	CRTAP
		P2RX1	RORC	DYRK4	GCC1
		SMCP	FIBCD1	MTCP1	SLC50A1
		C7orf62	ZBTB46	UBE2I	CBLN3
		LSM2	PDIA5	UBAC2	STX4
		TMEM30C	WBSCR17	POFUT1	RAB20
		LINC00538	LMTK3	FAM69B	PRKG1-AS1
		SCARNA15	GOT2	MSN	ANXA2
		MIR5703	ZNF8	C6orf106	SIAH2
		STAP1	TEF	ARF1	PSPH
		PPRC1	LOC101929715	STIM1	KDELR3
		BEST2	GFOD2	WDR45B	NPC2
		IZUMO1R	ATP5B	FAM214B	PATL1
		ZNF663P	PRR19	TMEM55B	PPL
		FANCD2OS	WNT11	ARSD	NDRG1
		SLC11A1	THEM5	IL17RA	PABPC1L
		TMEM31	BTG2	ERP29	STEAP1B
		ZNF192P1	NOXO1	GMPR2	SLC12A7
		LINC01574	RGAG4	ZBTB4	BACE2
		GJD4	LOC100507487	GATAD2A	TOR3A
		LOC285847	SLC18A1	GCN1L1	MKNK2
		MIR124-2	CDH5	C19orf44	TRIM16
		SASH3	MMP24	ZNFX1	P4HA2
		FOXD4L3	NPY4R	LOC728743	KIAA1522
		LINC00159	THAP7-AS1	STYXL1	ESYT1
		HERC2P7	PPA1	XPC	DENND2D
		LINC00494	ZFYVE28	FOXJ2	TES
		LOC101929486	PRKAR2A-AS1	RAB24	MYO1C
		MSX2P1	CACNA1H	GALNT2	SNHG5
		TMCO2	SOX18	DGKA	RGS3
		NXPE2	BAALC-AS2	FBXL7	B3GNT9
		FAM132A	LOC286059	ZNF362	C2orf81
		AGRP	TAGLN3	PCIF1	ASAP3
		RBMXL2	IER5	TP53I11	ALPK1
		WDR49	AUNIP	MYLIP	STAT6
		LINC01233	UQCRC2	PLP2	NAALADL1
		LOC101928370	APOBEC2	GLB1	IFT43
		LOC101927286	PAFAH1B3	DTD1	WWC3
		RBAKDN	LOC100506639	ZSWIM7	DNASE2
		EXOC3L2	DCHS2	PREB	SH3PXD2A
		MIR6830	HOXA10-AS	DAZAP1	CHEK2
		MIR6849	GPRASP1	PLD6	ORAI3
		MCIDAS	CTAGE10P	KEAP1	CTSB
		LINC00304	LOC100499489	C20orf96	SPATA24
		SCNN1A	ATP5O	NIT1	APOBEC3D
		SNORD119	SNRPN	MRPS6	C2CD2
		PRSS30P	TMEM151A	POLR3D	GALNT6
		LUZP4	IQSEC1	DOLK	SNHG1
		C2CD4B	CS	NANS	AIFM2
		TXNDC8	RGS16	CBX6	CRISPLD2
		MIR6767	FOXD3	TOE1	MIR4709
		LINC01477	ACVR2B-AS1	RER1	SLC1A4
		LOC101927870	LOC728392	C1orf198	FADS2
		MIR138-1	CCDC108	REPIN1	GPT2
		MIR5192	CYFIP2	MAP4	GPR176
		OR51A4	CHST7	GOSR2	PCDH1
		RNVU1-10	NHSL2	TAPBPL	RFX2
		SPINK7	HRH3	THAP11	SDC4
		LOC100507431	SNURF	PMM2	SRGAP2B
		LOC101559451	ARID3B	WASH2P	TCN2
		MIR6811	TMCC2	BAG3	HIST1H2BK
		LOC101928519	LINC00667	C7orf49	NES
		FAM183A	FAM178B	RARRES3	ST3GAL1
		IDI2	TCF15	AP3D1	S100A6
		LOC101928167	ACAD10	BCL7B	LOC100130987
		SNORD116-30	TBC1D14	BIN1	SLC35F2
		VHLL	TMEM178A	ABCA6	RCC1
		MTL5	FBXO41	WASF2	SQSTM1
		MIR6733	SLC9A3R1	TMEM206	SIRPA
		C1QA	EMC9	ADCY6	WIPF1
		KLRAP1	ACOX2	ACSF2	ERN1
		ANXA8	USP30	MAPK7	MAFG
		CCKAR	RAB3D	ZNF384	PECR
		DMRTB1	PARP1	NUDC	TRIM56
		HLA-DMB	NYNRIN	RABL2B	PAPLN
		LINC01258	PAQR4	ZHX2	CD72
		LOC441178	MEX3A	SLC9A1	U2AF1L4
		MIR940	CABLES2	PCBP2	PRDX6
		SNORD18C	TMEM51	CES2	MAFF
		PNO1	MXD4	TWIST2	PITPNM3
		LDHAL6B	TRAF3IP2-AS1	MAP2K5	IRX2
		MIR744	ST7	TPD52L2	OPN3
		CFAP74	CDCA7	JUND	CNIH3
		AMY2A	PCBP4	TBL2	BTG3
		LOC101926928	STMN3	CDC37	LMO4
		LOC101929464	TOR2A	ZNF473	PDCD1LG2
		TRABD2B	DGCR11	CNNM4	AFF2
		SNORD57	PSMB9	ZFAND3	WIPI1
		DNAJC5B	ITGA7	NAIF1	FOXD1
		ZFP41	TNFRSF21	DENND1A	HEBP1
		NMBR	GATSL2	DNAJB1	COPZ2
		ZSCAN5B	NDUFA4	SH3PXD2B	LOC102724009
		RPS17	MAP6	SARS	B4GALT1
		LINC00887	WSCD1	C9orf91	AFAP1L1
		LPHN3-AS1	RPS6KL1	GPX7	RPS6KA2
		GSX1	PDGFD	AEN	CMTM3
		MIR1281	TMEM235	DNAAF5	TMCO4
		ARID3C	LINC00634	LINC01137	GSTO1
		MIR6754	BOLA3-AS1	FKBP4	BCAT1
		GGT6	SUCLG1	CLDN15	TRAF1
		MIPEPP3	HCN2	LDOC1L	DIRC3
		ZNF239	CELF3	FADD	ADPRH
		CA8	DACT3	ZNF263	EXT1
		IL4	AKR7A3	CC2D1B	FAM20A
		CKM	SYT2	SPATA20	DOCK6
		OR6A2	POLM	TM9SF1	TRAF3IP2
		LOC101928569	CEND1	EPHB4	IRF1
		SLC22A2	ZNF71	SNX15	FANK1
		HIST1H2BN	LRRN2	EFS	SH3BP4
		RNU6-26P	LINC00535	ZBTB7B	PTPN13
		STARD5	ME3	PLCB3	MVD
		PTTG1	BZW2	SPATA2	P2RX4
		LILRB3	FCGBP	AARS	KMO
		LY6D	CES3	PFKP	PTX3
		PKD1L3	CNTN2	RNF19B	ABRACL
		LINGO3	LOC101926940	TEAD3	APOL3
		PRH1	CPLX1	TOR1A	DDIT4
		LOC100133077	ATP6V1G2-DDX39B	IQCE	SLC25A37
		POM121L8P	SMAP2	UBE2Z	GDF5
		PLBD1-AS1	FAM122C	NOB1	NQO1
		REREP3	APC2	GLMP	CASP4
		TMPRSS7	ATP5F1	HEXA	FBXO17
		TEKT5	TTC5	ABL1	KIFC3
		FUT4	SCAMP5	PHKG1	EMP3
		HBG1	LINGO1	MEPCE	KIF1C
		HBG2	PRRC2A	PSAP	GFPT2
		MIR3153	EPS15L1	NECAP2	FAM86DP
		SVOPL	HN1	PRMT5	KLF15
		NKG7	FAM167A	FAM110B	LARP6
		GCM1	EXPH5	ST3GAL4	MYO10
		ALKBH2	NEK8	AXIN1	P4HA2-AS1
		DLG1-AS1	CLPB	ZNF783	ODF3B
		MIR1324	KCNJ2	LASP1	PPP1R15A
		ABHD16A	MAGED1	MYH9	ACCS
		TRPM5	CALCOCO1	CNDP2	KDELC2
		LOC101927969	KCNK3	FBXL12	DHX58
		LOC102546226	HMX1	PISD	PRX
		IDO2	FCHO1	SLC35E4	CEBPB-AS1
		NAALADL2-AS2	CFAP52	PKIG	E2F7
		ANKRD42	KCTD21-AS1	CCDC9	ARRDC2
		LOC101928989	CGN	ATG101	TNFRSF1B
		ANTXRL	DCAF7	NAGPA	ALDH2
		SERPINC1	NDUFA10	TMEM109	ZFAS1
		IGF2BP1	AUTS2	TECPR2	APOD
		MIR3960	DNAJB5	NFIC	S100A11
		SPRY3	ZMAT5	ZSCAN5A	ACTN1
		FAM86HP	ACTG1	ZNF622	MSX1
		PRH1-PRR4	LOC101929415	HAUS4	HTRA1
		CACNA1S	FMN1	JTB	RAI14
		NHEG1	NDUFAF5	ORAI2	FHL2
		LOC285629	COX7B	HTT	GTPBP2
		SNORD24	C11orf80	RNF185	MOXD1
		FOXE1	SHANK1	VPS37C	SLC3A2
		MIR378H	NR1I3	EIF1AD	CCDC103
		MIR589	FAM57B	WDR4	NT5E
		MGC45922	IP6K2	LINC01061	RHBDF2
		LINC00501	PRSS35	PIEZO1	CCL8
		LOC101929983	ARHGEF25	EIF2D	OAF
		PRAMEF9	CDC37L1-AS1	GPR108	NPAS2
		NEU1	CSPG4	DPAGT1	LINC01138
		OR1B1	FN3K	NAT9	CHAC1
		SLC6A10P	C1QTNF2	NR2C2AP	ARMC9
		MIR324	ZNF821	CPSF4	GLI1
		MIR367	GPM6A	IKBKE	PXDC1
		DQX1	KDELC1	PRMT5-AS1	OSMR
		LPCAT2	GABRQ	UNC119B	MLKL
		PGM5P3-AS1	CEP85	SRPR	FAM89A
		KLHL33	RBM38	SHISA4	SLIT2
		LINC01352	HIP1	XYLT2	STX17-AS1
		MIR5572	HHIP-AS1	GSN	PLCD3
		SCGB2B3P	MFSD9	PLIN3	APOBEC3G
		DEPDC1-AS1	INS-IGF2	GRN	IRAK2
		GPR179	CRSP8P	HSD17B1	APOL1
		LMLN-AS1	NUAK2	MSTO2P	TMPRSS4
		RAD51B	CARD14	PCK2	RPP25
		TRIM71	SMARCC2	HEIH	IL15RA
		NAT8B	TBC1D24	ABCC10	CMAHP
		LOC101927482	AAMDC	SDCCAG3	TNFAIP2
		YWHAE	LRRC48	MFGE8	SAMD4A
		DNAJB7	MRPL15	SLC25A28	ITGA5
		TMEM27	XYLT1	DCTD	ARPC1B
		TBX5-AS1	LANCL3	PGD	GAS5
		ROPN1L-AS1	PIF1	ABHD14B	S100A2
		MIR6742	FGF10	TYSND1	BAIAP2L1
		LOC101927273	GUSBP4	ZNF703	RAB32
		C19orf33	TRAPPC2	HYI	C5orf56
		TMIGD3	HAS3	FBLN7	ZMYM6NB
		IGLL3P	MIR6804	CTTN	LOC101927501
		DZIP1L	MADD	NXT1	WNT5B
		FBP2	PTPN18	PPP1R26	ELF4
		C17orf98	ATP6V0A1	FBXW4	KCNE3
		DRD5P2	LOC103908605	LOC100506844	RFTN1
		LOC101060524	LOC642361	PES1	RELB
		HLA-DQB2	ATP8B3	TMEM219	C1S
		LOC101929106	PIM2	TMEM184B	TRPC4
		NXF2	CCDC85C	TRIM11	FOSL1
		NXF2B	NTNG2	UBE2L6	C3AR1
		OR1C1	CLTCL1	C11orf24	TRIM16L
		INHA	SGK223	ZBTB42	FSTL3
		LOC101927237	FKBP7	ITM2C	PHGDH
		MIR4513	PRUNE	METTL22	GAS5-AS1
		NOMO3	COX7A2	TMEM42	SPHK1
		KRTCAP3	FAM168A	ATXN2L	NRP1
		OR2A1	IGF2	CRK	SLC22A18AS
		OR2A42	QARS	GTF2IRD1	HSD11B1
		LOC285043	INPP5J	USP36	SNHG12
		PDX1-AS1	SLC25A25	FAM20C	CASP12
		ALOX12B	PLEKHF2	LMNA	VLDLR-AS1
		LOC100505739	VWA5B2	GRB10	BNC1
		MKX-AS1	CLTB	NLRX1	FAM111A
		GPR113	PODXL2	SAMD4B	RNF135
		LOC101927691	MSRA	CLN3	MMP2
		LOC101929353	HMCN2	EXOSC6	G0S2
		SCGB3A1	RCL1	ZBTB47	MOCOS
		LOC101928995	KCTD17	VAT1	ATF5
		C9orf66	ITGB1BP1	SPATA32	VIM
		LCE1F	POMT1	GTPBP3	WARS
		MIR6851	SHROOM4	LOC101929516	PRICKLE3
		TAL2	SLC45A1	MAST2	DDIT3
		KDF1	CITED1	RGS19	BDKRB1
		MRGPRG-AS1	CSGALNACT1	ZCWPW1	RAB3IL1
		EGFR	C5orf66	ANXA11	PRKCDBP
		RLN1	DNALI1	MGLL	MIR4751
		CSN1S1	TMEM132E	GMPPB	RARRES2
		LINC01348	MTMR4	LSMEM2	NPAS3
		TEPP	LOC100129931	ARHGAP9	SLC2A10
		LOC100289473	TMEM229B	PHYKPL	MYL9
		LRRC25	DDX11-AS1	TRMT112	AKR1B10
		PLA2G1B	COL23A1	TRIOBP	APCDD1L
		CCDC36	FGF1	DLGAP4	CASP5
		TACR3	SNED1	FAM86C2P	FTH1
		TBX6	ACO2	RAI1	CEBPB
		FGF23	NR4A1	NDST2	KYNU
		SLC5A4	TRAFD1	CDK20	IGFBP7
		CLN8	KCTD14	COASY	ENG
		IFNW1	TTC36	MIF4GD	SMYD3
		MIR181B2	GLYCTK	IRX5	KIAA1644
		MIR4447	CHST10	TLN1	CASP1
		MIR4637	SLX4	ISCA2	SLC6A9
		AQP2	SMIM5	CHST3	MARVELD1
		GATA5	PTPRU	CKS1B	TRIP10
		LOC100506675	DGKD	CDKN2A	LIF
		MIR1193	XKR5	PLXNA1	NUPR1
		MIR1273D	TTBK1	LGMN	RRAS
		MIR3202-1	MANEAL	D2HGDH	LBX2
		MIR3202-2	CARD11	IRAIN	PCSK9
		MIR3688-1	MIR6726	TMEM8A	ACVRL1
		MIR3688-2	SLC22A17	PLEKHO1	TIMP1
		MIR4681	ZNF792	RNPEP	CH25H
		MIR545	KRT16P2	SH3TC1	THSD4
		MIR5692A2	REM1	EIF4EBP3	MFSD7
		MIR766	FOXD3-AS1	C8orf33	ADORA2B
		OR4A15	MTERF4	FZD8	MOV10L1
		SNORD56B	MORC2-AS1	PODN	AKR1C1
		SOX21-AS1	FBXL16	TMEM179B	RGS20
		SPATA31A5	LOC654342	VAC14	IL23A
		SPATA31A7	ZKSCAN7	DNAJB2	DNMT3B
		AGBL5-AS1	MOCS1	NFKBIB	TPBG
		CXCL17	CIART	RNF26	MILR1
		DKFZp451B082	ISL2	SLC44A2	ROPN1L
		GAS2L1P2	IGSF21	CD82	HVCN1
		GPR149	CALB2	NINJ1	HMGA2
		GUCA1A	PLIN4	ATF4	TMEM106A
		HBZ	SMARCA4	TNIP1	EDNRA
		IRGC	CACFD1	RNF187	MYO1D
		LOC101059948	ATP5L	FAM160B2	LAMB3
		MHRT	ANG	RARA	RUNX1
		MIR130A	UQCRHL	RABEP2	ICOSLG
		MIR30B	DHX35	ARID5A	SLC12A8
		MIR320A	MED20	FAM57A	CCL2
		MIR5579	IPO9-AS1	RCC2	CYP3A7-CYP3A51P
		OR8D4	TMEM177	CIB1	FTL
		SNORD114-15	BRSK1	EHBP1L1	FADS3
		SNORD114-31	LOC100630918	TRIM8	SERPINB2
		SNORD114-4	DLX2	CDC42EP4	ANGPTL4
		TNFRSF13C	MAN2A2	DVL2	IL20RB
		ACTN1-AS1	EPHX1	FLYWCH1	STXBP2
		BLACAT1	TMEM175	RNF215	RENBP
		C2orf27B	NTRK1	RAD23A	GYPC
		CT62	FOXRED1	ELK1	SLC1A5
		DDC-AS1	SRRM3	SIGMAR1	CDH1
		EQTN	EIF4A3	GMPPA	PPARG
		FABP12	CPNE5	LIMK1	S100A10
		FAM83C	MAP7	FERMT3	RPLP0P2
		FAM83C-AS1	C7orf57	EML2	SH2D4A
		FLJ25758	OBSCN	BLVRB	IL15
		GABRB1	UBE2T	CA5BP1	MSC
		GAL3ST3	RBFA	SGSH	FXYD5
		GSX2	PEBP1	NLRP3	TRIB3
		LINC00266-3	CRAMP1L	TNFAIP8L3	LBX2-AS1
		LINC00337	GDPD4	NFKB2	MGST1
		LINC00463	DBNDD1	KCNC4	STC2
		LINC01097	ACAD8	CCDC86	EVA1A
		LINC01516	TRIM32	C19orf40	CDC42EP1
		LOC101927189	NDUFA1	H6PD	SDC1
		LOC101928739	ANKH	ARHGEF2	CD68
		LOC101929551	LPCAT1	MMP19	CTF1
		LOC103171574	GLRX	PSD4	STOML3
		LOC285804	HPX	RPL23AP82	AFAP1L2
		MIR23A	NDUFA9	PCGF1	AGPAT9
		MIR548AO	ADAM8	CDK2AP2	CYP3A7
		MIR631	NUTM2B-AS1	PSMB10	ATHL1
		MIR655	PTPRR	PRSS27	SERPINE1
		MIR6895	HADH	OSGIN1	AXL
		MIR7158	ZNF667-AS1	TMEM79	MYHAS
		MRPL23-AS1	SALL2	ZNF768	CTHRC1
		NCOR1P1	INO80C	SMPD2	PLIN2
		NF1P2	SLC25A20	MAGIX	PTGES
		OR14I1	PRELID2	TP53	TNC
		PPP3R2	MLYCD	VAMP5	PAMR1
		PRPF31	KCNAB2	HDAC7	KCNG1
		RGS1	RBM14-RBM4	KIF7	RAB38
		SHH	MAP2K3	MYBBP1A	ANPEP
		SLC34A1	KIF1A	HYOU1	CCDC74A
		TPPP2	OGDH	BID	LINC01094
		GSTTP2	MUC20	CLCN7	SERPINE2
		LOC101927577	LHX1	MEF2B	LOX
		MIR571	NDUFS2	UBALD2	AFP
		MIR8076	PTPRA	EMG1	SLC16A3
		SAA2-SAA4	SYNGR3	BRD2	RUNX2
		SAA4	CPNE2	PAQR7	CADPS2
		TEX13A	PLS1	MDK	IL1RN
		AGBL1-AS1	RND2	C19orf66	CCL7
		ART4	SLC35E2B	PKN1	TNFSF8
		BIN2	DAGLA	CTDSP1	CYB5R2
		C10orf113	NDUFB10	SHISA5	GPR1
		C19orf84	PLA2G16	GBA	CXCL1
		C2orf83	C19orf73	INF2	SGCG
		C6orf229	THYN1	SERINC2	VDR
		CAPN6	DHTKD1	SDC3	PRRX2
		CCDC70	GBA2	PITPNM1	CXCL3
		CIDEA	POR	GRIN3B	CSTA
		CSRP3	PXMP4	ASS1	CHI3L2
		CTSE	LOC646471	ANGPTL6	PLAUR
		CXorf65	SCN1B	ABCC9	CXCL2
		CYP4A22	ZNF764	IFRD2	ABCC3
		CYP4F24P	CBFA2T3	MSTO1	LIPC
		DNAI2	PDK2	TNIP2	LRRC32
		DSC2	LAG3	CCDC24	EMP1
		ERMARD	MED9	NFKBIE	CXCL5
		ERP27	RBM4	PCED1A	C3
		FAM19A3	SRI	TRADD	CEMIP
		FBXO40	SYNGR2	MYCL	CXCL8
		FGF13-AS1	ZXDA	TBL1X	MSR1
		G6PC	CFLAR-AS1	DIRAS1	HRCT1
		GLYCAM1	MTFR1L	FCGRT	ITGB3
		GNA14-AS1	TIMM8B	BAK1	FPR1
		GZMK	ZNF609	AKNA	COL8A1
		HCAR2	ATP6V0D1	MYADM	CSF3
		HFE2	ILVBL	LOC100505666	TAC1
		HMGCS2	CTSV	MESDC1	IL13RA2
		HNF1A-AS1	PTMA	NME4	CHI3L1
		HNF1B	MKNK1	DNPH1
		IQCF3	GPSM2	PIK3CD
		KHDC3L	RAB41	PLCD1
		KRT78	TMEM61	FAM83G
		KRT8P41	MIR6789	RFX1
		KRTAP10-8	SLC9A3	LRP10
		LEP	SEMA4G	PTGS1
		LHFPL3-AS1	NAT8L	SYDE1
		LINC00032	GATB	LONP1
		LINC00161	ZSCAN2	PPM1M
		LINC00163	ZNF425	KCTD15
		LINC00251	TAS1R1	B9D1
		LINC00264	MCAM	SHC1
		LINC00364	PRKACA	ZNF598
		LINC00448	SORD	LCAT
		LINC00559	IFT172	RHOD
		LINC00575	MGC16275	TMED1
		LINC00577	TNS1	TMEM234
		LINC00587	MCM3	BRI3
		LINC00958	ZNF346	PER1
		LINC01309	CDC42SE1	NAGLU
		LINC01365	SLC24A4	MICALL1
		LINC01398	EIF4E2	WDR90
		LINC01402	GYG2	EHD2
		LINC01488	ING4	PCYT2
		LINC01493	CAPRIN2	ZNF395
		LINC01511	SCUBE2	MIR1229
		LOC100287792	NIPAL2	FASN
		LOC100507391	CCDC23	TRPM2
		LOC101060542	CTC1	MOV10
		LOC101926942	RUSC1	RSG1
		LOC101927379	RTN2	PCAT6
		LOC101927411	KLHL17	HMGA1
		LOC101927934	ATF7	C19orf68
		LOC101928404	B3GNT2	FOXL2
		LOC101928471	ATP5C1	PLOD3
		LOC101928505	BAZ2A	IL4I1
		LOC101928936	DACT1	ZC3H12A
		LOC101929529	ZNF77	PARP3
		LOC102724484	COLQ	NXPH4
		LOC102724874	USH1G	AGPAT2
		LOC102724890	ARHGAP4	FMNL1
		LOC284825	LINC01088	IER2
		LOC339166	SUMO2	DHRS4
		LOC440040	CASP2	ZFPL1
		LOC440390	TMEM240	ZFAND2A
		LYZL4	RGPD5	ZNF865
		MACROD2-IT1	PPP4R1L	PPP1R12C
		MAGI2-AS2	MRS2	MGAT1
		MIA2	CDHR2	NDUFA4L2
		MIR133A1	BCR	F2RL2
		MIR148B	PFKFB2	MIIP
		MIR2116	KCNQ2	TSSK6
		MIR2278	HIST1H3E	MRC2
		MIR3666	CFAP20	TBX2-AS1
		MIR376B	RUNDC3A	DNPEP
		MIR3942	WDR61	SHMT2
		MIR3973	CNNM1	RHOG
		MIR8058	NDUFA8	KCTD11
		NKX2-4	MYL6	SORBS3
		NLRP6	ARRDC4	KLF16
		NPPB	SLC37A1	C19orf48
		OR10H4	STRADA	C5orf38
		OR5K2	ALG14	TSKU
		PLA2G2F	GPRC5B	LTBR
		PROK2	C17orf97	TRIM47
		SPATA8	PDSS1	LHPP
		TNNI2	SCRT2	FCHSD1
		FOXD4L6	MEF2D	RBCK1
		MIR6893	H2AFY	FZD2
		NRIR	ADAT1	SLC2A4RG
		LOC152578	CYB5RL	MFSD2A
		TNFRSF8	LOC102723701	LEMD2
		ASB12	DPYSL4	VEGFB
		KLRB1	IBA57	UNC93B1
		LHFPL5	CLPTM1L	AKR1B1
		MIR3125	MAP3K14	CORO2B
		DKFZP434A062	MIR4458HG	HSPB1
		SNORD114-23	ITGA4	AP2S1
		TRIM72	RAB6C-AS1	PHLDB3
		LINC01158	LOC101927181	TRIP6
		RAB25	LOC729683	HES6
		MIR339	LRTM2	RAB43
		PARD3-AS1	FXYD6-FXYD2	TNRC18
		C17orf64	ULK1	SLC5A10
		GOLGA8M	CORO1A	EMILIN1
		IL2RG	LOC100996342	METRNL
		KRTAP10-7	DIS3L2	POC1A
		LINC00298	VWA5A	CUEDC1
		LINC00706	ZNF324B	H2AFJ
		LINC01180	ACADVL	PDLIM1
		LOC440461	ABCB9	BCL3
		MIR1271	MIR7113	TNFSF12
		MIR26B	SLC9A5	MMP25-AS1
		MIR378J	GRM4	EFEMP2
		MIR4730	TSPAN14	CDC42EP2
		MIR503	TSPAN11	NPM3
		MIR550A1	RHOB	LOC100507156
		MIR550B1	HAGH	C9orf9
		MIR942	PARD6A	ERF
		MSH5-SAPCD1	SERPINF1	ISG20
		OR3A2	VWCE	HSD3B7
		PGLYRP2	LOC401052	SESN2
		RFPL4AL1	PDDC1	CERCAM
		RTP1	WDR82	IRF2BPL
		SAPCD1	FAM131A	ENKD1
		SAPCD1-AS1	ABHD12	FGFR1
		SBK3	KANK3	SLC7A5
		SLC17A6	CTSF	IRAK1
		SLC5A1	FAM47E	ABHD4
		SLC6A1-AS1	MT1X	G6PD
		TRIM31-AS1	LOC101927051	WTIP
		VCX3A	JHDM1D-AS1	SRPX
		LOC102724163	UBTF	NARR
		RNASE3	ATP5G1	RFNG
		LINC00323	THBS3	ZFP36
		MIR4685	AIFM1	RAB34
		TTC39C-AS1	LOC101928880	ENTPD3-AS1
		MIR6757	SLC25A17	DHRS4L2
		SPACA4	COX6C	NPB
		MIR4469	SYNJ2BP-COX16	FLNA
		LOC100130370	TSPAN18	VILL
		MIR6764	ATPAF1	TTC7A
		LOC101927446	BACE1-AS	C14orf79
		C21orf62	COG2	NFATC1
		CCDC42	ATP1A1	C9orf69
		CSAG3	SYNGR1	PLEKHF1
		LINC00114	FAM222A	DOK1
		LOC101927523	VAMP2	SMOX
		SUPT20HL2	RIMS3	AVPI1
		TRIM64	IL18BP	LBH
		UMODL1-AS1	TUBB4A	ALDH3B1
		XAGE3	SHF	FBXW9
		LEFTY2	TST	TMEM54
		SNORD4B	STK25	FBXO6
		CISTR	VPS26B	GATSL3
		KRT16	CDKN2D	NPEPL1
		C21orf62-AS1	ZNF544	FBF1
		USP32P1	CDC20B	LINC00963
		LINC01050	GLTPD2	FLT3LG
		KCNK13	MIR658	MMP14
		MIR4281	MRPL44	LRP1
		LOC200772	ETFA	OPLAH
		IQCJ	PLCB1	AGTRAP
		PRKD1	MIEF2	NNMT
		LOC101927087	NKX1-1	NOTCH3
		EIF1B-AS1	PALD1	TGFB1
		PUS1	NFYC-AS1	TBX19
		SNORD82	ZSCAN22	IFI35
		MIR6769A	ATP13A3	BGN
		MIR1224	NONO	LOXL2
		LINC00486	PC	ORAI1
		DLGAP1-AS3	PAN2	SLC22A18
		SH2D1B	C1orf74	HTRA3
		DKFZp434J0226	COX5A	IFITM3
		LIPM	CRLF1	C1QTNF6
		MIR302D	MAST1	EPHA2
		C9orf106	SLC25A11	FBLN2
		MBD3L2	QDPR	GAS7
		CPA6	GGN	MYL5
		GPR182	NARF	GLIS2
		ISM1-AS1	LOC101928323	SQRDL
		LINC01080	ZNF266	C1R
		LOC101929762	MRO	CAPG
		FOXE3	TIPARP	EIF4EBP1
		ST6GALNAC1	GGT7	CNN2
		FRG2EP	EIF2B3	IGFBP6
		ADAMTS12	MIR4478	SCN4B
		C20orf195	MCM5	RIN3
		MIR6840	WFS1	PDE4A
		MIR378G	ADAMTSL2	EGFL7
		MIR4517	APOA1BP	SSC4D
		SORCS3	PAGR1	MT2A
		TMEM52	SOCS7	SIGIRR
		AP1B1P1	SLC25A3	PACSIN3
		C2orf50	SLC25A19	RASL10B
		KCTD19	SMIM1	ICAM3
		LINC00426	ATPIF1	EVA1B
		LINC00637	C10orf25	TYMP
		LINC01002	PDE2A	CPZ
		LOC100506393	TTYH2	MAFG-AS1
		LOC100506747	GCHFR	ZNF185
		LOC102467212	TCTA	HSPG2
		LOC102724651	DDX11	NMB
		LOC339539	RORA
		MIR3124	MGP
		MIR3135A	MAEA
		MIR4759	AKAP12
		MIR4784	BLMH
		MIR548S	TMPO-AS1
		MIR5690	CHRD
		MIR7851	DNASE1L2
		MIRLET7A1	GPT
		MUC6	TUBB2A
		RGSL1	FGR
		RNU6-14P	KIAA1191
		S100A12	EIF2B5
		SLURP1	ARHGAP5
		SNORD115-13	LIG3
		SNORD115-31	LOC101929089
		SNORD115-46	LOC101927151
		TAS2R45	CLSTN3
		LOC643339	ARHGAP22
		LINC00612	RGPD8
		C7orf65	UNC119
		OR7E37P	AZGP1
		NTF4	DEPDC4
		GOLGA6B	MID2
		MIR6854	KLC4
		C16orf90	PICK1
		INMT-FAM188B	GDI1
		LOC101927450	MIR6743
		LOC101929653	ZNF174
		TXNDC12-AS1	LOC145783
		MIR6818	MFN2
		MIR4707	PHACTR1
		LINC01585	FAM155B
		MT1B	NAT10
		LOC101929592	TUBA4A
		OMP	MGST2
		GIPC3	UQCC1
		TMEM196	ZNF3
		KISS1R	ZNF451
		SCGB1D2	EWSR1
		LOC388813	BDH2
		DPEP2	CRY2
		LOC728084	EN1
		LOC101060091	L1CAM
		MIR659	HCN4
		GRAMD2	PPP1R12A
		MIR6829	NFKBIL1
		FZD10	SH2B3
		F2	PPP4R1
		DUOXA2	PIGH
		LGI4	BZRAP1
		PROKR1	APOC1
		GPR135	ZNF503-AS2
		LOC102724084	SKI
		SLC9C1	CXorf40A
		AQP7P1	CCDC120
		HCRTR1	GPI
		DNAH8	MICAL1
		LOC101927987	USP20
		SNORD11	COX6B1
		CLNK	METTL3
		LRRC37A11P	LCMT2
		SNORD78	MET
		ATP4B	SLC5A7
		LOC101928797	METTL12
		IFNA8	OSBPL5
		SEC14L6	DNAH17
		FAM215A	COX6A1
		GOLGA8S	PTPN1
		HLA-DQA1	ZNF785
		ITIH6	APELA
		LINC01115	SFSWAP
		LINC01269	CYB561D1
		MT1DP	EPS8L1
		MUCL1	APBB3
		NUGGC	CYP4V2
		POM121L4P	ANAPC7
		ZNF705D	TM7SF2
		GTSF1	STEAP2
		GRID1-AS1	BAG6
		PNMT	WDR77
		MIR6823	HERC2
		ZFX-AS1	SMARCA5-AS1
		LAX1	MKNK1-AS1
		LINC00858	CAV2
		MIR6720	DNASE1L1
		SPC24	BSDC1
		FAM188B	KHK
		UNC5CL	TUBGCP5
		LOC101927620	LINC00957
		TM4SF19-TCTEX1D2	ST7-AS1
		MIR6736	TXNL4A
		SNORA61	SLC10A3
		LINC01573	SOX13
		C17orf74	UCKL1
		GPER1	DPY19L2P1
		FAM92A1P2	SDHA
		TMEM105	AMPD3
		LINC01504	LINC01003
		LINC00092	ZSWIM3
		OR5C1	TRAPPC9
		RNF151	OAZ2
		PHGR1	LPCAT3
		AMELX	PPFIA3
		FLJ21408	CRTC1
		MIR548L	SNN
		LOC102724450	UQCRFS1
		INHBC	ACTB
		C12orf54	INTS9
		CER1	SOX7
		SNORD12C	ZNF670-ZNF695
		LINC00877	C1orf229
		TINAG	CCRN4L
		MIR93	FHIT
		NREP-AS1	GLA
		MIR125B2	SHD
		HCG17	RAB5B
		SLC39A5	LOC100507437
		PRAMEF20	COPS3
		SNORD121B	DENND6A
		MIR6805	TLE2
		HCFC1-AS1	POLR3K
		AIRE	STIP1
		MS4A12	CXXC5
		MIR3613	GPRIN1
		IQCF1	SNTB2
		CYB561	WRNIP1
		LOC101927650	LOC100652999
		HDAC11-AS1	RASAL2-AS1
		P2RY4	CCDC28B
		SNORD74	ARHGAP39
		MAEL	CMTM5
		MIR4658	STARD8
		FSTL1	LOC102723885
		LSR	TNFRSF6B
		LINC00884	PRR36
		MIR3651	LYSMD4
		AKR1D1	DR1
		HAS2-AS1	SPG7
		XCL1	TNFAIP1
		CFAP99	IMMP1L
		RNF126P1	BPHL
		METTL11B	COMMD9
		CEACAM22P	2021-03-01
		LOC101927132	SHPK
		FAM71C	CCR10
		FLJ33534	LOC439994
		LOC100506271	POLB
		LOC440700	C11orf95
		OTP	PACSIN2
		SPINK8	IFT80
		TEX101	UCK2
		UPK3A	BMPER
		LOC101927571	ZNF132
		LOC101927797	GMCL1
		RNU6-15P	LOC100506603
		CLEC18C	NEUROG2
		SIGLEC15	FAM53C
		RAD51AP2	LYPLA2
		DBX1	POLR3A
		TESC-AS1	SNRNP25
		C3orf84	RAB3B
		DNAH17-AS1	DNMT1
		FAM3D	COX10
		FGF14-IT1	SLC9A3R2
		RERG-AS1	TPGS2
		SNTN	ZNF749
		TMEM207	GRB2
		LOC100506497	RPRM
		PCDHB1	KRT16P1
		SLC15A1	IQSEC2
		ARHGEF10	ELFN2
		DEFB124	XPNPEP1
		FLJ35934	TSSK2
		HORMAD2	ALDH18A1
		KIRREL3-AS3	COX16
		SPC25	PHC2
		LOC101927120	LOC101928414
		NPIPB6	LETMD1
		CSMD2-AS1	AURKA
		MIR4515	RPS6KA1
		C5orf60	GPR162
		LMAN1L	MTMR3
		LOC101928597	RAF1
		MIR151A	GNAS
		MIR4449	GNG3
		MIR657	NBPF11
		SNORA56	MPP2
		SPTSSB	ZC3H6
		TAS2R14	NDUFB9
		TFAP2C	ZNF674-AS1
		GGNBP1	EEF2K
		TOPORS-AS1	ZDHHC9
		MIR29B2	TRAPPC12
		NXNL2	NEO1
		C10orf11	GUSBP11
		ATP6V1B1-AS1	C9orf117
		CELP	SERINC4
		CCER2	CARHSP1
		TULP1	CCNDBP1
		CELA2A	SLC13A2
		LOC101927560	RNF122
		MIR6876	SLC29A2
		CLDN24	TRMU
		GOLGA8J	CCDC115
		VCX	SAMM50
		WIF1	DNM1
		MIR643	FBXL6
		LINC00534	RAB15
		ODF4	ZBTB8B
		LOC102724034	JAZF1
		TMEM239	CPB1
		MIR762	CTNNBIP1
		ACTL7B	SUSD2
		CRYBB1	M1AP
		PPIAP30	YWHAQ
		BPIFB1	NDUFB8
		NKX6-1	CCT3
		CAND1.11	USF1
		KCNC2	USP4
		CLDN6	ELMO2
		MIR197	LYPLA2P2
		GOLGA8IP	LOC285484
		ZNF648	BLOC1S3
		FPR3	TFPI
		INHBA	STX17
		MIR6784	INSM2
		MIR1206	KCTD2
		LRP4-AS1	DCTN2
		TBX21	UQCRH
		OVOL1-AS1	UQCR10
		PANX3	NF2
		LOC101926905	BLCAP
		MBOAT4	LOC100506281
		CLDN3	SCFD2
		LINC01555	PFDN1
		KRT18P55	DEPDC5
		COLEC12	ATE1-AS1
		AA06	VCPKMT
		ABCC6P1	GATAD2B
		ABI3	NEIL2
		ABO	COX7C
		ACSM2A	ACTR1A
		ADAM3A	SDHB
		ADAMTS19-AS1	GKN2
		ADAMTS20	GNB5
		AGTR2	TMEM254-AS1
		AGXT2	RBP5
		AMPD1	PPP2R5D
		ANHX	CHRNB1
		ANKRD20A19P	MAP3K12
		ANKRD20A8P	LPAR2
		ANKRD62	COQ3
		ANKRD63	GSTM2
		ANKUB1	PMS2P4
		APOBR	NEURL4
		APOC3	SGSM1
		ARHGEF3-AS1	GDPGP1
		ART1	ATP1B2
		ASB10	TBK1
		ASB18	EMC3
		ATP13A4-AS1	PKN2
		AVPR1B	LINC00662
		AWAT1	NDUFV2
		AWAT2	APCDD1
		BANF2	CD247
		BGLT3	CDKN2AIPNL
		BRWD1-AS1	NEUROD2
		BSX	HKR1
		C10orf126	NOL3
		C10orf71	LOC100288123
		C11orf53	TAOK2
		C11orf86	ARVCF
		C12orf50	LOC100652768
		C17orf105	LOC100288866
		C18orf63	FUNDC2
		C1QL2	MMP15
		C1QTNF8	NPW
		C20orf166-AS1	SDHAP1
		C20orf202	NHLRC4
		C7orf66	MPP7
		C9orf57	PITRM1-AS1
		C9orf62	WDR91
		CAPN13	HSP90AB1
		CASC16	NEAT1
		CASC21	HDGFRP2
		CATIP-AS2	SUFU
		CCDC182	TMTC2
		CCDC33	MYO18A
		CCDC67	CILP
		CCL18	XKR9
		CD1A	VPS72
		CD40LG	STX1B
		CECR3	PIAS4
		CERS3-AS1	LINC00665
		CES1P1	SLC25A22
		CHRM3-AS1	NDUFAB1
		CHRM3-AS2	LINC00673
		CLRN1-AS1	BCL9
		CNGA2	SYN1
		COL18A1-AS2	IDNK
		CPN1	OSGEP
		CR1	MAN2A1
		CR1L	FNTB
		CRHBP	C14orf2
		CRIP3	PCCB
		CRTAM	CD2AP
		CRYBB3	LDB1
		CSF2	NR2F1
		CTD-2194D22.4	C2orf54
		CTSLP2	GGCX
		CXorf30	TMEM106B
		CYP2B6	STK32C
		CYP4F29P	TMEM62
		CYP8B1	PDE6D
		DCD	RPL7L1
		DEFA5	KCTD21
		DEFB122	MRRF
		DEFB136	BCDIN3D
		DKFZP434L187	SHROOM3
		DLG5	KDM4A-AS1
		DLL1	PTK2B
		DMBT1P1	COX8A
		DMRT1	MICU1
		DNAJB8	NLRC5
		DPPA2	SMC4
		DPPA2P3	C1orf204
		DSG4	CBWD5
		DUX4	THAP6
		EDDM3B	CYP46A1
		EGFLAM-AS2	RTTN
		EMR4P	C9orf16
		ENTHD1	NCOA5
		F11	ADD3
		F11-AS1	NOMO1
		F9	LOC100132174
		FAM157B	LMAN2L
		FAM169B	C15orf57
		FAM177B	RIIAD1
		FAM25C	UBXN4
		FAM25G	MAPK13
		FAM74A7	DYNLRB1
		FANK1-AS1	SLC3A1
		FGF16	PPME1
		FGF3	PIK3C2B
		FOXI3	AMIGO3
		FOXJ1	HN1L
		FTLP10	SNRNP35
		FXYD7	LIN7B
		GABRA4	PNKD
		GALR3	CREBRF
		GAST	FBXO10
		GFI1B	NRL
		GFRAL	LPHN1
		GIF	DLG4
		GIMAP4	BRD8
		GIMAP8	OSBPL2
		GM140	FLNC
		GOLGA6L22	PLA2G6
		GP5	C7orf13
		GPR55	AKT2
		GPR97	MMS19
		GRK1	GEMIN6
		GYPA	RBM15
		H2BFM	NBEAL2
		HCAR3	ECEL1
		HDGFL1	TLR9
		HES3	WNT4
		HHLA1	DUSP7
		HIST1H3G	SRSF7
		HLA-DRB3	TMED4
		HOXD12	WASH7P
		HTN1	DLGAP3
		IFNA16	HSBP1
		IFNA17	PGK1
		IL1RAPL2	IL7
		IRG1	LRFN4
		IZUMO2	MIR3661
		IZUMO3	MORN5
		KCNA5	POP4
		KCNK5	RNF5P1
		KLKP1	GPR142
		KLRC2	MOB3C
		KLRF2	LRRC26
		KNCN	ZFYVE1
		KPRP	TPI1
		KRT6B	SLC38A3
		KRT6C	KIAA1549L
		KRT77	CNNM3
		KRTAP10-6	PCSK4
		KRTAP12-2	MAPK8IP1
		KRTAP4-1	COQ9
		KRTAP6-2	LOC101927954
		KRTAP9-2	C1orf21
		KRTAP9-3	CENPV
		LBP	NFYC
		LCE6A	ZNF70
		LCN9	MIR6837
		LENG8	PQBP1
		LGALS13	PLA2R1
		LINC-ROR	SNORD79
		LINC00266-1	FZD5
		LINC00284	COL21A1
		LINC00309	MED27
		LINC00316	C19orf81
		LINC00317	ATXN7L3B
		LINC00331	PEX19
		LINC00371	USP35
		LINC00395	DNM1P35
		LINC00443	PCDHGB5
		LINC00457	MRPS36
		LINC00466	NAGA
		LINC00485	C11orf63
		LINC00606	LIPT2
		LINC00609	ZNF547
		LINC00613	COA1
		LINC00616	HCST
		LINC00620	FLJ12825
		LINC00671	CNTLN
		LINC00700	HIRIP3
		LINC00892	LINS
		LINC00898	SETMAR
		LINC00906	APBA2
		LINC00919	FAM179A
		LINC00940	REEP2
		LINC00974	TAF4
		LINC01016	PAN3
		LINC01020	CNRIP1
		LINC01072	PTAFR
		LINC01159	ANXA6
		LINC01163	C10orf76
		LINC01185	IRF9
		LINC01219	GLE1
		LINC01227	PDXP
		LINC01248	PIGU
		LINC01276	TMEM261
		LINC01287	EARS2
		LINC01304	LRRC8A
		LINC01378	ZNF692
		LINC01396	PTDSS1
		LINC01413	LRP11
		LINC01422	GNPDA2
		LINC01448	BCS1L
		LINC01450	VPS33B
		LINC01471	ZNF365
		LINC01496	TPPP3
		LINC01508	DYNLL1
		LINC01517	PPIC
		LINC01525	THTPA
		LINC01531	IGSF22
		LIPK	PIPSL
		LL22NC01-81G9.3	SUN2
		LNX1-AS2	UBL7-AS1
		LOC100131047	TMX1
		LOC100131303	NUDT16L1
		LOC100131532	RP9
		LOC100287728	FLT4
		LOC100505530	DCLK2
		LOC100505811	FUS
		LOC100505841	DIXDC1
		LOC100506175	TPSG1
		LOC100506272	TMEM110-MUSTN1
		LOC100506384	TIMM23
		LOC100506403	POLR3H
		LOC100507334	LOC101927178
		LOC100507384	MAPT-AS1
		LOC100996324	C16orf92
		LOC100996671	ACVR1B
		LOC101927062	GPATCH8
		LOC101927082	GLIDR
		LOC101927142	MIR6132
		LOC101927166	DCAF11
		LOC101927406	SPON2
		LOC101927419	IKZF4
		LOC101927438	TDP1
		LOC101927460	MXRA8
		LOC101927488	NISCH
		LOC101927592	MKS1
		LOC101927661	PCDHGB7
		LOC101927683	UBE2L3
		LOC101927709	KAT7
		LOC101927787	PPP2R5B
		LOC101927914	UACA
		LOC101927967	PSMG1
		LOC101928048	PSIP1
		LOC101928137	AP4B1
		LOC101928162	TECPR1
		LOC101928211	SLC41A3
		LOC101928223	SLC35A3
		LOC101928437	ICAM5
		LOC101928449	STAG3L2
		LOC101928651	IDH3B
		LOC101928697	PTCHD2
		LOC101928708	MIR6868
		LOC101928751	SLC25A5-AS1
		LOC101928778	CCDC148
		LOC101928782	SOD1
		LOC101928823	NELFCD
		LOC101928844	ME2
		LOC101929034	LARS2
		LOC101929084	C9orf172
		LOC101929116	LOC283335
		LOC101929124	KRAS
[truncated: 1,600 more rows]

## Sheet: UP_KEGG_AD1
Category	ID	Term	Count	%	PValue	Genes	List Total	Pop Hits	Pop Total	Fold Enrichment	Bonferroni	Benjamini	adj_pval
KEGG	hsa05202:Transcriptional misregulation in cancer	hsa05202:Transcriptional misregulation in cancer	15	3.57143	5.07e-06	CD40, FLT1, IGFBP3, MMP3, PDGFA, IGF1, WNT16, ETV5, HOXA10, FUT8, IL6, BCL6, PLAU, SIN3A, NFKBIZ	138	167	6879	4.47735	0.00115131	0.00115197	0.00115197
KEGG	hsa04668:TNF signaling pathway	hsa04668:TNF signaling pathway	10	2.38095	0.00026	NFKBIA, IL6, VCAM1, JAG1, MMP3, NOD2, PTGS2, CX3CL1, IL18R1, ICAM1	138	107	6879	4.65868	0.0573667	0.0256743	0.0256743
KEGG	hsa05323:Rheumatoid arthritis	hsa05323:Rheumatoid arthritis	9	2.14286	0.000339	CXCL6, IL6, FLT1, ANGPT1, TGFB3, MMP1, MMP3, ICAM1, VEGFA	138	88	6879	5.09807	0.0741435	0.0256743	0.0256743
KEGG	hsa04064:NF-kappa B signaling pathway	hsa04064:NF-kappa B signaling pathway	8	1.90476	0.00165417	NFKBIA, CD40, VCAM1, CSNK2A1, PLAU, CSNK2A2, PTGS2, ICAM1	138	87	6879	4.58371	0.313265	0.0938741	0.0938741
KEGG	hsa05144:Malaria	hsa05144:Malaria	5	1.19048	0.0159625	IL6, CD40, VCAM1, TGFB3, ICAM1	138	49	6879	5.08651	0.974079	0.724697	0.724697
KEGG	hsa04060:Cytokine-cytokine receptor interaction	hsa04060:Cytokine-cytokine receptor interaction	11	2.61905	0.0228005	GHR, CXCL6, IL6, CD40, TGFB3, TNFRSF9, IL21R, ACKR3, CX3CL1, IL18R1, INHBE	138	243	6879	2.25649	0.994677	0.86262	0.86262
KEGG	hsa05321:Inflammatory bowel disease (IBD)	hsa05321:Inflammatory bowel disease (IBD)	5	1.19048	0.0381639	IL6, TGFB3, IL21R, NOD2, IL18R1	138	64	6879	3.89436	0.999854	1	1
KEGG	hsa04066:HIF-1 signaling pathway	hsa04066:HIF-1 signaling pathway	6	1.42857	0.0421412	IL6, FLT1, PDHA1, ANGPT1, IGF1, VEGFA	138	96	6879	3.11549	0.999943	1	1
KEGG	hsa04750:Inflammatory mediator regulation of TRP channels	hsa04750:Inflammatory mediator regulation of TRP channels	6	1.42857	0.0453917	PRKCH, PRKCD, PLA2G4C, ITPR1, ITPR3, IGF1	138	98	6879	3.05191	0.999974	1	1
KEGG	hsa05220:Chronic myeloid leukemia	hsa05220:Chronic myeloid leukemia	5	1.19048	0.0548155	NFKBIA, CTBP2, MECOM, TGFB3, GAB2	138	72	6879	3.46165	0.999997	1	1
KEGG	hsa04015:Rap1 signaling pathway	hsa04015:Rap1 signaling pathway	9	2.14286	0.0578932	APBB1IP, FLT1, ANGPT1, PARD3, PFN4, PDGFA, IGF1, FGFR2, VEGFA	138	210	6879	2.13634	0.999999	1	1
KEGG	hsa04913:Ovarian steroidogenesis	hsa04913:Ovarian steroidogenesis	4	0.952381	0.0733897	STAR, PLA2G4C, IGF1, PTGS2	138	49	6879	4.06921	1	1	1
KEGG	hsa05200:Pathways in cancer	hsa05200:Pathways in cancer	13	3.09524	0.0913815	CTBP2, TGFB3, EPAS1, MMP1, PDGFA, IGF1, PTGS2, WNT16, VEGFA, NFKBIA, IL6, MECOM, FGFR2	138	393	6879	1.64891	1	1	1
KEGG	hsa05134:Legionellosis	hsa05134:Legionellosis	4	0.952381	0.0921062	NFKBIA, HSPA8, IL6, HSPA6	138	54	6879	3.69243	1	1	1
UP	Polymorphism	Polymorphism	248	59.0476	0.000382	ERRFI1, TRAF3IP3, WIPF3, ADARB2, NUDT6, ICAM1, MPRIP, NAMPT, FBXO8, EPHB1, UNC13B, CUBN, PRKCH, CSNK2A2, PRKCD, C8ORF4, SLC6A12, WDR73, SYTL5, KNSTRN, SYTL3, DKK3, RUFY1, PARD3, CLDN7, ACOT4, ZNF154, SLC22A5, TSHZ3, CTBP2, RRAD, EPAS1, SLC35D2, ADH7, FAM149A, CRACR2A, ZNF704, PRDM16, TSPAN1, TRPM3, PROSER3, ABCA1, CDK18, JAG1, PRRT2, BCL11B, XRCC2, MTHFS, RASSF9, IGF1, NMI, FER1L6, ZWINT, STAR, H…	369	12043	20581	1.14857	0.11687	0.0798396	0.0798396
UP	Alternative splicing	Alternative splicing	222	52.8571	0.000491	TRAF3IP3, ADARB2, NUDT6, MPRIP, FBXO8, EPHB1, UNC13B, PRKCH, CSNK2A1, PRKCD, SYTL5, KNSTRN, SYTL3, RUFY1, KCTD10, PARD3, CLDN7, SLC22A5, MAOB, CTBP2, SLC35D2, PDGFA, ADH7, LYPD6, FAM149A, CRACR2A, PRDM16, TRPM3, PROSER3, CDK18, JAG1, PRRT2, BCL11B, MTHFS, IGF1, ZWINT, MEX3B, AKR1B15, SPATS2L, ANP32B, NRP2, CD40, C2CD3, TDRP, RCSD1, PTPRH, RYR3, SH3RF1, CLYBL, LETM2, HERPUD1, C1QTNF3, C1QTNF1, NHS…	369	10587	20581	1.16955	0.147616	0.0798396	0.0798396
UP	Repressor	Repressor	21	5	0.00519581	TGIF1, HSPA8, BATF3, TSHZ3, CTBP2, BCL11B, PPHLN1, TBX3, SALL1, ZNF93, NFIL3, BCL6, PSPC1, SIN3A, SAP30L, PRDM16, NFKBIZ, HES1, SRSF6, ZNF521, RBMX	369	592	20581	1.97851	0.816041	0.43213	0.43213
UP	Calcium channel	Calcium channel	6	1.42857	0.00651601	CACNB2, CATSPER2, ITPR1, ITPR3, TRPM3, RYR3	369	66	20581	5.07046	0.880523	0.43213	0.43213
UP	Developmental protein	Developmental protein	29	6.90476	0.00678378	NRP2, FLT1, CATSPER2, TSHZ3, TENM4, EPAS1, WIPF3, PDGFA, TULP3, COL19A1, ZFP36L2, HOXA10, MECOM, GSC, TBX20, TSNAXIP1, ZNF521, EDIL3, NDEL1, TCFL5, JAG1, ANGPT1, WNT16, TBX3, DKK3, VEGFA, DPY19L2, SPRY2, ACKR3	369	949	20581	1.7044	0.890545	0.43213	0.43213
UP	Calcium transport	Calcium transport	7	1.66667	0.00832732	CACNB2, CRACR2A, CATSPER2, ITPR1, ITPR3, TRPM3, RYR3	369	98	20581	3.98393	0.933974	0.43213	0.43213
UP	Growth factor	Growth factor	8	1.90476	0.00930742	IL6, EPGN, TGFB3, PDGFA, IGF1, AREG, INHBE, VEGFA	369	131	20581	3.40611	0.952121	0.43213	0.43213
UP	sequence variant	sequence variant	254	60.4762	0.000963	ERRFI1, TRAF3IP3, WIPF3, ADARB2, NUDT6, ICAM1, MPRIP, NAMPT, FBXO8, EPHB1, UNC13B, CUBN, PRKCH, CSNK2A2, PRKCD, C8ORF4, SLC6A12, WDR73, SYTL5, KNSTRN, SYTL3, DKK3, RUFY1, PARD3, CLDN7, ACOT4, ZNF154, SLC22A5, TSHZ3, CTBP2, RRAD, EPAS1, SLC35D2, ADH7, FAM149A, CRACR2A, ZNF704, PRDM16, TSPAN1, TRPM3, PROSER3, ABCA1, CDK18, JAG1, BCL11B, XRCC2, MTHFS, RASSF9, IGF1, NMI, FER1L6, ZWINT, STAR, HNRNPF, …	363	12443	20063	1.12823	0.69024	1	1
UP	domain:MIR 4	domain:MIR 4	3	0.714286	0.00464168	ITPR1, ITPR3, RYR3	363	6	20063	27.635	0.996525	1	1
UP	domain:MIR 5	domain:MIR 5	3	0.714286	0.00464168	ITPR1, ITPR3, RYR3	363	6	20063	27.635	0.996525	1	1
UP	domain:MIR 2	domain:MIR 2	3	0.714286	0.0132758	ITPR1, ITPR3, RYR3	363	10	20063	16.581	1	1	1
UP	domain:MIR 3	domain:MIR 3	3	0.714286	0.0132758	ITPR1, ITPR3, RYR3	363	10	20063	16.581	1	1	1
UP	domain:MIR 1	domain:MIR 1	3	0.714286	0.0132758	ITPR1, ITPR3, RYR3	363	10	20063	16.581	1	1	1
UP	domain:C2 1	domain:C2 1	5	1.19048	0.0217959	UNC13B, C2CD3, SYTL5, FER1L6, SYTL3	363	59	20063	4.6839	1	1	1
UP	domain:C2 2	domain:C2 2	5	1.19048	0.0217959	UNC13B, C2CD3, SYTL5, FER1L6, SYTL3	363	59	20063	4.6839	1	1	1
UP	domain:EGF-like 2	domain:EGF-like 2	6	1.42857	0.0225147	TENM3, EGFLAM, JAG1, TENM4, FAT2, EDIL3	363	89	20063	3.72607	1	1	1
UP	EGF-like domain	EGF-like domain	10	2.38095	0.0279284	CUBN, EPGN, TENM3, EGFLAM, JAG1, TENM4, PLAU, FAT2, EDIL3, AREG	369	238	20581	2.34349	0.9999	1	1
UP	Differentiation	Differentiation	20	4.7619	0.0316348	NRP2, CATSPER2, TENM3, PRKCH, FLT1, CTBP2, TENM4, ANGPT1, EPAS1, WIPF3, COL19A1, VEGFA, DPY19L2, MECOM, PARD3, PRDM16, TSNAXIP1, ZNF521, TCFL5, NDEL1	369	667	20581	1.67242	0.999971	1	1
UP	Kinetochore	Kinetochore	6	1.42857	0.0325261	DCTN5, ZNF207, KNSTRN, DYNC1I1, ZWINT, NDEL1	369	99	20581	3.38031	0.999978	1	1
UP	Mitogen	Mitogen	4	0.952381	0.0344112	TGFB3, CAT, PDGFA, VEGFA	369	40	20581	5.57751	0.999989	1	1
UP	signal peptide	signal peptide	74	17.619	0.0447085	SLC35F6, CXCL6, CD40, NRP2, FLT1, ITPRIP, LY75, PTPRH, AREG, CX3CL1, ICAM1, GHR, C1QTNF3, C1QTNF1, PLAU, GRM6, MPZ, LAMP3, CTSH, EDIL3, EPHB1, CUBN, MMP1, IGFBP3, MST1, MMP3, WNT16, DKK3, CDCP1, PARD3, FIBIN, PXYLP1, ERV3-1, PDGFA, NDNF, PTGS2, LYPD6, COL19A1, CECR1, BRINP2, EGFLAM, BRINP1, IL21R, SPOCK1, NDP, METTL7A, JAM3, IL32, JAG1, VCAM1, ANGPT1, HSPA5, TGFB3, GABRA5, AMFR, TNFRSF9, IGF1, IN…	363	3346	20063	1.22235	1	1	1
UP	zinc finger region:C2H2-type 10	zinc finger region:C2H2-type 10	12	2.85714	0.0461491	ZNF551, ZNF154, ZNF483, ZNF93, MECOM, PRDM16, ZNF20, ZNF521, ZNF565, ZNF454, ZNF211, ZNF233	363	341	20063	1.94498	1	1	1
UP	domain:EGF-like 3	domain:EGF-like 3	5	1.19048	0.0485857	TENM3, EGFLAM, JAG1, TENM4, EDIL3	363	76	20063	3.63618	1	1	1
UP	Metal-binding	Metal-binding	78	18.5714	0.0600292	NRP2, MOCS3, LRRK1, JADE2, ADARB2, SH3RF1, CLYBL, FKBP9P1, SALL1, MECOM, EXO1, CYP2R1, ZNF207, EFHD1, ZNF385D, NUDT15, ZNF521, UNKL, ZNF565, EDIL3, ZNF367, UNC13B, CUBN, ZNF483, PRKCH, MMP1, LMO3, PRKCD, MMP3, SYTL5, RUFY1, ZNF93, DDAH1, POLR1B, CAT, RGN, ST20-MTHFS, LCP1, ISCU, ZNF233, ZNF551, ZNF154, TSHZ3, ZNF20, ADH7, PTGS2, NCALD, ZFP36L2, ACAT1, CECR1, CRACR2A, ZNF704, SAP30L, CHN1, PRDM16,…	369	3640	20581	1.19518	1	1	1
UP	Cell projection	Cell projection	20	4.7619	0.0605707	CATSPER2, TENM3, TSHZ3, C2CD3, TENM4, TULP3, SYNJ2, SHISA9, SH3RF1, TMEM231, APBB1IP, TTLL4, RILPL2, GRM6, SPRY2, GARS, LCP1, EPHB1, SHANK2, CFAP44	369	721	20581	1.54716	1	1	1
UP	DNA-binding	DNA-binding	47	11.1905	0.0625719	ZNF551, ZNF154, TSHZ3, EPAS1, HMGB2, ZNF20, TCF21, GTF2E2, ZFP36L2, HOXA10, SALL1, MECOM, NFIL3, EXO1, SAP30L, GSC, TBX20, PRDM16, ZNF207, HES1, CLSPN, ZNF521, ZNF565, ZNF367, TIGD1, TCFL5, TGIF1, TFAP2A, BATF3, RFC3, ZNF483, TIGD6, XRCC2, ETV5, TBX3, HIST2H2BE, NR4A2, TBX15, KLF7, H1F0, ZNF93, BCL6, SSBP2, ZNF454, NFE2L1, ZNF233, ZNF211	369	2050	20581	1.27875	1	1	1
UP	domain:t-SNARE coiled-coil homology	domain:t-SNARE coiled-coil homology	3	0.714286	0.0640406	STX18, STX2, STX11	363	23	20063	7.20913	1	1	1
UP	domain:EGF-like 1	domain:EGF-like 1	6	1.42857	0.0664496	CUBN, TENM3, EGFLAM, TENM4, FAT2, EDIL3	363	120	20063	2.7635	1	1	1
UP	repeat:YD 1	repeat:YD 1	2	0.47619	0.0702478	TENM3, TENM4	363	4	20063	27.635	1	1	1
UP	repeat:YD 6	repeat:YD 6	2	0.47619	0.0702478	TENM3, TENM4	363	4	20063	27.635	1	1	1
UP	repeat:YD 22	repeat:YD 22	2	0.47619	0.0702478	TENM3, TENM4	363	4	20063	27.635	1	1	1
UP	repeat:YD 8	repeat:YD 8	2	0.47619	0.0702478	TENM3, TENM4	363	4	20063	27.635	1	1	1
UP	repeat:YD 4	repeat:YD 4	2	0.47619	0.0702478	TENM3, TENM4	363	4	20063	27.635	1	1	1
UP	repeat:YD 3	repeat:YD 3	2	0.47619	0.0702478	TENM3, TENM4	363	4	20063	27.635	1	1	1
UP	repeat:YD 15	repeat:YD 15	2	0.47619	0.0702478	TENM3, TENM4	363	4	20063	27.635	1	1	1
UP	repeat:YD 21	repeat:YD 21	2	0.47619	0.0702478	TENM3, TENM4	363	4	20063	27.635	1	1	1
UP	repeat:YD 10	repeat:YD 10	2	0.47619	0.0702478	TENM3, TENM4	363	4	20063	27.635	1	1	1
UP	repeat:YD 9	repeat:YD 9	2	0.47619	0.0702478	TENM3, TENM4	363	4	20063	27.635	1	1	1
UP	repeat:YD 20	repeat:YD 20	2	0.47619	0.0702478	TENM3, TENM4	363	4	20063	27.635	1	1	1
UP	repeat:YD 5	repeat:YD 5	2	0.47619	0.0702478	TENM3, TENM4	363	4	20063	27.635	1	1	1
UP	repeat:YD 18	repeat:YD 18	2	0.47619	0.0702478	TENM3, TENM4	363	4	20063	27.635	1	1	1
UP	repeat:YD 19	repeat:YD 19	2	0.47619	0.0702478	TENM3, TENM4	363	4	20063	27.635	1	1	1
UP	repeat:YD 11	repeat:YD 11	2	0.47619	0.0702478	TENM3, TENM4	363	4	20063	27.635	1	1	1
UP	repeat:YD 16	repeat:YD 16	2	0.47619	0.0702478	TENM3, TENM4	363	4	20063	27.635	1	1	1
UP	repeat:YD 23	repeat:YD 23	2	0.47619	0.0702478	TENM3, TENM4	363	4	20063	27.635	1	1	1
UP	repeat:YD 12	repeat:YD 12	2	0.47619	0.0702478	TENM3, TENM4	363	4	20063	27.635	1	1	1
UP	repeat:YD 17	repeat:YD 17	2	0.47619	0.0702478	TENM3, TENM4	363	4	20063	27.635	1	1	1
UP	repeat:YD 13	repeat:YD 13	2	0.47619	0.0702478	TENM3, TENM4	363	4	20063	27.635	1	1	1
UP	repeat:YD 14	repeat:YD 14	2	0.47619	0.0702478	TENM3, TENM4	363	4	20063	27.635	1	1	1
UP	domain:Teneurin N-terminal	domain:Teneurin N-terminal	2	0.47619	0.0702478	TENM3, TENM4	363	4	20063	27.635	1	1	1
UP	repeat:YD 7	repeat:YD 7	2	0.47619	0.0702478	TENM3, TENM4	363	4	20063	27.635	1	1	1
UP	repeat:YD 2	repeat:YD 2	2	0.47619	0.0702478	TENM3, TENM4	363	4	20063	27.635	1	1	1
UP	active site:Proton donor	active site:Proton donor	8	1.90476	0.0708986	APOBEC3C, CTBP2, GLB1L, AKR1B15, PXYLP1, AKR1C2, PDE7B, ADARB2	363	200	20063	2.2108	1	1	1
UP	Secreted	Secreted	45	10.7143	0.0711133	CXCL6, NRP2, CD40, FLT1, HMGB2, PDGFA, TULP3, NDNF, LYPD6, COL19A1, CX3CL1, GHR, CECR1, ENOX2, C1QTNF3, BRINP2, C1QTNF1, EGFLAM, PLAU, NAMPT, SPOCK1, NDP, EDIL3, JAM3, IL32, ANGPT1, TGFB3, MMP1, IGFBP3, MST1, MMP3, IGF1, WNT16, INHBE, DKK3, VEGFA, SMOC2, EPGN, IL6, CDCP1, GLB1L, PI15, FIBIN, CPE, FGFR2	369	1965	20581	1.27729	1	1	1
UP	zinc finger region:C2H2-type 6	zinc finger region:C2H2-type 6	15	3.57143	0.0730188	ZNF551, ZNF154, ZNF483, BCL11B, ZNF20, SALL1, ZNF93, MECOM, BCL6, PRDM16, ZNF521, ZNF565, ZNF454, ZNF233, ZNF211	363	501	20063	1.65479	1	1	1
UP	Heparin-binding	Heparin-binding	5	1.19048	0.0730507	CECR1, CXCL6, NRP2, FGFR2, VEGFA	369	88	20581	3.16904	1	1	1
UP	Biological rhythms	Biological rhythms	6	1.42857	0.0739702	ENOX2, CSNK2A1, NFIL3, PSPC1, SIN3A, NAMPT	369	125	20581	2.6772	1	1	1
UP	DNA-binding region:Basic motif	DNA-binding region:Basic motif	7	1.66667	0.0754604	BATF3, NFIL3, EPAS1, TCF21, HES1, NFE2L1, TCFL5	363	163	20063	2.37356	1	1	1
UP	Angiogenesis	Angiogenesis	6	1.42857	0.0759588	PTPRB, FLT1, ANGPT1, EPAS1, JAM3, VEGFA	369	126	20581	2.65596	1	1	1
UP	Alternative promoter usage	Alternative promoter usage	5	1.19048	0.0779179	TMLHE, MECOM, SLCO2B1, PRDM16, VEGFA	369	90	20581	3.09861	1	1	1
UP	domain:EGF-like 8	domain:EGF-like 8	3	0.714286	0.0794444	TENM3, JAG1, TENM4	363	26	20063	6.3773	1	1	1
UP	Zinc	Zinc	52	12.381	0.0824553	MOCS3, JADE2, ADARB2, SH3RF1, SALL1, MECOM, ZNF207, ZNF385D, ZNF521, UNKL, ZNF565, ZNF367, UNC13B, ZNF483, PRKCH, MMP1, LMO3, PRKCD, MMP3, SYTL5, RUFY1, ZNF93, DDAH1, POLR1B, RGN, ZNF233, ZNF551, ZNF154, TSHZ3, ZNF20, ADH7, ZFP36L2, CECR1, ZNF704, SAP30L, CHN1, PRDM16, RFFL, APOBEC3C, TIMM8A, BCL11B, AMFR, NR4A2, KLF7, RNF145, MEX3B, BCL6, AGBL3, CPE, ZNF454, LNX2, ZNF211	369	2348	20581	1.23522	1	1	1
UP	ATP-binding	ATP-binding	33	7.85714	0.0838041	IPPK, TOR4A, FLT1, MOCS3, SLC22A5, SRXN1, LRRK1, NOD2, STK33, EPHB1, ABCA1, CDK18, HSPA8, PRKCH, HSPA5, CSNK2A1, RIPK2, TNK1, PRKCD, HSPA6, CSNK2A2, TAP2, CTPS2, MTHFS, MAP3K15, SLFN11, TTLL4, ITPKA, MYH8, UBE2N, ST20-MTHFS, GARS, FGFR2	369	1391	20581	1.3232	1	1	1
UP	binding site:Substrate; via carbonyl oxygen	binding site:Substrate; via carbonyl oxygen	3	0.714286	0.0848109	DDAH1, CYP2R1, GARS	363	27	20063	6.14111	1	1	1
UP	domain:CH 1	domain:CH 1	3	0.714286	0.0848109	CLMN, LCP1, SYNE2	363	27	20063	6.14111	1	1	1
UP	domain:CH 2	domain:CH 2	3	0.714286	0.0848109	CLMN, LCP1, SYNE2	363	27	20063	6.14111	1	1	1
UP	zinc finger region:C2H2-type 8	zinc finger region:C2H2-type 8	13	3.09524	0.0876977	ZNF551, ZNF154, ZNF483, ZNF20, SALL1, ZNF93, MECOM, PRDM16, ZNF521, ZNF565, ZNF454, ZNF233, ZNF211	363	427	20063	1.68269	1	1	1
UP	zinc finger region:C2H2-type 9	zinc finger region:C2H2-type 9	12	2.85714	0.0892351	ZNF551, ZNF154, ZNF483, SALL1, ZNF93, MECOM, PRDM16, ZNF20, ZNF565, ZNF454, ZNF211, ZNF233	363	385	20063	1.7227	1	1	1
UP	zinc finger region:C2H2-type 12	zinc finger region:C2H2-type 12	9	2.14286	0.0932802	ZNF551, ZNF154, ZNF93, ZNF20, ZNF521, ZNF565, ZNF454, ZNF211, ZNF233	363	256	20063	1.94308	1	1	1
UP	zinc finger region:C2H2-type 11	zinc finger region:C2H2-type 11	10	2.38095	0.0964574	ZNF551, ZNF154, ZNF483, ZNF93, ZNF20, ZNF521, ZNF565, ZNF454, ZNF211, ZNF233	363	301	20063	1.83621	1	1	1
UP	Phosphoprotein	Phosphoprotein	161	38.3333	0.0981573	CCDC71L, ERRFI1, ITPRIP, WIPF3, LY75, JADE2, ICAM1, RGS4, SALL1, GRB14, MPRIP, PLAU, MPZ, SLCO2B1, NAMPT, EPHB1, UNC13B, CUBN, PRKCH, CSNK2A1, IGFBP3, CSNK2A2, PRKCD, SYTL5, KNSTRN, RUFY1, CACNB2, DOK3, KCTD10, PSPC1, PARD3, CLDN7, SRSF2, CHMP4B, CHMP4A, SRSF6, IPPK, ZNF551, C11ORF96, SLC22A5, TSHZ3, CTBP2, RRAD, EPAS1, ITPR1, ITPR3, GTF2E2, ZFP36L2, SEL1L3, STK33, FUT8, ZNF704, CLSPN, PROSER3, A…	369	8246	20581	1.08899	1	1	1
UP	Centromere	Centromere	6	1.42857	0.0997016	DCTN5, ZNF207, KNSTRN, DYNC1I1, ZWINT, NDEL1	369	137	20581	2.4427	1	1	1

## Sheet: UP_KEGG_AD2
Category	ID	Term	Count	%	PValue	Genes	List Total	Pop Hits	Pop Total	Fold Enrichment	Bonferroni	Benjamini	adj_pval
UP	Extracellular matrix	Extracellular matrix	43	5.62827	1.03e-19	COL15A1, COL16A1, LAMA4, COL11A1, ELN, COL12A1, DPT, LTBP2, HAPLN3, NID1, FBLN5, HAPLN1, CTGF, COMP, ACAN, ADAMTS2, PODNL1, EFEMP1, ADAMTSL5, EMILIN2, COL10A1, HMCN1, WNT2, EGFL6, COL24A1, VWF, OMD, FN1, KAZALD1, ASPN, MFAP5, COL1A1, COL3A1, COL1A2, COL5A1, COL7A1, PXDN, COL4A6, COL8A2, COL6A3, TGFBI, FMOD, FBN1	605	258	20581	5.6697	3.77e-17	3.77e-17	3.49e-17
UP	Cell cycle	Cell cycle	58	7.59162	1.64e-13	MDC1, DDX12P, HJURP, BUB1B, KIF11, FOXM1, MKI67, CDC20, NUF2, NUSAP1, NEK2, OIP5, HMCN1, CEP55, TMPRSS11A, USP3, KIF23, ASPM, GAS1, CHMP3, SPIN2B, CDCA2, UHRF1, CDCA5, PARD6G, CDCA8, LIN9, SKA3, CENPA, CUZD1, AURKB, CCNB2, SYCE1, CCNB1, CDC45, BUB1, CDK11A, PLK5, SPAG5, DDIAS, UBE2C, PLK1, CDC6, NDC80, TICRR, CENPE, TPX2, CENPF, WEE1, CDK7, KIF18B, PRC1, PPP1R1C, CDK3, CDK1, RAD17, RNF103-CHMP3, …	605	650	20581	3.03547	6.03e-11	3.02e-11	2.79e-11
UP	Collagen	Collagen	22	2.87958	7.21e-13	COLEC11, CCBE1, SCARA3, COL15A1, COL16A1, COL24A1, COL11A1, COL12A1, SAAL1, C1QTNF3-AMACR, COL1A1, COL3A1, COL1A2, COL5A1, COL7A1, C1QTNF5, SERPINH1, COL4A6, COL8A2, EMILIN2, COL6A3, COL10A1	605	98	20581	7.63673	2.64e-10	8.82e-11	8.14e-11
UP	Cell division	Cell division	41	5.36649	5.76e-12	CDCA2, CDCA5, PARD6G, CDCA8, BUB1B, KIF11, SKA3, CUZD1, CENPA, AURKB, CDC20, CCNB2, SYCE1, CCNB1, NUF2, NUSAP1, OIP5, NEK2, HMCN1, BUB1, CEP55, PLK5, SPAG5, UBE2C, PLK1, KIF23, CDC6, NDC80, ASPM, CENPE, TPX2, CENPF, WEE1, CDK7, KIF18B, PRC1, PPP1R1C, CDK3, CDK1, CHMP3, RNF103-CHMP3	605	388	20581	3.5947	2.11e-09	5.28e-10	4.88e-10
UP	Mitosis	Mitosis	32	4.18848	4.61e-11	CDCA2, CDCA5, CDCA8, BUB1B, KIF11, SKA3, CENPA, AURKB, CDC20, CCNB2, CCNB1, NUF2, NUSAP1, OIP5, NEK2, BUB1, CEP55, PLK5, SPAG5, UBE2C, PLK1, KIF23, CDC6, NDC80, ASPM, CENPE, TPX2, CENPF, WEE1, KIF18B, CDK3, CDK1	605	262	20581	4.15489	1.69e-08	3.39e-09	3.13e-09
UP	short sequence motif:Cell attachment site	short sequence motif:Cell attachment site	20	2.6178	1.42e-11	COL16A1, VWF, LAMA4, ITGB2, COL12A1, FN1, LTBP2, NID1, THBS1, FBLN5, MFAP5, COL1A1, COMP, ADAMTS2, PSG5, COL7A1, COL4A6, COL6A3, SVEP1, TGFBI	589	91	20063	7.48633	2.79e-08	2.79e-08	2.76e-08
UP	Hydroxylation	Hydroxylation	16	2.09424	1.1e-07	INVS, COL15A1, COL16A1, COL11A1, ELN, COL12A1, LTBP2, COL1A1, COL3A1, COL1A2, COL5A1, COL7A1, COL4A6, COL8A2, COL6A3, COL10A1	605	95	20581	5.72938	4.02e-05	6.7e-06	6.19e-06
UP	Secreted	Secreted	97	12.6963	4.15e-07	LY6K, COL16A1, CSF1, COL12A1, CTGF, COMP, PODNL1, EFEMP1, ENPP1, SVEP1, HMCN1, EXOC3-AS1, CCBE1, FAM24B, FST, OMD, DKK1, THNSL2, DKK2, OSCAR, RBP4, SFRP2, EMCN, PSG5, CRISPLD1, LYG1, COL4A6, COL8A2, CFI, DPT, PLA2G3, LTBP2, NID1, FBLN5, ENHO, S100A13, WNT2, CLCA4, FGF21, PINLYP, COL24A1, FN1, GDF6, COL1A1, COL1A2, COL5A1, TGFBI, IL7R, FBN1, TINAGL1, ELN, FASLG, HAPLN3, PRSS23, HAPLN1, CYR61, WISP…	605	1965	20581	1.67927	0.000152	2.18e-05	2.01e-05
UP	Cell adhesion	Cell adhesion	36	4.71204	8.02e-07	COL15A1, TENM2, COL16A1, ITGB4, LAMA4, TROAP, COL12A1, ITGB2, DPT, NID1, CUZD1, THBS1, FBLN5, CYR61, WISP2, CTGF, COMP, CDH20, EMILIN2, SVEP1, EGFL6, TNFRSF12A, VWF, OMD, FN1, COL7A1, ITGA11, CDH11, PCDHB6, COL4A6, COL8A2, COL6A3, TGFBI, EPHA1, ADA, VCL	605	479	20581	2.55669	0.000294	3.68e-05	3.4e-05
UP	signal peptide	signal peptide	148	19.3717	1.19e-07	LY6K, COL16A1, CD83, NRROS, CSF1, TRIL, COL12A1, LDLRAD2, TMEM92, CTGF, COMP, PODNL1, EFEMP1, SVEP1, HMCN1, PDGFRB, EXOC3-AS1, PDGFRA, CCBE1, FAM24B, FST, OMD, F2R, DKK1, DKK2, OSCAR, TMEM254, ERN2, RBP4, SFRP2, EMCN, PSG5, RNF128, CRISPLD1, LYG1, COL4A6, COL8A2, PLBD1, FKBP9, EPHA1, NPR3, CFI, ECSCR, DPT, PLA2G3, LTBP2, LYPD5, NID1, CUZD1, FBLN5, ENHO, CD79A, CDH20, SLAMF8, SERPINH1, WNT2, CLCA4…	589	3346	20063	1.50666	0.000234	0.000113	0.000111
UP	region of interest:Triple-helical region	region of interest:Triple-helical region	9	1.17801	1.73e-07	COL1A1, COL3A1, COL5A1, COL11A1, COL7A1, COL8A2, COL4A6, COL10A1, COL6A3	589	23	20063	13.3289	0.000338	0.000113	0.000111
UP	Polymorphism	Polymorphism	407	53.2723	5e-06	TSKS, MDC1, TRIL, COL12A1, TMEM92, PREX2, GJA3, TMEM88, ALKBH1, SUPT20H, GTSE1, EXOC3-AS1, CCBE1, DAPK2, WDR78, DKK2, ZSCAN20, PRR16, PLBD1, ZNF398, HACD1, CDCA2, CDCA5, CFI, PLA2G3, CDCA8, LYPD5, SKA3, IQGAP3, SULT1A1, SERPINH1, PLEK2, BTBD19, COL24A1, FZD4, FZD7, PLK1, FN1, NETO2, CDC6, HRNR, COL1A1, CPEB1, EHD4, COL1A2, PCDHB6, NOSTRIN, RAD17, ADA, NOX1, GSTM5, RARG, TINAGL1, ELN, ASH2L, PEAR1…	605	12043	20581	1.14966	0.00183302	0.000204	0.000188
UP	Cytoskeleton	Cytoskeleton	59	7.72251	3.04e-05	TSKS, INVS, MTCL1, WIPF2, KIF14, LMOD1, BUB1B, CHD3, KIF11, CDC20, TUBB6, NUSAP1, NEK2, GTSE1, CEP55, CCDC38, CKAP2L, TPM2, TPM1, C4ORF47, ARAP3, KIF23, WDR35, ASPM, RNF128, KIF20A, DOCK2, NEIL1, SFI1, VCL, PLA2G3, CDCA8, RSPH9, SKA3, AURKB, FGD5, CCNB1, POC1B, SNCG, PLEK2, MAP2K6, SPAG5, SPAG6, PLK1, SHCBP1, MYO1E, CENPE, TPX2, CENPF, CABYR, KIF18B, BFSP1, PRC1, CCDC8, KIF4A, CDK1, NOSTRIN, DYNL…	605	1138	20581	1.76368	0.0111092	0.00111712	0.00103189
UP	Centromere	Centromere	15	1.96335	5.2e-05	SPAG5, PLK1, HJURP, CDCA8, BUB1B, SKA3, CENPA, NDC80, AURKB, CENPE, CENPF, NUF2, OIP5, NEK2, BUB1	605	137	20581	3.72462	0.0189054	0.00173508	0.0016027
UP	EGF-like domain	EGF-like domain	20	2.6178	8.36e-05	CRB2, CCBE1, TENM2, EGFL6, HEG1, ADAM33, LTBP2, NID1, PEAR1, THBS1, FBLN5, COMP, ACAN, EFEMP1, SVEP1, SLIT3, HMCN1, MATN3, MATN2, FBN1	605	238	20581	2.85867	0.0302014	0.00255546	0.0023605
UP	domain:Fibrillar collagen NC1	domain:Fibrillar collagen NC1	6	0.78534	8.48e-06	COL1A1, COL3A1, COL1A2, COL5A1, COL24A1, COL11A1	589	11	20063	18.5797	0.0164987	0.00333122	0.00328877
UP	domain:VWFC	domain:VWFC	7	0.91623	8.49e-06	COL1A1, COL3A1, PXDN, THBS1, CYR61, CTGF, WISP2	589	18	20063	13.2467	0.0165099	0.00333122	0.00328877
UP	Signal	Signal	159	20.8115	0.000204	LY6K, AHCYL2, COL16A1, CD83, NRROS, CSF1, TRIL, COL12A1, LDLRAD2, TMEM92, CTGF, COMP, PODNL1, EFEMP1, SVEP1, HMCN1, PDGFRB, EXOC3-AS1, PDGFRA, CCBE1, FAM24B, FST, USP3, ANGEL1, OMD, F2R, TBC1D2B, DKK1, DKK2, OSCAR, ERN2, RBP4, SFRP2, EMCN, PSG5, RNF128, CRISPLD1, LYG1, COL4A6, COL8A2, PLBD1, FKBP9, EPHA1, NPR3, CFI, ECSCR, DPT, PLA2G3, LTBP2, LYPD5, NID1, CUZD1, FBLN5, ENHO, CD79A, CDH20, SLAMF8,…	605	4160	20581	1.30021	0.0720526	0.00575174	0.00531292
UP	domain:VWFA	domain:VWFA	11	1.43979	2.09e-05	GTF2H2C_2, GTF2H2C, ITGB4, ITGA11, ITGB2, SVEP1, HMCN1, GTF2H2, GTF2H2B, CLCA4, MATN3	589	66	20063	5.67714	0.0400856	0.00682193	0.006735
UP	Chromosome	Chromosome	26	3.40314	0.000352	MDC1, CDCA5, HJURP, CDCA8, BUB1B, MKI67, SKA3, CENPA, AURKB, SYCE1, NUF2, NUSAP1, OIP5, NEK2, HIST1H3B, BUB1, POLQ, SPAG5, PLK1, NDC80, CENPE, CENPF, EID3, KIF4A, NEIL1, HIST2H3D	605	400	20581	2.21118	0.121048	0.00921442	0.00851142
UP	domain:TSP N-terminal	domain:TSP N-terminal	7	0.91623	4.07e-05	COL15A1, COL16A1, COL5A1, COL24A1, COL11A1, COL12A1, THBS1	589	23	20063	10.3669	0.0767804	0.0111852	0.0110427
UP	propeptide:C-terminal propeptide	propeptide:C-terminal propeptide	5	0.65445	4.65e-05	COL1A1, COL3A1, COL1A2, COL5A1, COL11A1	589	8	20063	21.2893	0.0872274	0.0111852	0.0110427
UP	domain:EGF-like 1	domain:EGF-like 1	14	1.83246	5.13e-05	CRB2, TENM2, EGFL6, HEG1, LTBP2, NID1, PEAR1, THBS1, COMP, SVEP1, SLIT3, MATN3, MATN2, FBN1	589	120	20063	3.974	0.095722	0.0111852	0.0110427
UP	repeat:LRR 12	repeat:LRR 12	12	1.57068	6.38e-05	CENPE, LRRC15, PODNL1, NRROS, TRIL, OMD, COL6A3, LRIG3, SLIT3, FMOD, CPN2, ASPN	589	90	20063	4.54171	0.117664	0.0125242	0.0123646
UP	Ehlers-Danlos syndrome	Ehlers-Danlos syndrome	5	0.65445	0.000581	COL1A1, COL3A1, ADAMTS2, COL1A2, COL5A1	605	14	20581	12.1494	0.192192	0.0142246	0.0131393
UP	Kinetochore	Kinetochore	11	1.43979	0.000658	CENPE, CENPF, SPAG5, PLK1, NUF2, BUB1B, NEK2, SKA3, CENPA, BUB1, NDC80	605	99	20581	3.7798	0.214524	0.0150866	0.0139356
UP	Disulfide bond	Disulfide bond	132	17.2775	0.000703	CD83, CSF1, GPR68, COL12A1, LDLRAD2, CTGF, COMP, CHCHD4, EFEMP1, ENPP1, SVEP1, HMCN1, CMKLR1, PDGFRB, PDGFRA, CCBE1, FST, OMD, F2R, DKK1, LOR, DKK2, OSCAR, RBP4, SFRP2, PSG5, CRISPLD1, LYG1, SLCO2A1, COL4A6, PLBD1, ALPK3, S100A3, ALPK2, C5AR2, NPR3, CFI, DPT, PLA2G3, LTBP2, NID1, CUZD1, FBLN5, OR2S2, CD79A, SLAMF8, CHST15, WNT2, PINLYP, NUP155, HTR1F, FZD4, FZD7, FN1, LAYN, NETO2, GDF6, COL1A1, B…	605	3434	20581	1.30763	0.227379	0.0151692	0.0140119
UP	chain:General transcription factor IIH subunit 2-like protein	chain:General transcription factor IIH subunit 2-like protein	4	0.52356	9.8e-05	GTF2H2C_2, GTF2H2C, GTF2H2, GTF2H2B	589	4	20063	34.0628	0.174855	0.0143805	0.0141972
UP	chain:General transcription factor IIH subunit 2	chain:General transcription factor IIH subunit 2	4	0.52356	9.8e-05	GTF2H2C_2, GTF2H2C, GTF2H2, GTF2H2B	589	4	20063	34.0628	0.174855	0.0143805	0.0141972
UP	domain:EGF-like 3; calcium-binding	domain:EGF-like 3; calcium-binding	8	1.04712	0.000103	CRB2, COMP, EFEMP1, SVEP1, LTBP2, HMCN1, NID1, FBLN5	589	38	20063	7.17112	0.182279	0.0143805	0.0141972
UP	domain:EGF-like 5; calcium-binding	domain:EGF-like 5; calcium-binding	8	1.04712	0.000103	EGFL6, EFEMP1, SVEP1, LTBP2, HMCN1, NID1, FBLN5, FBN1	589	38	20063	7.17112	0.182279	0.0143805	0.0141972
UP	Basement membrane	Basement membrane	7	0.91623	0.00102278	EGFL6, LAMA4, COL7A1, COL8A2, COL4A6, HMCN1, NID1	605	40	20581	5.95318	0.313091	0.0208534	0.0192624
UP	Heparin-binding	Heparin-binding	10	1.3089	0.00110684	COMP, GREM2, ADAMTSL5, COL5A1, FN1, LTBP2, THBS1, CYR61, CTGF, FBN1	605	88	20581	3.8657	0.333979	0.0213794	0.0197483
UP	Angiogenesis	Angiogenesis	12	1.57068	0.00122604	VAV3, PDCL3, CCBE1, COL15A1, TNFRSF12A, COL8A2, ECSCR, S1PR1, FN1, ZNF304, EPHA1, RASIP1	605	126	20581	3.23983	0.36252	0.02159	0.0199428
UP	Apoptosis	Apoptosis	30	3.9267	0.0012354	ECSCR, BUB1B, FASLG, COMP, BCL2L13, CASP6, PPP1R13L, BMF, RNF152, BUB1, MAP2K6, CDK11A, TNFRSF12A, GADD45B, DDIAS, DAPK2, TMEM173, SULF1, GDF6, ERN2, PDCL3, TPX2, DAB2, CDK1, TRIM35, CHMP3, SPIN2B, SGK1, RNF103-CHMP3, BNIPL	605	536	20581	1.904	0.364708	0.02159	0.0199428
UP	repeat:LRR 11	repeat:LRR 11	12	1.57068	0.000183	CENPE, LRRC15, PODNL1, NRROS, TRIL, OMD, COL6A3, LRIG3, SLIT3, FMOD, CPN2, ASPN	589	101	20063	4.04707	0.300926	0.0238766	0.0235724
UP	Microtubule	Microtubule	19	2.48691	0.00166237	INVS, SPAG5, SPAG6, KIF14, KIF23, KIF11, SKA3, CENPE, TPX2, TUBB6, KIF18B, PRC1, KIF4A, NUSAP1, DYNLRB2, NEK2, KIF20A, WHAMM, GTSE1	605	280	20581	2.30838	0.456974	0.0275906	0.0254856
UP	ATP-binding	ATP-binding	61	7.98429	0.00172911	TOP2A, DDX12P, KIF14, BUB1B, CHD3, KIF11, MKI67, KCNT2, CLP1, PBK, NEK2, STK32A, PDGFRB, MAP4K1, PDGFRA, CCT2, RIPK3, DAPK2, RIPK4, KIF23, ERN2, MYH2, KIF20A, SGK1, EPHA1, CDKL1, LTK, FICD, PKN3, ADCY3, ATP10A, ADCY1, AURKB, BRIP1, FPGT-TNNI3K, BUB1, ATP9B, MAP2K6, POLQ, CDK11A, HELQ, ATP8B2, UBE2C, ATP8B1, PLK1, TDRD9, CDC6, WARS2, MYO1E, CENPE, WEE1, CDK7, KIF18B, EHD4, KIF4A, CDK3, CDK1, RAD17…	605	1391	20581	1.49181	0.470135	0.0275906	0.0254856
UP	Developmental protein	Developmental protein	45	5.89005	0.00193061	INVS, COLEC11, COL15A1, HACD1, CITED2, ECSCR, HOXC10, TMEM100, HHAT, HEY1, TMEM88, LRIG3, SLIT3, SUPT20H, WNT2, PDGFRB, PDGFRA, CCBE1, EGFL6, TNFRSF12A, GADD45B, FZD4, FZD7, HEG1, TDRD9, GDF6, KAZALD1, DKK1, MEIS2, BICC1, DKK2, HRNR, GREM2, CENPE, MN1, DAB2, CENPF, DAB1, SFRP2, MFRP, TLX2, ID1, APLNR, ALPK3, ASF1B	605	949	20581	1.61309	0.507972	0.0295223	0.0272699
UP	Motor protein	Motor protein	12	1.57068	0.00213426	MYO1E, CENPE, MYH2, KIF18B, KIF4A, MYL3, KIF14, KIF23, DYNLRB2, KIF20A, KIF11, MYO1F	605	135	20581	3.02384	0.543474	0.0313309	0.0289406
UP	sequence variant	sequence variant	406	53.1414	0.000254	TSKS, MDC1, TRIL, COL12A1, TMEM92, PREX2, GJA3, TMEM88, ALKBH1, SUPT20H, GTSE1, EXOC3-AS1, CCBE1, DAPK2, WDR78, DKK2, RBP4, ZSCAN20, MYL3, PRR16, PLBD1, ZNF398, HACD1, CDCA2, CDCA5, CFI, PLA2G3, CDCA8, LYPD5, SKA3, IQGAP3, SULT1A1, SERPINH1, PLEK2, COL24A1, FZD4, FZD7, PLK1, FN1, NETO2, CDC6, HRNR, COL1A1, EHD4, COL1A2, PCDHB6, NOSTRIN, RAD17, ADA, NOX1, GSTM5, RARG, GTF2H2C, TINAGL1, ELN, ASH2L,…	589	12443	20063	1.11143	0.39266	0.0311786	0.0307813
UP	domain:EGF-like 2; calcium-binding	domain:EGF-like 2; calcium-binding	9	1.17801	0.000274	CRB2, COMP, EGFL6, EFEMP1, HEG1, SVEP1, HMCN1, THBS1, FBLN5	589	58	20063	5.28561	0.41525	0.0315747	0.0311724
UP	Serine/threonine-protein kinase	Serine/threonine-protein kinase	23	3.01047	0.00312649	MAP4K1, CDK11A, RIPK3, PKN3, DAPK2, PLK1, RIPK4, BUB1B, AURKB, ERN2, CDK7, CDK3, PBK, CDK1, ALPK3, NEK2, FPGT-TNNI3K, ALPK2, STK32A, SGK1, BUB1, MAP2K6, CDKL1	605	393	20581	1.99089	0.683116	0.0441316	0.0407646
UP	domain:EGF-like 4; calcium-binding	domain:EGF-like 4; calcium-binding	7	0.91623	0.000413	CRB2, EGFL6, EFEMP1, SVEP1, HMCN1, FBLN5, FBN1	589	34	20063	7.01293	0.554926	0.0449867	0.0444135
UP	propeptide:N-terminal propeptide	propeptide:N-terminal propeptide	4	0.52356	0.000469	COL1A1, COL3A1, COL1A2, COL11A1	589	6	20063	22.7085	0.601347	0.0481	0.0474871
UP	nucleotide phosphate-binding region:ATP	nucleotide phosphate-binding region:ATP	49	6.41361	0.00049	TOP2A, DDX12P, KIF14, BUB1B, CHD3, KIF11, MKI67, KCNT2, CLP1, PBK, NEK2, STK32A, PDGFRB, MAP4K1, PDGFRA, RIPK3, DAPK2, RIPK4, KIF23, ERN2, MYH2, KIF20A, SGK1, EPHA1, CDKL1, LTK, PKN3, AURKB, BRIP1, BUB1, MAP2K6, CDK11A, HELQ, PLK1, TDRD9, CDC6, MYO1E, CENPE, WEE1, CDK7, KIF18B, EHD4, KIF4A, CDK3, CDK1, RAD17, TRIP13, GALK2, MYO1F	589	994	20063	1.67915	0.617775	0.0481	0.0474871
UP	Ubl conjugation	Ubl conjugation	70	9.1623	0.00393562	TOP2A, INVS, MDC1, UBE3D, BUB1B, FASLG, CHD3, FOXM1, MKI67, HOXC10, GLI3, CDC20, FAM122A, HERC3, MSANTD2, NUSAP1, TRIM68, RNF152, PTRF, POLH, NKX3-1, PDGFRB, MAP4K1, PDGFRA, RIPK3, CKAP2L, TPM2, RIPK4, DNMT3A, KRT7, ARID5B, KIF23, TMEM173, MYH2, RNF125, RNF128, ZFP42, CHMP3, IRF6, HIST2H3D, SGK1, EPHA1, PRR11, JDP2, AHNAK, CRABP2, UHRF1, CDCA5, FOXK2, CDCA8, ADCY3, CENPA, CDKN2AIP, AURKB, CCNB1, …	605	1705	20581	1.39664	0.764778	0.0534953	0.0494139
UP	DNA synthesis	DNA synthesis	4	0.52356	0.00453925	CENPF, LIN9, POLH, CTGF	605	12	20581	11.3394	0.811696	0.0594966	0.0549574
UP	repeat:LRR 10	repeat:LRR 10	12	1.57068	0.000609	CENPE, LRRC15, PODNL1, NRROS, TRIL, OMD, COL6A3, LRIG3, SLIT3, FMOD, CPN2, ASPN	589	116	20063	3.52374	0.69715	0.0568935	0.0561686
UP	region of interest:Nonhelical region (NC1)	region of interest:Nonhelical region (NC1)	4	0.52356	0.000803	COL7A1, COL12A1, COL8A2, COL10A1	589	7	20063	19.4645	0.792916	0.0684695	0.0675971
UP	region of interest:Nonhelical region (NC2)	region of interest:Nonhelical region (NC2)	4	0.52356	0.000803	COL7A1, COL12A1, COL8A2, COL10A1	589	7	20063	19.4645	0.792916	0.0684695	0.0675971
UP	Dwarfism	Dwarfism	11	1.43979	0.00621244	COL1A1, COMP, ACAN, COL1A2, CCDC8, COL11A1, LTBP2, CDC6, GDF6, MATN3, FBN1	605	134	20581	2.79254	0.898437	0.0786195	0.0726213
UP	Calcium	Calcium	40	5.2356	0.00674677	CRB2, COLEC11, COL11A1, CFI, PLA2G3, NID1, THBS1, FBLN5, COMP, ACAN, EFEMP1, CDH20, S100A13, COL10A1, ENPP1, SVEP1, HMCN1, TGM2, CCBE1, EGFL6, HEG1, CLCA3P, SULF1, ASPN, HRNR, RCN3, COL1A1, COL3A1, CABYR, FRAS1, EHD4, COL1A2, COL5A1, ITGA11, PXDN, CDH11, PCDHB6, FKBP9, S100A3, FBN1	605	877	20581	1.55157	0.916629	0.0825355	0.0762385
UP	Glycoprotein	Glycoprotein	160	20.9424	0.00716306	LY6K, COL16A1, STEAP4, CD83, NRROS, CSF1, GPR68, TRIL, COL12A1, LDLRAD2, CTGF, COMP, PODNL1, EFEMP1, ENPP1, SVEP1, HMCN1, CMKLR1, PDGFRB, EXOC3-AS1, PDGFRA, CCBE1, SCARA3, FST, OMD, F2R, DKK1, DKK2, OSCAR, EMCN, PSG5, RNF128, SLCO2A1, COL4A6, APLNR, PLBD1, FKBP9, EPHA1, HACD1, C5AR2, NPR3, CFI, ECSCR, GLT8D2, PLA2G3, LTBP2, LYPD5, NID1, CUZD1, FBLN5, OR2S2, CD79A, CDH20, SLAMF8, SERPINH1, CHST15,…	605	4551	20581	1.19598	0.928517	0.0848014	0.0783315
UP	Cardiomyopathy	Cardiomyopathy	8	1.04712	0.00967962	JPH2, DES, LAMA4, TPM1, MYL3, RBM20, FPGT-TNNI3K, VCL	605	81	20581	3.35982	0.971836	0.111013	0.102543
UP	domain:VWFA 2	domain:VWFA 2	5	0.65445	0.0012821	VWF, COL7A1, COL12A1, COL6A3, MATN2	589	17	20063	10.0185	0.919203	0.104812	0.103476
UP	SH3 domain	SH3 domain	14	1.83246	0.0113465	VAV3, MPP4, ARHGEF37, STAC, MYO1E, ARHGAP10, PPP1R13L, NOSTRIN, RIMBP3C, HCLS1, DOCK2, RIMBP3B, MYO1F, TJP2	605	215	20581	2.21514	0.984823	0.126186	0.116559
UP	domain:EGF-like 4	domain:EGF-like 4	8	1.04712	0.00163273	COMP, TENM2, LTBP2, SLIT3, NID1, PEAR1, MATN3, MATN2	589	59	20063	4.61869	0.959417	0.122907	0.121341
UP	domain:Kinesin-motor	domain:Kinesin-motor	7	0.91623	0.00169138	CENPE, KIF18B, KIF4A, KIF14, KIF23, KIF20A, KIF11	589	44	20063	5.41908	0.963833	0.122907	0.121341
UP	domain:EGF-like 6	domain:EGF-like 6	7	0.91623	0.00169138	CRB2, TENM2, SLIT3, NID1, PEAR1, MATN2, FBN1	589	44	20063	5.41908	0.963833	0.122907	0.121341
UP	glycosylation site:O-linked (Gal...)	glycosylation site:O-linked (Gal...)	4	0.52356	0.00184356	COL1A1, COL3A1, COL7A1, COL6A3	589	9	20063	15.139	0.973179	0.129181	0.127535
UP	repeat:LRR 9	repeat:LRR 9	12	1.57068	0.00198906	CENPE, LRRC15, PODNL1, NRROS, TRIL, OMD, COL6A3, LRIG3, SLIT3, FMOD, CPN2, ASPN	589	134	20063	3.0504	0.979848	0.130298	0.128638
UP	disulfide bond	disulfide bond	112	14.6597	0.00199233	CD83, CSF1, GPR68, LDLRAD2, CTGF, COMP, EFEMP1, ENPP1, SVEP1, HMCN1, CMKLR1, PDGFRB, PDGFRA, CCBE1, FST, OMD, F2R, DKK1, DKK2, OSCAR, RBP4, SFRP2, PSG5, CRISPLD1, LYG1, COL4A6, ALPK3, ALPK2, C5AR2, NPR3, CFI, DPT, PLA2G3, LTBP2, NID1, CUZD1, FBLN5, OR2S2, CD79A, SLAMF8, PINLYP, HTR1F, FZD4, FZD7, FN1, LAYN, NETO2, GDF6, COL1A1, BST1, ITGA11, TGFBI, GPR18, FBN1, TENM2, TINAGL1, ITGB4, ELN, ITGB2, …	589	2917	20063	1.30786	0.979977	0.130298	0.128638
UP	Cytoplasm	Cytoplasm	166	21.7277	0.0129194	TSKS, LY6K, AHCYL2, TP53TG3D, UBE3D, WIPF2, MRFAP1, HDLBP, BUB1B, CDC20, RGS5, FRAT1, TUBB6, HERC3, ARHGDIB, NUSAP1, FBXO4, MYOZ3, SVEP1, NEK2, HMCN1, GTSE1, PTRF, TPM2, DAPK2, TPM1, KRT7, STON1-GTF2A1L, LOR, EID3, RNF128, KIF20A, S100A3, NEIL1, PRR11, VCL, CDKL1, CRABP2, TROAP, CDCA5, ECSCR, PLA2G3, CDCA8, DTX4, SKA3, SULT1A1, STRIP2, CCNB1, RIC8B, S100A13, PLEK2, MAP2K6, PLK5, BCL11A, STAC, DDI…	605	4816	20581	1.17255	0.991539	0.139454	0.128814
UP	glycosylation site:N-linked (GlcNAc...)	glycosylation site:N-linked (GlcNAc...)	154	20.1571	0.00214662	LY6K, COL16A1, STEAP4, CD83, NRROS, CSF1, GPR68, TRIL, COL12A1, LDLRAD2, CTGF, COMP, PODNL1, EFEMP1, ENPP1, SVEP1, HMCN1, CMKLR1, PDGFRB, EXOC3-AS1, PDGFRA, CCBE1, SCARA3, FST, OMD, F2R, DKK1, DKK2, OSCAR, EMCN, PSG5, RNF128, SLCO2A1, COL4A6, APLNR, PLBD1, FKBP9, EPHA1, HACD1, C5AR2, CFI, GLT8D2, PLA2G3, LTBP2, LYPD5, NID1, CUZD1, FBLN5, OR2S2, CD79A, CDH20, SLAMF8, SERPINH1, CHST15, WNT2, CLCA4,…	589	4234	20063	1.23894	0.985214	0.135861	0.134129
UP	domain:C1q	domain:C1q	6	0.78534	0.00222255	AMACR, MFRP, C1QTNF5, COL8A2, EMILIN2, COL10A1	589	32	20063	6.38678	0.987263	0.13627	0.134534
UP	Calmodulin-binding	Calmodulin-binding	11	1.43979	0.0143821	INVS, CNN1, ASPM, MYO1E, MYH2, DAPK2, ADCY3, ADCY1, IQGAP3, MYO1F, ENKUR	605	152	20581	2.46184	0.99509	0.150807	0.139301
UP	compositionally biased region:Cys-rich	compositionally biased region:Cys-rich	13	1.70157	0.00257596	MREG, TROAP, STX19, OMD, ADAM33, LTBP2, KAZALD1, ASPN, ADAMTS2, EPHA1, FMOD, LMCD1, CCDC84	589	159	20063	2.78501	0.993642	0.153153	0.151201
UP	Alternative splicing	Alternative splicing	338	44.2408	0.0164151	SLC23A3, TSKS, MDC1, TP53TG3D, AHCYL2, SPI1, WIPF2, COL12A1, MKI67, PREX2, HERC3, ZNF607, CLP1, MSANTD2, FBXO4, MYOZ3, SUPT20H, HMCN1, SAMD13, ARPIN, CMKLR1, CCBE1, SFMBT1, DAPK2, WDR78, ZNF542P, RNF128, CRISPLD1, ZSCAN20, PRR16, KIF20A, EPHA1, ZNF398, HACD1, CDCA2, PEX11A, LYPD5, SKA3, SULT1A1, CD79A, BRIP1, STRIP2, RAB11FIP1, RIC8B, SLAMF8, CHST15, BTBD19, PLK5, PINLYP, COL24A1, BCL11A, ZFR2, D…	605	10587	20581	1.08606	0.997699	0.163875	0.151372
UP	Sulfation	Sulfation	6	0.78534	0.0165663	COL5A1, OMD, FN1, DPT, FMOD, NID1	605	51	20581	4.00214	0.997825	0.163875	0.151372
UP	Nucleotide-binding	Nucleotide-binding	69	9.03141	0.016968	TOP2A, DDX12P, KIF14, BUB1B, CHD3, KIF11, MKI67, CYR61, TUBB6, HHAT, KCNT2, CLP1, PBK, NEK2, STK32A, PDGFRB, MAP4K1, PDGFRA, RAB2B, CCT2, RIPK3, DAPK2, RIPK4, KIF23, TMEM173, ERN2, MYH2, DPYD, KIF20A, SGK1, RAB7B, EPHA1, CDKL1, LTK, FICD, PKN3, ADCY3, ATP10A, ADCY1, AURKB, BRIP1, FPGT-TNNI3K, BUB1, ATP9B, MAP2K6, POLQ, CDK11A, HELQ, ATP8B2, UBE2C, ATP8B1, PLK1, TDRD9, CDC6, WARS2, MYO1E, CENPE, W…	605	1788	20581	1.31278	0.998128	0.163875	0.151372
UP	repeat:LRR 15	repeat:LRR 15	7	0.91623	0.00363209	CENPE, LRRC15, PODNL1, NRROS, COL6A3, LRIG3, SLIT3	589	51	20063	4.67529	0.999204	0.209593	0.206922
UP	domain:FZ	domain:FZ	5	0.65445	0.0041503	MFRP, SFRP2, FZD4, FZD7, C1QTNF5	589	23	20063	7.40496	0.999713	0.232654	0.229689
UP	repeat:LRR 8	repeat:LRR 8	12	1.57068	0.00429382	CENPE, LRRC15, PODNL1, NRROS, TRIL, OMD, COL6A3, LRIG3, SLIT3, FMOD, CPN2, ASPN	589	148	20063	2.76185	0.999784	0.234013	0.231032
UP	Intrahepatic cholestasis	Intrahepatic cholestasis	3	0.39267	0.0269972	AMACR, ATP8B1, TJP2	605	9	20581	11.3394	0.999957	0.254051	0.234668
UP	Kinase	Kinase	32	4.18848	0.0286078	LTK, PKN3, BUB1B, AURKB, CLP1, PBK, NEK2, FPGT-TNNI3K, STK32A, BUB1, MAP2K6, PDGFRB, MAP4K1, PDGFRA, CDK11A, RIPK3, DAPK2, RIPK4, PLK1, ERN2, WEE1, CDK7, GKAP1, CDK3, CDK1, ALPK3, ALPK2, SGK1, EPHA1, GALK2, CDKN3, CDKL1	605	735	20581	1.48106	0.999976	0.262477	0.242451
UP	domain:EGF-like 9	domain:EGF-like 9	5	0.65445	0.00486657	CRB2, SVEP1, SLIT3, PEAR1, MATN2	589	24	20063	7.09642	0.99993	0.255418	0.252163
UP	region of interest:Nonhelical region (C-terminal)	region of interest:Nonhelical region (C-terminal)	3	0.39267	0.00494693	COL1A1, COL3A1, COL11A1	589	4	20063	25.5471	0.99994	0.255418	0.252163
UP	Guanine-nucleotide releasing factor	Guanine-nucleotide releasing factor	10	1.3089	0.0318852	CYTH3, PREX2, VAV3, FGD5, PLEKHG1, RIC8B, ARHGEF37, HPS4, DENND3, DOCK2	605	149	20581	2.2831	0.999993	0.285411	0.263636
UP	Muscle protein	Muscle protein	6	0.78534	0.0352066	MYH2, TAGLN, DES, TPM2, TPM1, MYL3	605	62	20581	3.29208	0.999998	0.302168	0.279114
UP	Phosphoprotein	Phosphoprotein	265	34.6859	0.0354039	TSKS, MDC1, AHCYL2, SPI1, TRIL, MT1L, MKI67, CDC20, FAM122A, FRAT1, MSANTD2, FBXO4, MYOZ3, SUPT20H, GTSE1, CMKLR1, SFMBT1, DAPK2, KRT7, PPP1R3G, PPP1R3E, MYL3, ALPK3, KIF20A, HIST2H3D, EPHA1, PRR11, ASF1B, HACD1, CDCA2, CDCA5, CDCA8, SKA3, IQGAP3, CDKN2AIP, SULT1A1, CD79A, BRIP1, STRIP2, RAB11FIP1, RIC8B, S100A13, SERPINH1, PLEK2, HIST1H3B, GTF2H2C_2, BCL11A, PLK1, FN1, NETO2, CDC6, HRNR, COL1A1,…	605	8246	20581	1.09324	0.999998	0.302168	0.279114
UP	domain:CTCK	domain:CTCK	5	0.65445	0.0056613	GREM2, VWF, SLIT3, CYR61, CTGF	589	25	20063	6.81256	0.999985	0.284807	0.281178
UP	Microphthalmia	Microphthalmia	4	0.52356	0.0396339	RBP4, MFRP, GDF6, STRA6	605	26	20581	5.23357	1	0.323629	0.298938
UP	Aortic aneurysm	Aortic aneurysm	3	0.39267	0.0396821	MFAP5, COL3A1, FBN1	605	11	20581	9.27769	1	0.323629	0.298938
UP	repeat:LRR 13	repeat:LRR 13	8	1.04712	0.0063668	CENPE, LRRC15, PODNL1, NRROS, COL6A3, LRIG3, SLIT3, CPN2	589	75	20063	3.63337	0.999996	0.305422	0.30153
UP	domain:EGF-like 8	domain:EGF-like 8	5	0.65445	0.00653808	TENM2, SVEP1, SLIT3, PEAR1, MATN2	589	26	20063	6.55054	0.999997	0.305422	0.30153
UP	domain:EGF-like 6; calcium-binding	domain:EGF-like 6; calcium-binding	5	0.65445	0.00653808	EFEMP1, SVEP1, LTBP2, HMCN1, FBLN5	589	26	20063	6.55054	0.999997	0.305422	0.30153
UP	Wnt signaling pathway	Wnt signaling pathway	11	1.43979	0.0413801	INVS, DAB2, FRAT1, SFRP2, FZD4, TMEM88, FZD7, AMOTL2, WNT2, DKK1, DKK2	605	181	20581	2.0674	1	0.330141	0.304953
UP	domain:EGF-like 3	domain:EGF-like 3	8	1.04712	0.00684028	TENM2, EGFL6, SLIT3, PEAR1, THBS1, MATN3, MATN2, FBN1	589	76	20063	3.58556	0.999999	0.312108	0.308131
UP	Disease mutation	Disease mutation	90	11.7801	0.0459208	INVS, CITED2, ITGB4, COL12A1, ITGB2, BUB1B, KIF11, GLI3, COMP, JPH2, EFEMP1, GJA3, CLP1, C1QTNF5, COL10A1, ENPP1, HMCN1, POLH, PDGFRB, CCBE1, EDN1, VWF, TPM2, TPM1, RIPK4, DNMT3A, TMEM173, WDR35, PRPF4, ASPM, MYH2, RBP4, RNF125, MFRP, DPYD, MYL3, PXDN, SLCO2A1, COL4A6, COL8A2, COL6A3, RBM20, IRF6, DOCK2, MATN3, VCL, CRB2, COLEC11, COL11A1, LAMA4, CFI, C15ORF41, LTBP2, RSPH9, FBLN5, ACAN, BRIP1, S…	605	2550	20581	1.20064	1	0.358573	0.331216
UP	domain:Protein kinase	domain:Protein kinase	25	3.27225	0.00774642	LTK, PKN3, BUB1B, AURKB, PBK, NEK2, STK32A, BUB1, MAP2K6, PDGFRB, MAP4K1, PDGFRA, CDK11A, RIPK3, DAPK2, RIPK4, PLK1, ERN2, WEE1, CDK7, CDK3, CDK1, SGK1, EPHA1, CDKL1	589	478	20063	1.78153	1	0.34542	0.341018
UP	Coiled coil	Coiled coil	105	13.7435	0.0492418	CCDC169, MRFAP1, HDLBP, COMP, FNTA, NUSAP1, NEK2, PTRF, GOLGA8T, TPM2, TPM1, KRT7, TBC1D2B, LMO7, WDR78, GOLGA8N, PRR16, FAM161B, KIF20A, VCL, CCDC84, CDCA5, FAM109B, BCL2L13, SYCE1, HELQ, NUP155, BCL11A, ZFR2, CCDC15, NETO2, ARHGAP25, NDC80, TPX2, DAB2, BFSP1, KIF18B, GKAP1, KIF4A, P4HA3, NOSTRIN, TAF4B, AMOTL2, RNF103-CHMP3, INVS, MTCL1, KIF14, CHD3, KIF11, NUF2, TRIM68, EMILIN2, RIMBP3C, CEP55…	605	3036	20581	1.17652	1	0.376495	0.34777
UP	repeat:LRR 14	repeat:LRR 14	7	0.91623	0.00809931	CENPE, LRRC15, PODNL1, NRROS, COL6A3, LRIG3, SLIT3	589	60	20063	3.974	1	0.35313	0.34863
UP	Isopeptide bond	Isopeptide bond	44	5.75916	0.0509154	TOP2A, MDC1, CRABP2, AHNAK, UHRF1, KIF14, FOXK2, ADCY3, CHD3, MKI67, FOXM1, HOXC10, GLI3, CDKN2AIP, CDC20, FAM122A, TUBB6, MSANTD2, PTRF, POLH, VWF, CKAP2L, BCL11A, TPM2, TPM1, RIPK4, PLK1, FN1, KRT7, ARID5B, KIF23, TMEM173, SMAD6, LOR, SMAD7, CENPE, TPX2, MYH2, KIAA0101, ZFP42, CDK1, CHMP3, RNF103-CHMP3, JDP2	605	1132	20581	1.32226	1	0.381346	0.352252
UP	DNA repair	DNA repair	15	1.96335	0.052102	POLQ, GTF2H2C_2, MDC1, GTF2H2C, UHRF1, GTF2H2, FOXM1, TICRR, BRIP1, CDK7, EID3, KIAA0101, ALKBH1, NEIL1, POLH	605	293	20581	1.74155	1	0.382429	0.353252
UP	domain:EGF-like 7; calcium-binding	domain:EGF-like 7; calcium-binding	5	0.65445	0.00855133	CRB2, SVEP1, LTBP2, HMCN1, FBN1	589	28	20063	6.08265	1	0.364733	0.360086
UP	Pyrrolidone carboxylic acid	Pyrrolidone carboxylic acid	7	0.91623	0.0559157	COL1A1, COL1A2, ITGB2, FN1, COL6A3, DPT, FMOD	605	93	20581	2.56051	1	0.402374	0.371675
UP	DNA damage	DNA damage	17	2.22513	0.0575581	POLQ, GTF2H2C_2, MDC1, GTF2H2C, UHRF1, USP3, GTF2H2, FOXM1, TICRR, BRIP1, CDK7, EID3, KIAA0101, ALKBH1, RAD17, NEIL1, POLH	605	352	20581	1.64292	1	0.406227	0.375234
UP	Age-related macular degeneration	Age-related macular degeneration	3	0.39267	0.0619811	CFI, HMCN1, FBLN5	605	14	20581	7.28961	1	0.42919	0.396445
UP	repeat:LRR 16	repeat:LRR 16	6	0.78534	0.00988017	CENPE, PODNL1, NRROS, COL6A3, LRIG3, SLIT3	589	45	20063	4.54171	1	0.412445	0.407189
UP	Lectin	Lectin	10	1.3089	0.0655658	ACAN, COLEC11, LGALS2, GALNT5, CLEC1A, CLEC12A, CLEC12B, LAYN, SVEP1, PKD1L2	605	171	20581	1.98937	1	0.445605	0.411607
UP	domain:VWFA 1	domain:VWFA 1	4	0.52356	0.0105498	COL7A1, COL12A1, COL6A3, MATN2	589	16	20063	8.5157	1	0.431222	0.425727
UP	Lyase	Lyase	9	1.17801	0.0749949	HACD1, ALKBH1, ADCY3, NPL, ADCY1, LTC4S, NEIL1, ALOXE3, THNSL2	605	150	20581	2.04109	1	0.50042	0.462241
UP	domain:Collagen-like 1	domain:Collagen-like 1	4	0.52356	0.0125357	CCBE1, SCARA3, COL24A1, COL6A3	589	17	20063	8.01478	1	0.491901	0.485633
UP	domain:Collagen-like 2	domain:Collagen-like 2	4	0.52356	0.0125357	CCBE1, SCARA3, COL24A1, COL6A3	589	17	20063	8.01478	1	0.491901	0.485633
UP	binding site:ATP	binding site:ATP	27	3.53403	0.0141524	TOP2A, LTK, PKN3, BUB1B, AURKB, PBK, NEK2, STK32A, BUB1, MAP2K6, PDGFRB, MAP4K1, PDGFRA, CDK11A, RIPK3, DAPK2, RIPK4, PLK1, ERN2, WEE1, CDK7, EHD4, CDK3, CDK1, SGK1, EPHA1, CDKL1	589	558	20063	1.6482	1	0.54445	0.537512
UP	Methylation	Methylation	38	4.97382	0.0892157	MDC1, C17ORF53, TAGLN, RARG, KHDRBS2, AHNAK, WIPF2, FOXK2, ASH2L, ELAVL1, CENPA, CRIP1, RASIP1, GLI3, CD79A, PPP1R13L, ZNF503, HIST1H3B, GRASP, BCL11A, FAM103A1, DNMT3A, KRT7, ARID5B, CDYL, SMAD6, HRNR, CENPE, MYH2, CENPF, KRT19, RBP4, DES, MYL3, R3HDM1, HIST2H3D, RHEBL1, MATN3	605	1001	20581	1.2914	1	0.584681	0.540074
UP	repeat:LRR 7	repeat:LRR 7	12	1.57068	0.0148883	CENPE, LRRC15, PODNL1, NRROS, TRIL, OMD, COL6A3, LRIG3, SLIT3, FMOD, CPN2, ASPN	589	176	20063	2.32246	1	0.561746	0.554589
UP	domain:EGF-like 2	domain:EGF-like 2	8	1.04712	0.0156175	TENM2, LTBP2, SLIT3, NID1, PEAR1, MATN3, MATN2, FBN1	589	89	20063	3.06183	1	0.578142	0.570775
UP	domain:IGFBP N-terminal	domain:IGFBP N-terminal	4	0.52356	0.0196965	KAZALD1, CYR61, CTGF, WISP2	589	20	20063	6.81256	1	0.698271	0.689374
UP	domain:CUB 2	domain:CUB 2	5	0.65445	0.020484	MFRP, C1QTNF5, NETO2, CSMD2, CUZD1	589	36	20063	4.73095	1	0.698271	0.689374
UP	domain:CUB 1	domain:CUB 1	5	0.65445	0.020484	MFRP, C1QTNF5, NETO2, CSMD2, CUZD1	589	36	20063	4.73095	1	0.698271	0.689374
UP	repeat:LRR 6	repeat:LRR 6	13	1.70157	0.0207143	LRRC15, NRROS, TRIL, OMD, ASPN, CPN2, CENPE, PODNL1, PXDN, COL6A3, LRIG3, SLIT3, FMOD	589	209	20063	2.11874	1	0.698271	0.689374
UP	region of interest:Nonhelical region	region of interest:Nonhelical region	3	0.39267	0.0213539	COL5A1, COL11A1, COL6A3	589	8	20063	12.7736	1	0.698271	0.689374
UP	domain:Link 2	domain:Link 2	3	0.39267	0.0213539	ACAN, HAPLN3, HAPLN1	589	8	20063	12.7736	1	0.698271	0.689374
UP	domain:Link 1	domain:Link 1	3	0.39267	0.0213539	ACAN, HAPLN3, HAPLN1	589	8	20063	12.7736	1	0.698271	0.689374
UP	domain:Collagen-like	domain:Collagen-like	5	0.65445	0.0224497	COLEC11, AMACR, MFRP, C1QTNF5, EMILIN2	589	37	20063	4.60308	1	0.711687	0.702618
UP	domain:TSP type-1	domain:TSP type-1	4	0.52356	0.0224896	ADAMTSL5, CYR61, CTGF, WISP2	589	21	20063	6.48816	1	0.711687	0.702618
UP	mutagenesis site	mutagenesis site	80	10.4712	0.0302069	TOP2A, MDC1, GTF2H2C, CSF1, GPR68, HJURP, BUB1B, FASLG, KIF11, CHCHD4, CDC20, FNTA, AP1G2, CASP6, CLP1, PBK, NEK2, POLH, GPSM3, CEP55, RIPK3, DAPK2, DNMT3A, ARAP3, TMEM173, ERN2, RNF125, CHMP3, NEIL1, HIST2H3D, SGK1, GTF2H2B, CDCA2, FICD, CRABP2, CLEC12A, UHRF1, PKN3, PEX11A, CLEC12B, FOXK2, PLA2G3, CDCA8, LTBP2, THBS1, CENPA, AURKB, SULT1A1, CD79A, BRIP1, MUC1, RAB11FIP1, S1PR1, WHAMM, HIST1H3B,…	589	2191	20063	1.24374	1	0.94073	0.928743
UP	domain:C-type lectin	domain:C-type lectin	7	0.91623	0.0332405	ACAN, COLEC11, CLEC1A, CLEC12A, CLEC12B, LAYN, PKD1L2	589	82	20063	2.9078	1	1	0.987761
UP	domain:CH	domain:CH	5	0.65445	0.0339653	VAV3, CNN1, TAGLN, LMO7, IQGAP3	589	42	20063	4.0551	1	1	0.987761
UP	domain:EGF-like 5	domain:EGF-like 5	5	0.65445	0.0339653	CRB2, TENM2, SLIT3, PEAR1, MATN2	589	42	20063	4.0551	1	1	0.987761
UP	zinc finger region:C4-type	zinc finger region:C4-type	7	0.91623	0.036777	GTF2H2C_2, GTF2H2C, FHL3, ARAP3, ASH2L, GTF2H2, GTF2H2B	589	84	20063	2.83857	1	1	0.987761
UP	repeat:LRR 4	repeat:LRR 4	14	1.83246	0.0386092	LRRC15, LRRC46, NRROS, TRIL, OMD, ASPN, CPN2, CENPE, PODNL1, PXDN, COL6A3, LRIG3, SLIT3, FMOD	589	255	20063	1.87012	1	1	0.987761
UP	active site:Proton acceptor	active site:Proton acceptor	29	3.79581	0.0397061	LTK, PKN3, BUB1B, LTC4S, AURKB, SULT1A1, PBK, NEK2, STK32A, BUB1, MAP2K6, PDGFRB, MAP4K1, PDGFRA, CDK11A, RIPK3, DAPK2, RIPK4, PLK1, DHRS3, ERN2, WEE1, CDK7, CDK3, PXDN, CDK1, SGK1, EPHA1, CDKL1	589	672	20063	1.46997	1	1	0.987761
UP	repeat:LRR 5	repeat:LRR 5	13	1.70157	0.0401274	LRRC15, NRROS, TRIL, OMD, ASPN, CPN2, CENPE, PODNL1, PXDN, COL6A3, LRIG3, SLIT3, FMOD	589	231	20063	1.91696	1	1	0.987761
UP	domain:Laminin G-like	domain:Laminin G-like	3	0.39267	0.0465951	COL5A1, COL24A1, SLIT3	589	12	20063	8.5157	1	1	0.987761
UP	domain:EGF-like 7	domain:EGF-like 7	4	0.52356	0.0476897	TENM2, SLIT3, PEAR1, MATN2	589	28	20063	4.86612	1	1	0.987761
UP	domain:PDZ	domain:PDZ	8	1.04712	0.0485905	MPP4, DEPTOR, AHNAK, SNX27, PARD6G, LMO7, GRASP, PTPN3	589	113	20063	2.41153	1	1	0.987761
UP	lipid moiety-binding region:GPI-anchor amidated alanine	lipid moiety-binding region:GPI-anchor amidated alanine	3	0.39267	0.0540212	BST1, XPNPEP2, LYPD5	589	13	20063	7.86065	1	1	0.987761
UP	domain:CD1	domain:CD1	2	0.26178	0.0577578	BUB1B, BUB1	589	2	20063	34.0628	1	1	0.987761
UP	region of interest:Interaction with CDK2	region of interest:Interaction with CDK2	2	0.26178	0.0577578	CCNB1, CDKN3	589	2	20063	34.0628	1	1	0.987761
UP	chain:C-type lectin domain family 12 member B	chain:C-type lectin domain family 12 member B	2	0.26178	0.0577578	CLEC12A, CLEC12B	589	2	20063	34.0628	1	1	0.987761
UP	chain:C-type lectin domain family 12 member A	chain:C-type lectin domain family 12 member A	2	0.26178	0.0577578	CLEC12A, CLEC12B	589	2	20063	34.0628	1	1	0.987761
UP	chain:Membrane frizzled-related protein	chain:Membrane frizzled-related protein	2	0.26178	0.0577578	MFRP, C1QTNF5	589	2	20063	34.0628	1	1	0.987761
UP	region of interest:Interrupted collagenous region	region of interest:Interrupted collagenous region	2	0.26178	0.0577578	COL5A1, COL7A1	589	2	20063	34.0628	1	1	0.987761
UP	region of interest:Nonhelical region (N-terminal)	region of interest:Nonhelical region (N-terminal)	2	0.26178	0.0577578	COL1A1, COL3A1	589	2	20063	34.0628	1	1	0.987761
UP	region of interest:Necessary for interaction with CASC5	region of interest:Necessary for interaction with CASC5	2	0.26178	0.0577578	BUB1B, BUB1	589	2	20063	34.0628	1	1	0.987761
UP	chain:Complement C1q tumor necrosis factor- related protein 5	chain:Complement C1q tumor necrosis factor- related protein 5	2	0.26178	0.0577578	MFRP, C1QTNF5	589	2	20063	34.0628	1	1	0.987761
UP	repeat:2-1	repeat:2-1	4	0.52356	0.0663343	ACAN, CENPF, LAYN, DPT	589	32	20063	4.25785	1	1	0.987761
UP	repeat:1-2	repeat:1-2	4	0.52356	0.0714439	ACAN, CENPF, LAYN, DPT	589	33	20063	4.12883	1	1	0.987761
UP	domain:SH3	domain:SH3	10	1.3089	0.0729509	MYO1E, ARHGAP10, MPP4, PPP1R13L, STAC, NOSTRIN, HCLS1, DOCK2, MYO1F, TJP2	589	175	20063	1.94645	1	1	0.987761
UP	repeat:2-2	repeat:2-2	4	0.52356	0.0767243	ACAN, CENPF, LAYN, DPT	589	34	20063	4.00739	1	1	0.987761
UP	repeat:1-1	repeat:1-1	4	0.52356	0.0767243	ACAN, CENPF, LAYN, DPT	589	34	20063	4.00739	1	1	0.987761
UP	domain:FHA	domain:FHA	4	0.52356	0.0821708	MDC1, KIF14, FOXK2, MKI67	589	35	20063	3.89289	1	1	0.987761
UP	region of interest:Nonhelical region 7 (NC7)	region of interest:Nonhelical region 7 (NC7)	2	0.26178	0.0853755	COL15A1, COL16A1	589	3	20063	22.7085	1	1	0.987761
UP	region of interest:Nonhelical region 9 (NC9)	region of interest:Nonhelical region 9 (NC9)	2	0.26178	0.0853755	COL15A1, COL16A1	589	3	20063	22.7085	1	1	0.987761
UP	region of interest:Nonhelical region 6 (NC6)	region of interest:Nonhelical region 6 (NC6)	2	0.26178	0.0853755	COL15A1, COL16A1	589	3	20063	22.7085	1	1	0.987761
UP	region of interest:Nonhelical region 5 (NC5)	region of interest:Nonhelical region 5 (NC5)	2	0.26178	0.0853755	COL15A1, COL16A1	589	3	20063	22.7085	1	1	0.987761
UP	region of interest:Nonhelical region 10 (NC10)	region of interest:Nonhelical region 10 (NC10)	2	0.26178	0.0853755	COL15A1, COL16A1	589	3	20063	22.7085	1	1	0.987761
UP	domain:DEP 1	domain:DEP 1	2	0.26178	0.0853755	PREX2, DEPTOR	589	3	20063	22.7085	1	1	0.987761
UP	region of interest:Nonhelical region 8 (NC8)	region of interest:Nonhelical region 8 (NC8)	2	0.26178	0.0853755	COL15A1, COL16A1	589	3	20063	22.7085	1	1	0.987761
UP	domain:Nidogen G2 beta-barrel	domain:Nidogen G2 beta-barrel	2	0.26178	0.0853755	HMCN1, NID1	589	3	20063	22.7085	1	1	0.987761
UP	domain:DEP 2	domain:DEP 2	2	0.26178	0.0853755	PREX2, DEPTOR	589	3	20063	22.7085	1	1	0.987761
UP	chain:RIMS-binding protein 3A	chain:RIMS-binding protein 3A	2	0.26178	0.0853755	RIMBP3C, RIMBP3B	589	3	20063	22.7085	1	1	0.987761
UP	domain:EMI	domain:EMI	3	0.39267	0.0872819	EMILIN2, TGFBI, PEAR1	589	17	20063	6.01109	1	1	0.987761
UP	repeat:LRR 17	repeat:LRR 17	4	0.52356	0.0877787	CENPE, NRROS, LRIG3, SLIT3	589	36	20063	3.78476	1	1	0.987761
UP	repeat:LRR 1	repeat:LRR 1	15	1.96335	0.0925098	LRRC15, LRRC46, NRROS, LRRIQ3, TRIL, OMD, ASPN, CPN2, CENPE, PODNL1, PXDN, COL6A3, LRIG3, SLIT3, FMOD	589	321	20063	1.59172	1	1	0.987761
UP	domain:PH 2	domain:PH 2	4	0.52356	0.093543	FGD5, ARAP3, PLEK2, PLEKHN1	589	37	20063	3.68247	1	1	0.987761
UP	repeat:LRR 2	repeat:LRR 2	15	1.96335	0.0935637	LRRC15, LRRC46, NRROS, LRRIQ3, TRIL, OMD, ASPN, CPN2, CENPE, PODNL1, PXDN, COL6A3, LRIG3, SLIT3, FMOD	589	322	20063	1.58678	1	1	0.987761
UP	domain:Fibronectin type-III 9	domain:Fibronectin type-III 9	3	0.39267	0.0963521	COL7A1, COL12A1, FN1	589	18	20063	5.67714	1	1	0.987761
UP	domain:SAM	domain:SAM	6	0.78534	0.0965667	SFMBT1, ARAP3, EPHA1, SAMD13, BICC1, SAMD3	589	83	20063	2.46237	1	1	0.987761
UP	domain:PH 1	domain:PH 1	4	0.52356	0.0994587	FGD5, ARAP3, PLEK2, PLEKHN1	589	38	20063	3.58556	1	1	0.987761

## Sheet: UP_KEGG_AD3
Category	ID	Term	Count	%	PValue	Genes	List Total	Pop Hits	Pop Total	Fold Enrichment	Bonferroni	Benjamini	adj_pval
KEGG	hsa05206:MicroRNAs in cancer	hsa05206:MicroRNAs in cancer	67	1.89855	2.64e-12	TRIM71, MIR30B, MIR29B2, MIR10B, MIR10A, MIR26B, MIR146A, MIR18A, MIR106B, MIR107, CCND2, MIR152, MIR195, MIR181A1, MIR194-1, MIR28, MIR99A, PRKCB, MIR23A, MIR9-3, MIR9-2, MIR15B, MIR9-1, MIR15A, MIRLET7I, MIR21, MIR133B, MIRLET7G, MIR19A, MIRLET7D, SERPINB5, MIRLET7C, MIR324, MIR133A1, MIR449A, MIR135A1, MIR483, MIR181B1, MIR124-1, MIR124-2, MIR181D, MIR128-1, MIR128-2, MIR181B2, MIRLET7A3, MIR3…	654	286	6879	2.46409	7.09e-10	7.09e-10	6.59e-10
KEGG	hsa04740:Olfactory transduction	hsa04740:Olfactory transduction	77	2.18192	1.1e-09	OR2A1, OR4E2, OR52J3, OR1C1, OR11H12, OR11H4, OR5K2, OR2M3, OR10AG1, OR51L1, PRKACG, OR2A42, OR5B12, OR8D4, CNGA4, OR8D2, OR4D5, PRKG1, OR5D13, OR8H2, OR52I2, OR1B1, OR2D2, OR52I1, OR1F1, OR2H2, OR14I1, OR2L2, OR6T1, OR13C8, OR4X1, OR52E8, OR10A2, OR8G5, OR3A2, OR4A15, OR3A1, OR4A16, OR13C4, OR2C3, OR9I1, OR52H1, PDE1C, OR2G3, OR5AR1, OR13J1, OR10H4, OR2K2, OR1I1, OR9Q1, OR10T2, OR10P1, OR6S1, OR…	654	399	6879	2.02986	2.97e-07	1.48e-07	1.38e-07
KEGG	hsa05322:Systemic lupus erythematosus	hsa05322:Systemic lupus erythematosus	36	1.02012	1.58e-08	C1QB, HIST1H2BN, C1QA, HIST1H2BM, H2AFB1, H2AFB2, HIST1H3J, HIST1H2BI, TNF, HIST2H4A, H2BFM, HLA-DMA, HIST2H4B, C6, HLA-DMB, C7, HIST1H3F, HIST1H3G, HIST1H2AG, HIST1H3H, HLA-DOB, HLA-DQA1, IL10, HIST1H2AL, HLA-DRB5, HIST1H2AI, HIST1H2AJ, GRIN2B, FCGR2A, HIST2H3A, CD40LG, HIST1H2BE, HIST1H2BH, H2AFB3, HLA-DRB3, HIST2H3C	654	134	6879	2.82583	4.24e-06	1.41e-06	1.31e-06
KEGG	hsa04080:Neuroactive ligand-receptor interaction	hsa04080:Neuroactive ligand-receptor interaction	52	1.47351	2.11e-06	GABRB1, PRSS1, CHRM1, NPFFR1, CHRM5, HTR4, GRPR, RXFP1, GRM1, RXFP3, CYSLTR1, CCKAR, GRM7, LHCGR, AVPR1B, TAAR6, TACR3, F2, ADRA2B, TRHR, MC3R, AGTR2, PTGER1, CSH1, LHB, LPAR3, FPR3, P2RY6, GALR3, P2RY4, CHRNG, GALR2, NPBWR1, KISS1R, S1PR5, GPR156, DRD4, GRIA3, NTSR2, P2RY10, GABRA6, GCGR, GABRA4, HTR1B, TRPV1, NMBR, GRIN2B, HCRTR1, P2RX1, LEP, NMUR2, NMUR1	654	277	6879	1.97456	0.000566	0.000142	0.000132
KEGG	hsa04060:Cytokine-cytokine receptor interaction	hsa04060:Cytokine-cytokine receptor interaction	47	1.33182	3.1e-06	IL21, CCL13, CXCL9, CSF2, IL20, AMHR2, IL26, MPL, TNFRSF13C, IL2RG, TNF, IFNA8, IFNL2, IL18RAP, IFNL1, CXCR1, CXCR3, TNFRSF17, TNFRSF8, CCL18, CCL17, IFNL3, TNFRSF4, PF4V1, CCR3, IL10, CCR1, IFNAR2, CCL24, CCL21, IFNB1, IFNA16, IFNA17, TNFSF13, TNFRSF10C, PPBP, INHBA, INHBC, IFNW1, EDAR, IL4, CD40LG, LEP, XCL1, BMPR1B, PF4, CCL26	654	243	6879	2.03441	0.000833	0.000167	0.000155
KEGG	hsa00140:Steroid hormone biosynthesis	hsa00140:Steroid hormone biosynthesis	17	0.481723	6.45e-05	UGT1A10, UGT1A1, HSD3B2, SRD5A2, AKR1D1, HSD17B7, HSD17B8, CYP21A2, CYP1A2, UGT1A5, UGT1A4, UGT2A2, UGT1A3, UGT2A1, UGT1A9, UGT1A8, UGT1A7	654	58	6879	3.08296	0.0172061	0.00247425	0.00229949
KEGG	hsa00830:Retinol metabolism	hsa00830:Retinol metabolism	18	0.51006	6.49e-05	UGT1A10, UGT1A1, RDH8, ADH1B, CYP2C9, CYP2B6, DHRS9, AWAT2, CYP1A2, RDH16, UGT1A5, UGT1A4, UGT2A2, UGT1A3, UGT2A1, UGT1A9, UGT1A8, UGT1A7	654	64	6879	2.95829	0.0173069	0.00247425	0.00229949
KEGG	hsa04672:Intestinal immune network for IgA production	hsa04672:Intestinal immune network for IgA production	15	0.42505	7.36e-05	IL10, HLA-DRB5, TNFSF13, TNFRSF13C, AICDA, IL4, HLA-DMA, HLA-DMB, CD40LG, TNFRSF17, MADCAM1, HLA-DRB3, ICOS, HLA-DOB, HLA-DQA1	654	47	6879	3.35692	0.0196001	0.00247425	0.00229949
KEGG	hsa05310:Asthma	hsa05310:Asthma	11	0.311703	0.000287	IL10, IL4, HLA-DMA, HLA-DRB5, HLA-DMB, CD40LG, RNASE3, HLA-DRB3, TNF, HLA-DOB, HLA-DQA1	654	30	6879	3.85673	0.0742203	0.00856754	0.0079624
KEGG	hsa05150:Staphylococcus aureus infection	hsa05150:Staphylococcus aureus infection	15	0.42505	0.000373	IL10, C1QB, CFD, C1QA, HLA-DRB5, FGG, FPR3, HLA-DMA, FCGR2A, HLA-DMB, DSG1, HLA-DRB3, HLA-DOB, FCGR2C, HLA-DQA1	654	54	6879	2.92176	0.0955871	0.010045	0.00933555
KEGG	hsa00982:Drug metabolism - cytochrome P450	hsa00982:Drug metabolism - cytochrome P450	17	0.481723	0.000482	UGT1A10, UGT1A1, ADH1B, CYP2C19, CYP2C9, ALDH1A3, CYP2B6, GSTA2, CYP1A2, UGT1A5, UGT1A4, UGT2A2, UGT1A3, UGT2A1, UGT1A9, UGT1A8, UGT1A7	654	68	6879	2.62959	0.121515	0.011775	0.0109433
KEGG	hsa00053:Ascorbate and aldarate metabolism	hsa00053:Ascorbate and aldarate metabolism	10	0.283366	0.000578	UGT1A10, UGT1A1, UGT1A5, UGT1A4, UGT2A2, UGT1A3, UGT2A1, UGT1A9, UGT1A8, UGT1A7	654	27	6879	3.89568	0.144038	0.0129571	0.0120419
KEGG	hsa00591:Linoleic acid metabolism	hsa00591:Linoleic acid metabolism	10	0.283366	0.00103878	PLA2G2F, CYP2C9, PLA2G12B, PLA2G2E, PLA2G4E, PLA2G1B, ALOX15, CYP1A2, PLA2G5, CYP2C19	654	29	6879	3.62702	0.243896	0.0214947	0.0199765
KEGG	hsa00860:Porphyrin and chlorophyll metabolism	hsa00860:Porphyrin and chlorophyll metabolism	12	0.34004	0.00142885	UGT1A10, UGT1A1, FECH, MMAB, UGT1A5, UGT1A4, UGT2A2, UGT1A3, UGT2A1, UGT1A9, UGT1A8, UGT1A7	654	42	6879	3.00524	0.319301	0.0274543	0.0255152
KEGG	hsa00040:Pentose and glucuronate interconversions	hsa00040:Pentose and glucuronate interconversions	10	0.283366	0.00283297	UGT1A10, UGT1A1, UGT1A5, UGT1A4, UGT2A2, UGT1A3, UGT2A1, UGT1A9, UGT1A8, UGT1A7	654	33	6879	3.18738	0.533805	0.0506391	0.0470624
KEGG	hsa05204:Chemical carcinogenesis	hsa05204:Chemical carcinogenesis	17	0.481723	0.00301199	UGT1A10, UGT1A1, ADH1B, CYP2C19, CYP2C9, ALDH1A3, GSTA2, CYP1A2, UGT1A5, UGT1A4, UGT2A2, UGT1A3, UGT2A1, UGT1A9, UGT1A8, UGT1A7, SULT1A2	654	80	6879	2.23515	0.555786	0.0506391	0.0470624
KEGG	hsa00980:Metabolism of xenobiotics by cytochrome P450	hsa00980:Metabolism of xenobiotics by cytochrome P450	16	0.453386	0.0035104	UGT1A10, UGT1A1, ADH1B, CYP2C9, ALDH1A3, CYP2B6, GSTA2, CYP1A2, UGT1A5, UGT1A4, UGT2A2, UGT1A3, UGT2A1, UGT1A9, UGT1A8, UGT1A7	654	74	6879	2.27424	0.611693	0.0528341	0.0491023
KEGG	hsa05340:Primary immunodeficiency	hsa05340:Primary immunodeficiency	10	0.283366	0.00353536	CD4, CD40LG, AIRE, BLNK, TAP1, TNFRSF13C, IL2RG, ICOS, AICDA, RAG1	654	34	6879	3.09363	0.614301	0.0528341	0.0491023
KEGG	hsa05321:Inflammatory bowel disease (IBD)	hsa05321:Inflammatory bowel disease (IBD)	14	0.396713	0.00625497	IL10, IL21, HLA-DRB5, IL2RG, TNF, IL4, HLA-DMA, HLA-DMB, IL18RAP, TBX21, IL17F, HLA-DRB3, HLA-DOB, HLA-DQA1	654	64	6879	2.30089	0.815087	0.0871924	0.0810338
KEGG	hsa05330:Allograft rejection	hsa05330:Allograft rejection	10	0.283366	0.0064827	IL10, IL4, HLA-DMA, HLA-DRB5, HLA-DMB, CD40LG, HLA-DRB3, TNF, HLA-DOB, HLA-DQA1	654	37	6879	2.8428	0.826143	0.0871924	0.0810338
KEGG	hsa05320:Autoimmune thyroid disease	hsa05320:Autoimmune thyroid disease	12	0.34004	0.00842442	IL10, IL4, HLA-DMA, HLA-DRB5, HLA-DMB, CD40LG, IFNA16, IFNA17, HLA-DRB3, IFNA8, HLA-DOB, HLA-DQA1	654	52	6879	2.42731	0.897282	0.107913	0.100291
KEGG	hsa04975:Fat digestion and absorption	hsa04975:Fat digestion and absorption	10	0.283366	0.00930738	PLA2G2F, FABP2, PLA2G12B, CLPS, PLA2G2E, PLA2G1B, APOA1, APOA4, PLA2G5, PNLIP	654	39	6879	2.69701	0.91917	0.112675	0.104717
KEGG	hsa00983:Drug metabolism - other enzymes	hsa00983:Drug metabolism - other enzymes	11	0.311703	0.00968643	UGT1A10, UGT1A1, UGT1A5, UGT1A4, UGT2A2, UGT1A3, UGT2A1, UGT1A9, UGT1A8, UPB1, UGT1A7	654	46	6879	2.51526	0.927077	0.112675	0.104717
KEGG	hsa04020:Calcium signaling pathway	hsa04020:Calcium signaling pathway	28	0.793426	0.0100528	MYLK2, CHRM1, PDE1C, PTGER1, CHRM5, HTR4, GRPR, ADCY7, GRM1, EGFR, GNA15, CYSLTR1, PPP3R2, CCKAR, ERBB3, PRKACG, CACNA1S, NOS1, CAMK2G, LHCGR, AVPR1B, PRKCB, TACR3, PHKA2, TRHR, GNAL, P2RX1, SLC25A31	654	179	6879	1.64533	0.933986	0.112675	0.104717
KEGG	hsa04630:Jak-STAT signaling pathway	hsa04630:Jak-STAT signaling pathway	23	0.651743	0.0178191	IL10, IL21, IFNAR2, STAT5B, IL20, CSF2, IFNB1, IFNA16, CSH1, IFNA17, MPL, IL2RG, IFNA8, IFNW1, PIK3R5, SOCS2, IL4, IFNL2, CCND2, IFNL1, LEP, JAK3, IFNL3	654	145	6879	1.66843	0.992066	0.191733	0.178191
KEGG	hsa00590:Arachidonic acid metabolism	hsa00590:Arachidonic acid metabolism	12	0.34004	0.0267927	PLA2G2F, CYP2C9, HPGDS, CYP2B6, PLA2G12B, PLA2G2E, PLA2G4E, PLA2G1B, ALOX15, ALOX12B, PLA2G5, CYP2C19	654	61	6879	2.06918	0.999328	0.265406	0.24666
KEGG	hsa05034:Alcoholism	hsa05034:Alcoholism	26	0.736753	0.0275102	HIST1H2BN, HIST1H2BM, H2AFB1, H2AFB2, HIST1H3J, HIST1H2BI, GNGT1, HIST2H4A, H2BFM, HIST2H4B, CREB3L3, HIST1H3F, HIST1H3G, HIST1H2AG, HIST1H3H, HIST1H2AL, HIST1H2AI, HIST1H2AJ, GRIN2B, HIST2H3A, GNB1, CRH, HIST1H2BE, HIST1H2BH, H2AFB3, HIST2H3C	654	177	6879	1.54507	0.999449	0.265406	0.24666
KEGG	hsa04610:Complement and coagulation cascades	hsa04610:Complement and coagulation cascades	13	0.368376	0.0276259	FGB, C1QB, CFD, C1QA, CR1, SERPINC1, F11, FGG, F2, F9, C6, C7, A2M	654	69	6879	1.98172	0.999466	0.265406	0.24666
KEGG	hsa05140:Leishmaniasis	hsa05140:Leishmaniasis	13	0.368376	0.0337554	IL10, HLA-DRB5, CR1, NCF1, TNF, IL4, HLA-DMA, FCGR2A, HLA-DMB, HLA-DRB3, HLA-DOB, FCGR2C, HLA-DQA1	654	71	6879	1.92589	0.999903	0.31311	0.290995
KEGG	hsa04744:Phototransduction	hsa04744:Phototransduction	7	0.198356	0.0375454	GNGT1, GRK1, RCVRN, GNB1, RHO, GUCA1A, RGS9	654	27	6879	2.72698	0.999966	0.336657	0.312879
KEGG	hsa04977:Vitamin digestion and absorption	hsa04977:Vitamin digestion and absorption	6	0.17002	0.0513014	AWAT2, GIF, SLC52A3, APOA1, APOA4, PNLIP	654	22	6879	2.86864	0.999999	0.445164	0.413721
KEGG	hsa05152:Tuberculosis	hsa05152:Tuberculosis	24	0.680079	0.0738388	IL10, HLA-DRB5, CR1, SYK, IFNB1, IFNA16, IFNA17, TNF, IFNA8, TIRAP, CYP27B1, HLA-DMA, FCGR2A, HLA-DMB, PPP3R2, CD209, LBP, CLEC4E, HLA-DRB3, HLA-DOB, FCGR2C, CAMK2G, ATP6V0D2, HLA-DQA1	654	177	6879	1.42622	1	0.620708	0.576866
KEGG	hsa00592:alpha-Linolenic acid metabolism	hsa00592:alpha-Linolenic acid metabolism	6	0.17002	0.0819858	PLA2G2F, PLA2G12B, PLA2G2E, PLA2G4E, PLA2G1B, PLA2G5	654	25	6879	2.5244	1	0.641858	0.596522
KEGG	hsa05143:African trypanosomiasis	hsa05143:African trypanosomiasis	7	0.198356	0.0870121	IL10, PRKCB, APOA1, HBA2, HBA1, IDO2, TNF	654	33	6879	2.23116	1	0.641858	0.596522
KEGG	hsa05332:Graft-versus-host disease	hsa05332:Graft-versus-host disease	7	0.198356	0.0870121	HLA-DMA, HLA-DRB5, HLA-DMB, HLA-DRB3, TNF, HLA-DOB, HLA-DQA1	654	33	6879	2.23116	1	0.641858	0.596522
KEGG	hsa05144:Malaria	hsa05144:Malaria	9	0.25503	0.0882853	IL10, GYPA, CR1, CD40LG, KLRB1, GYPB, HBA2, HBA1, TNF	654	49	6879	1.93194	1	0.641858	0.596522
KEGG	hsa04913:Ovarian steroidogenesis	hsa04913:Ovarian steroidogenesis	9	0.25503	0.0882853	LHCGR, HSD3B2, PLA2G4E, PRKACG, LHB, HSD17B7, ADCY7, IGF1R, BMP15	654	49	6879	1.93194	1	0.641858	0.596522
KEGG	hsa04940:Type I diabetes mellitus	hsa04940:Type I diabetes mellitus	8	0.226693	0.098119	HLA-DMA, HLA-DRB5, HLA-DMB, GAD2, HLA-DRB3, TNF, HLA-DOB, HLA-DQA1	654	42	6879	2.00349	1	0.694579	0.64552
UP	disulfide bond	disulfide bond	430	12.1848	5.2e-28	PGLYRP4, PRSS1, PGLYRP2, OR11H2, OR11H4, SPINT4, OR2M3, FZD10, HTR4, GRPR, RXFP1, RXFP3, GPR174, CRHBP, LIPH, LIPN, PROK2, LIPM, LIPK, PRSS8, PGLYRP1, PROK1, TAAR6, OR2L2, RNASE3, TRHR, OR6T1, DKK4, CLPS, CLPSL1, SPARCL1, AGTR2, CFD, OR13J1, OR2K2, FPR3, PLA2G5, ADAMTS12, LY9, OR6S1, C6, GALR3, C7, GALR2, NPBWR1, ICOS, HLA-DQA1, GPIHBP1, HLA-DRB5, OR8B12, RNASE11, OR4N4, TREML4, GPR182, TREML2, C…	1812	2917	20063	1.63219	1.94e-24	1.94e-24	1.93e-24
UP	Disulfide bond	Disulfide bond	476	13.4882	1.24e-22	PGLYRP4, PRSS1, PGLYRP2, OR11H2, OR11H4, SPINT4, OR2M3, FZD10, HTR4, GRPR, RXFP1, RXFP3, GPR174, CRHBP, LIPH, LIPN, PROK2, LIPM, LIPK, PRSS8, PGLYRP1, PROK1, TAAR6, OR2L2, RNASE3, TRHR, OR6T1, DKK4, CLPS, LGALS13, CLPSL1, SPARCL1, AGTR2, CFD, COL13A1, OR13J1, OR2K2, FPR3, PLA2G5, SLC5A1, ADAMTS12, LY9, OR6S1, C6, GALR3, C7, GALR2, NPBWR1, ICOS, HLA-DQA1, GPIHBP1, WNT10B, HLA-DRB5, OR8B12, RNASE11…	1905	3434	20581	1.49754	6.16e-20	6.16e-20	5.84e-20
UP	signal peptide	signal peptide	433	12.2698	1.61e-16	PGLYRP4, PRSS1, PGLYRP2, EQTN, SPINT4, FZD10, CRHBP, LIPH, TMEM89, TEPP, LIPN, FAM19A2, PROK2, LIPM, LIPK, PRSS8, PGLYRP1, VSTM5, PROK1, GPR179, FAM19A3, RNASE3, DKK4, CLPS, SCGB1C1, CLPSL1, SPARCL1, CFD, LYPD1, LYPD2, EDDM3A, PLA2G5, EDDM3B, ADAMTS12, LY9, LYPD8, C6, C7, SCGB1D2, PRR27, PLAC1, ICOS, HLA-DQA1, GPIHBP1, WNT10B, HLA-DRB5, RNASE11, DNASE2B, TMEM190, RNASE13, GP5, GRIN2B, PCDHB2, TRE…	1812	3346	20063	1.43285	4.15e-13	3.02e-13	2.99e-13
UP	Secreted	Secreted	290	8.21763	1.68e-16	PGLYRP4, PRSS1, PGLYRP2, SPINT4, ICAM4, SERPINA13P, CRHBP, BPIFA1, LIPH, TEPP, RESP18, LIPN, LIPM, PROK2, PRSS8, LIPK, PGLYRP1, CER1, PROK1, FAM19A3, MUCL1, MIA, CTRB2, NPFF, MIF, RNASE3, FNDC7, DKK4, UTS2B, CLPS, SCGB1C1, HMSD, CLPSL1, SPARCL1, CFD, WFDC11, HHLA1, DEFB109P1, CES1P1, LHB, EDDM3A, EDDM3B, PLA2G5, ADAMTS12, KLK7, ABO, PRH1, KLK6, LYPD8, APOM, C6, C7, SCGB1D2, ARSJ, APOH, PRR27, APO…	1905	1965	20581	1.59444	1.11e-13	4.2e-14	3.98e-14
UP	G-protein coupled receptor	G-protein coupled receptor	151	4.27883	1.74e-15	OR1C1, CHRM1, NPFFR1, OR11H2, OR11H4, OR5K2, CHRM5, MRGPRD, OR2M3, FZD10, HTR4, GRPR, RXFP1, RXFP3, OR51L1, GPR174, CYSLTR1, OR2A42, GPR179, OR5D13, OR8H2, OR1B1, LHCGR, OR2D2, GPR78, TAAR6, TAS2R14, OR2L2, TRHR, OR6T1, OR13C8, OR4X1, OR52E8, AGTR2, OR8G5, OR13C4, OR2C3, OR9I1, OR5AR1, OR13J1, TAS2R45, GPR85, TAS2R46, OR9Q1, OR10T2, OR2K2, OR1I1, LPAR3, FPR3, OR6S1, OR52L1, HCAR2, HCAR3, OR2AK2, …	1905	842	20581	1.93748	8.86e-13	2.9e-13	2.75e-13
UP	Transducer	Transducer	157	4.44885	4.95e-15	OR1C1, CHRM1, NPFFR1, OR11H2, OR11H4, OR5K2, CHRM5, MRGPRD, OR2M3, FZD10, HTR4, GRPR, RXFP1, RXFP3, OR51L1, GPR174, CYSLTR1, OR2A42, RGS9, GPR179, OR5D13, OR8H2, OR1B1, LHCGR, OR2D2, GPR78, TAAR6, TAS2R14, OR2L2, TRHR, OR6T1, OR13C8, OR4X1, OR52E8, AGTR2, OR8G5, OR13C4, OR2C3, OR9I1, OR5AR1, OR13J1, TAS2R45, GPR85, TAS2R46, OR9Q1, OR10T2, OR2K2, OR1I1, LPAR3, FPR3, OR6S1, OR52L1, HCAR2, HCAR3, OR…	1905	899	20581	1.88674	2.49e-12	6.18e-13	5.86e-13
UP	Glycoprotein	Glycoprotein	556	15.7552	2.68e-14	PGLYRP4, PGLYRP2, OR11H2, OR11H4, EQTN, OR2M3, MRGPRD, FZD10, HTR4, GRPR, SERPINA13P, RXFP1, RXFP3, GPR174, CRHBP, CREB3L3, LIPH, LIPN, LIPM, LIPK, PRSS8, PGLYRP1, VSTM5, GPR179, TAAR6, OR2L2, RNASE3, TRHR, OR6T1, SPARCL1, ASPHD2, AGTR2, HHLA1, OR13J1, ABCB5, LYPD1, LYPD2, OR2K2, FPR3, SLC5A1, ADAMTS12, LY9, ABO, SLC5A4, OR6S1, LYPD8, C6, GALR3, C7, GALR2, NPBWR1, ICOS, HLA-DQA1, GPIHBP1, WNT10B,…	1905	4551	20581	1.3199	1.34e-11	2.67e-12	2.53e-12
UP	glycosylation site:N-linked (GlcNAc...)	glycosylation site:N-linked (GlcNAc...)	507	14.3667	2.52e-13	PGLYRP4, PGLYRP2, OR11H2, OR11H4, EQTN, OR2M3, MRGPRD, FZD10, HTR4, GRPR, RXFP1, RXFP3, GPR174, CRHBP, CREB3L3, LIPH, LIPN, LIPM, LIPK, PRSS8, PGLYRP1, VSTM5, GPR179, TAAR6, OR2L2, RNASE3, TRHR, OR6T1, SPARCL1, ASPHD2, AGTR2, OR13J1, LYPD1, LYPD2, OR2K2, FPR3, SLC5A1, ADAMTS12, LY9, ABO, SLC5A4, OR6S1, LYPD8, C6, GALR3, C7, GALR2, NPBWR1, ICOS, HLA-DQA1, GPIHBP1, WNT10B, HLA-DRB5, OR8B12, DNASE2B…	1812	4234	20063	1.32585	9.41e-10	3.14e-10	3.11e-10
UP	topological domain:Extracellular	topological domain:Extracellular	348	9.86115	4.09e-11	NPFFR1, OR11H2, OR11H4, AQP7, OR2M3, MRGPRD, ICAM4, FZD10, HTR4, AQP2, GRPR, RXFP1, RXFP3, OR51L1, GPR174, TMEM89, OR2A42, VSTM5, GPR179, VSIG8, OR5D13, OR8H2, ENTPD1, LMAN1L, TAAR6, SLC11A1, SLC34A1, TAS2R14, OR2L2, TM4SF5, TRHR, OR6T1, CLDN6, CLDN3, MIP, PNLDC1, AGTR2, OR8G5, CFTR, OR9I1, GYPA, COL13A1, OR13J1, HEPACAM, GYPB, SLC22A2, TAS2R45, ABCB5, TAS2R46, OR2K2, OR10T2, OR1I1, LPAR3, FPR3, …	1812	2787	20063	1.38255	1.53e-07	3.83e-08	3.8e-08
UP	Sensory transduction	Sensory transduction	106	3.00368	2.5e-10	OR1C1, OR11H2, OR11H4, OR5K2, GUCA1A, OR2M3, OR51L1, OR2A42, RGS9, GPR179, OR5D13, OR8H2, OR1B1, OR2D2, TAS2R14, KERA, OR2L2, OR6T1, OR13C8, OMP, FAM161A, MIP, OR4X1, SCNN1A, OR52E8, OR8G5, OR13C4, OR2C3, RD3, OR9I1, OR5AR1, OR13J1, TAS2R45, TAS2R46, OR9Q1, OR10T2, OR2K2, OR1I1, OR6S1, OR52L1, GRK1, OR2AK2, OR51B6, OR2B6, OR6B1, OR2A25, OR2B2, OR8B12, OR51I2, OR5B21, OR5H1, OR4N4, BFSP2, OR51A4, …	1905	609	20581	1.88044	1.25e-07	2.08e-08	1.97e-08
UP	Receptor	Receptor	225	6.37574	1.16e-09	NPFFR1, OR11H2, OR11H4, OR2M3, MRGPRD, FZD10, HTR4, GRPR, RXFP1, RXFP3, OR51L1, GPR174, MS4A14, OR2A42, MS4A12, GPR179, OR5D13, OR8H2, TAAR6, TAS2R14, OR2L2, TRHR, OR6T1, AGTR2, OR8G5, OR9I1, GYPA, OR13J1, TAS2R45, TAS2R46, OR2K2, OR10T2, OR1I1, LPAR3, FPR3, OR6S1, OR52L1, GALR3, GALR2, NPBWR1, SLAMF6, TRPM5, OR6B1, NTSR2, OR2A25, CCR1, OR8B12, OR51I2, OR4N4, NMBR, NR0B2, GRIN2B, CD209, GPR182, T…	1905	1648	20581	1.47502	5.79e-07	8.28e-08	7.84e-08
UP	repeat:6	repeat:6	38	1.07679	6.37e-09	CDKN1C, CLIC6, VCX, CLN8, KRTAP5-10, SCEL, MUC2, PRB2, MUC7, MADCAM1, KRTAP4-1, HAVCR1, DRD4, SMCP, KRTAP10-2, KRTAP5-9, VCX3A, IK, KRTAP5-8, KRTAP12-2, KRTAP10-4, KRTAP5-7, KRTAP10-7, KRTAP9-3, MUC17, KRTAP10-6, KRTAP9-2, KRTAP4-6, KRTAP4-5, KRTAP10-8, APOA1, APOA4, MUC3A, EPN2, CD209, DGKK, IVL, SPRR1B	1812	147	20063	2.86223	2.38e-05	4.76e-06	4.73e-06
UP	Olfaction	Olfaction	80	2.26693	9.29e-09	OR2A1, OR4E2, OR52J3, OR1C1, OR11H2, OR11H12, OR11H4, OR5K2, OR3A4P, OR2M3, OR10AG1, OR51L1, GRM7, CNGA2, OR2A42, OR5B12, UGT2A2, OR8D4, UGT2A1, CNGA4, OR8D2, OR4D5, OR5D13, OR8H2, OR52I2, OR1B1, OR2D2, OR52I1, OR1F1, OR2H2, OR14I1, OR2L2, OR6T1, OR13C8, OMP, OR4X1, OR52E8, OR10A2, OR8G5, OR3A2, OR4A15, OR3A1, OR4A16, OR13C4, OR2C3, OR9I1, OR52H1, OR2G3, OR5AR1, OR13J1, OR10H4, OR2K2, OR1I1, OR9Q…	1905	443	20581	1.951	4.63e-06	5.79e-07	5.49e-07
UP	Signal	Signal	479	13.5733	2.96e-08	PGLYRP4, PRSS1, PGLYRP2, EQTN, SPINT4, FZD10, SERPINA13P, RXFP1, CRHBP, LIPH, TMEM89, TEPP, LIPN, FAM19A2, PROK2, LIPM, LIPK, PRSS8, PGLYRP1, VSTM5, PROK1, GPR179, FAM19A3, RNASE3, DKK4, CLPS, SCGB1C1, CLPSL1, SPARCL1, CFD, HHLA1, LYPD1, LYPD2, EDDM3A, PLA2G5, EDDM3B, SLC30A10, ADAMTS12, LY9, ABO, SLC5A4, LYPD8, CYP2B6, C6, C7, SCGB1D2, PRR27, PLAC1, ICOS, HLA-DQA1, GPIHBP1, WNT10B, HLA-DRB5, RNA…	1905	4160	20581	1.24398	1.48e-05	1.64e-06	1.56e-06
UP	topological domain:Cytoplasmic	topological domain:Cytoplasmic	397	11.2496	5.9e-08	OR11H2, OR11H4, EQTN, OR2M3, MRGPRD, FZD10, HTR4, GRPR, RXFP1, RXFP3, GPR174, CREB3L3, TMEM89, MS4A12, VSTM5, GPR179, TAAR6, OR2L2, SCAMP3, TRHR, OR6T1, CLDN6, CLDN3, ASPHD2, AGTR2, COL13A1, OR13J1, ABCB5, OR1I1, OR2K2, FPR3, SLC5A1, SLC30A10, LY9, ABO, SLC5A4, OR6S1, GALR3, GALR2, NPBWR1, RDH16, ICOS, HLA-DQA1, HLA-DRB5, OR8B12, TMEM190, OR4N4, GP5, GRIN2B, PCDHB2, PCDHB1, GPR182, GJB5, TREML2, …	1812	3456	20063	1.2719	0.000221	3.68e-05	3.65e-05
UP	repeat:5	repeat:5	38	1.07679	8.4e-08	CDKN1C, CLIC6, VCX, CLN8, KRTAP5-10, SCEL, MUC2, PRB2, MUC7, MADCAM1, KRTAP4-1, HAVCR1, DRD4, SMCP, KRTAP10-2, KRTAP5-9, VCX3A, IK, KRTAP5-8, KRTAP12-2, KRTAP10-4, KRTAP5-7, KRTAP10-7, KRTAP9-3, MUC17, KRTAP10-6, KRTAP9-2, KRTAP4-6, KRTAP4-5, KRTAP10-8, APOA1, APOA4, MUC3A, EPN2, CD209, DGKK, IVL, SPRR1B	1812	161	20063	2.61334	0.000314	4.49e-05	4.45e-05
UP	repeat:2	repeat:2	50	1.41683	5.57e-07	CDKN1C, CLIC6, SMARCB1, GTF2B, FADS6, PRB2, MADCAM1, HAVCR1, KRTAP5-9, VCX3A, IK, KRTAP5-8, MUCL1, KRTAP9-3, KRTAP5-7, KRTAP9-2, APOA1, APOA4, MUC3A, EPN2, AGAP9, CYLC2, DGKK, IVL, SPRR2F, KCNA5, VCX, CLN8, KRTAP5-10, SCEL, MUC2, MUC7, KRTAP4-1, DRD4, SPRR2C, MUC6, SMCP, KRTAP10-2, KRTAP12-2, KRTAP10-4, ODF1, KRTAP10-7, MUC17, KRTAP10-6, KRTAP4-6, KRTAP4-5, KRTAP10-8, COQ7, CD209, SPRR1B	1812	260	20063	2.12929	0.00208122	0.00026	0.000258
UP	repeat:7	repeat:7	32	0.906772	6.6e-07	CDKN1C, CLIC6, VCX, CLN8, KRTAP5-10, SCEL, PRB2, KRTAP4-1, HAVCR1, SMCP, KRTAP10-2, KRTAP5-9, VCX3A, IK, KRTAP5-8, KRTAP12-2, KRTAP10-4, KRTAP5-7, KRTAP10-7, KRTAP9-3, MUC17, KRTAP10-6, KRTAP9-2, KRTAP4-6, KRTAP4-5, KRTAP10-8, APOA1, APOA4, MUC3A, CD209, DGKK, IVL	1812	133	20063	2.66401	0.00246707	0.000275	0.000272
UP	chain:UDP-glucuronosyltransferase 1-10	chain:UDP-glucuronosyltransferase 1-10	8	0.226693	1.48e-06	UGT1A10, UGT1A1, UGT1A5, UGT1A4, UGT1A3, UGT1A9, UGT1A8, UGT1A7	1812	9	20063	9.84204	0.00550672	0.000307	0.000304
UP	chain:UDP-glucuronosyltransferase 1-8	chain:UDP-glucuronosyltransferase 1-8	8	0.226693	1.48e-06	UGT1A10, UGT1A1, UGT1A5, UGT1A4, UGT1A3, UGT1A9, UGT1A8, UGT1A7	1812	9	20063	9.84204	0.00550672	0.000307	0.000304
UP	chain:UDP-glucuronosyltransferase 1-9	chain:UDP-glucuronosyltransferase 1-9	8	0.226693	1.48e-06	UGT1A10, UGT1A1, UGT1A5, UGT1A4, UGT1A3, UGT1A9, UGT1A8, UGT1A7	1812	9	20063	9.84204	0.00550672	0.000307	0.000304
UP	chain:UDP-glucuronosyltransferase 1-3	chain:UDP-glucuronosyltransferase 1-3	8	0.226693	1.48e-06	UGT1A10, UGT1A1, UGT1A5, UGT1A4, UGT1A3, UGT1A9, UGT1A8, UGT1A7	1812	9	20063	9.84204	0.00550672	0.000307	0.000304
UP	chain:UDP-glucuronosyltransferase 1-4	chain:UDP-glucuronosyltransferase 1-4	8	0.226693	1.48e-06	UGT1A10, UGT1A1, UGT1A5, UGT1A4, UGT1A3, UGT1A9, UGT1A8, UGT1A7	1812	9	20063	9.84204	0.00550672	0.000307	0.000304
UP	chain:UDP-glucuronosyltransferase 1-7	chain:UDP-glucuronosyltransferase 1-7	8	0.226693	1.48e-06	UGT1A10, UGT1A1, UGT1A5, UGT1A4, UGT1A3, UGT1A9, UGT1A8, UGT1A7	1812	9	20063	9.84204	0.00550672	0.000307	0.000304
UP	chain:UDP-glucuronosyltransferase 1-5	chain:UDP-glucuronosyltransferase 1-5	8	0.226693	1.48e-06	UGT1A10, UGT1A1, UGT1A5, UGT1A4, UGT1A3, UGT1A9, UGT1A8, UGT1A7	1812	9	20063	9.84204	0.00550672	0.000307	0.000304
UP	chain:UDP-glucuronosyltransferase 1-6	chain:UDP-glucuronosyltransferase 1-6	8	0.226693	1.48e-06	UGT1A10, UGT1A1, UGT1A5, UGT1A4, UGT1A3, UGT1A9, UGT1A8, UGT1A7	1812	9	20063	9.84204	0.00550672	0.000307	0.000304
UP	chain:UDP-glucuronosyltransferase 1-1	chain:UDP-glucuronosyltransferase 1-1	8	0.226693	1.48e-06	UGT1A10, UGT1A1, UGT1A5, UGT1A4, UGT1A3, UGT1A9, UGT1A8, UGT1A7	1812	9	20063	9.84204	0.00550672	0.000307	0.000304
UP	Cytokine	Cytokine	40	1.13347	1.6e-06	IL21, CCL13, CXCL9, CSF2, IL20, IL26, TNF, IFNA8, BMP15, IFNL2, IFNL1, CCL18, LEFTY2, CCL17, IFNL3, CER1, PF4V1, IL10, GDF10, CCL24, CCL21, IFNB1, IFNA16, IFNA17, TNFSF13, PPBP, MIF, SLURP1, IFNW1, BMP5, IL1F10, IL4, CD40LG, SCGB3A1, XCL1, IL17F, CMTM2, IL17C, PF4, CCL26	1905	190	20581	2.27446	0.0008	8e-05	7.58e-05
UP	domain:Peptidase S1	domain:Peptidase S1	27	0.765089	3.25e-06	CFD, PRSS1, TMPRSS7, TPSB2, KLK1, HP, PRSS22, KLK7, KLK6, PRSS50, C1RL, PRSS8, TPSAB1, CELA2A, CTRB2, F11, PRSS38, PRSS30P, PRSS57, PRSS55, F2, TMPRSS11F, TMPRSS13, KLK12, GZMK, F9, LPA	1812	109	20063	2.74268	0.0120873	0.00064	0.000635
UP	repeat:16	repeat:16	19	0.538396	4.36e-06	KRTAP10-2, IK, KRTAP12-2, KRTAP10-4, KRTAP10-7, KRTAP9-3, MUC17, KRTAP10-6, KRTAP9-2, KRTAP4-6, KRTAP4-5, KRTAP10-8, CLN8, MUC3A, SCEL, MUC2, KRTAP4-1, DGKK, IVL	1812	61	20063	3.44875	0.0161625	0.000815	0.000808
UP	repeat:1	repeat:1	47	1.33182	5.24e-06	CDKN1C, CLIC6, SPRR2F, SMARCB1, GTF2B, KCNA5, VCX, CLN8, KRTAP5-10, SCEL, MUC2, FADS6, PRB2, MUC7, KRTAP4-1, HAVCR1, SPRR2C, SMCP, KRTAP10-2, KRTAP5-9, VCX3A, IK, KRTAP5-8, KRTAP12-2, KRTAP10-4, ODF1, MUCL1, KRTAP5-7, KRTAP10-7, KRTAP9-3, MUC17, KRTAP10-6, KRTAP9-2, KRTAP4-6, KRTAP4-5, KRTAP10-8, APOA1, APOA4, MUC3A, COQ7, EPN2, AGAP9, CD209, CYLC2, DGKK, IVL, SPRR1B	1812	257	20063	2.02489	0.019411	0.000934	0.000926
UP	repeat:4	repeat:4	38	1.07679	7.69e-06	CDKN1C, CLIC6, VCX, CLN8, KRTAP5-10, SCEL, MUC2, PRB2, MUC7, MADCAM1, KRTAP4-1, HAVCR1, DRD4, SMCP, KRTAP10-2, KRTAP5-9, VCX3A, IK, KRTAP5-8, KRTAP12-2, KRTAP10-4, KRTAP5-7, KRTAP10-7, KRTAP9-3, MUC17, KRTAP10-6, KRTAP9-2, KRTAP4-6, KRTAP4-5, KRTAP10-8, APOA1, APOA4, MUC3A, EPN2, CD209, DGKK, IVL, SPRR1B	1812	192	20063	2.19139	0.0283533	0.00130775	0.00129727
UP	Keratin	Keratin	33	0.935109	8.91e-06	KRT80, KRT84, KRTAP5-10, KRTAP6-2, KRTAP4-1, KRT6C, KRT6B, KRT6A, KRTAP9-7, KRT71, KRTAP10-2, KRTAP5-9, KRTAP5-8, KRTAP12-2, KRTAP10-4, KRT4, KRTAP5-7, KRTAP10-7, KRTAP9-3, KRT3, KRTAP10-6, KRTAP9-2, KRT2, KRTAP4-6, KRTAP9-1, KRTAP4-5, KRTAP10-8, KRT78, KRT77, KRT32, KRT16, KRT14, KRT36	1905	153	20581	2.3302	0.00443384	0.000404	0.000383
UP	repeat:3	repeat:3	42	1.19014	1.07e-05	CDKN1C, CLIC6, SPRR2F, VCX, CLN8, KRTAP5-10, SCEL, MUC2, FADS6, PRB2, MUC7, MADCAM1, KRTAP4-1, HAVCR1, DRD4, SPRR2C, SMCP, KRTAP10-2, KRTAP5-9, VCX3A, IK, KRTAP5-8, KRTAP12-2, KRTAP10-4, MUCL1, KRTAP5-7, KRTAP10-7, KRTAP9-3, MUC17, KRTAP10-6, KRTAP9-2, KRTAP4-6, KRTAP4-5, KRTAP10-8, APOA4, MUC3A, EPN2, CD209, CYLC2, DGKK, IVL, SPRR1B	1812	225	20063	2.06683	0.0391875	0.00173854	0.0017246
UP	repeat:13	repeat:13	22	0.623406	1.29e-05	CLIC6, KRTAP10-2, IK, KRTAP12-2, KRTAP10-4, KRTAP10-7, KRTAP9-3, MUC17, KRTAP10-6, KRTAP9-2, KRTAP4-6, KRTAP4-5, KRTAP10-8, APOA4, CLN8, MUC3A, SCEL, MUC2, PRB2, KRTAP4-1, DGKK, IVL	1812	84	20063	2.89989	0.0471463	0.00196088	0.00194516
UP	repeat:8	repeat:8	28	0.793426	1.31e-05	CDKN1C, CLIC6, VCX, CLN8, SCEL, PRB2, KRTAP4-1, HAVCR1, KRTAP10-2, KRTAP5-9, VCX3A, IK, KRTAP5-8, KRTAP12-2, KRTAP10-4, KRTAP10-7, KRTAP9-3, MUC17, KRTAP10-6, KRTAP9-2, KRTAP4-6, KRTAP4-5, KRTAP10-8, APOA1, APOA4, MUC3A, DGKK, IVL	1812	124	20063	2.5002	0.0478277	0.00196088	0.00194516
UP	repeat:10	repeat:10	24	0.680079	1.56e-05	CLIC6, KRTAP10-2, IK, KRTAP12-2, KRTAP10-4, KRTAP10-7, KRTAP9-3, MUC17, KRTAP10-6, KRTAP9-2, KRTAP4-6, KRTAP4-5, KRTAP10-8, APOA1, APOA4, VCX, CLN8, MUC3A, SCEL, PRB2, KRTAP4-1, HAVCR1, DGKK, IVL	1812	98	20063	2.71158	0.0568156	0.00225033	0.00223229
UP	sequence variant	sequence variant	1206	34.174	1.63e-05	PGLYRP4, PGLYRP2, EQTN, SPINT4, TESK2, HTR4, ALKBH2, AS3MT, LIPH, TMEM89, PRKACG, LIPN, LIPM, LIPK, PGLYRP1, STARD5, GBP7, STARD6, OR2L2, FLJ33534, RNASE3, UPB1, PHKA2, SCAMP3, OR6T1, ZNF16, TMEM82, CLDN6, MTHFD1, PADI3, CTAGE9, SPARCL1, ENTHD1, ASPHD2, AGTR2, IDO2, PADI1, EXD1, COL13A1, AIRE, ABCB5, C5ORF49, LYPD2, EDDM3A, SLC5A1, GATA3, EDDM3B, IQGAP2, ADAMTS12, GATA1, LY9, SLC5A4, OR6S1, C6, C…	1812	12443	20063	1.07315	0.05905	0.00225485	0.00223677
UP	transmembrane region	transmembrane region	532	15.0751	1.7e-05	OR11H2, OR11H4, EQTN, C9ORF57, OR2M3, MRGPRD, FZD10, HTR4, GRPR, FAM159A, RXFP1, RXFP3, GPR174, KRTCAP3, CREB3L3, TMEM89, TMEM8C, MS4A14, PRSS8, MS4A12, VSTM5, GPR179, GBP7, TAAR6, OR2L2, TMEM80, SCAMP3, TRHR, TMEM82, OR6T1, CLDN6, CLDN3, CTAGE9, ASPHD2, AGTR2, COL13A1, OR13J1, ABCB5, OR1I1, OR2K2, FPR3, SLC5A1, SLC30A10, LY9, ABO, SLC5A4, OR6S1, GALR3, GALR2, NPBWR1, RDH16, ICOS, HLA-DQA1, GPIHB…	1812	5056	20063	1.16504	0.0616829	0.00227442	0.00225618
UP	repeat:12	repeat:12	22	0.623406	1.9e-05	CLIC6, KRTAP10-2, IK, KRTAP12-2, KRTAP10-4, KRTAP10-7, KRTAP9-3, MUC17, KRTAP10-6, KRTAP9-2, KRTAP4-6, KRTAP4-5, KRTAP10-8, APOA4, CLN8, MUC3A, SCEL, MUC2, PRB2, KRTAP4-1, DGKK, IVL	1812	86	20063	2.83245	0.0687066	0.00245515	0.00243546
UP	repeat:15	repeat:15	20	0.566733	2.2e-05	KRTAP10-2, IK, KRTAP12-2, KRTAP10-4, KRTAP10-7, KRTAP9-3, MUC17, KRTAP10-6, KRTAP9-2, KRTAP4-6, KRTAP4-5, KRTAP10-8, CLN8, MUC3A, SCEL, MUC2, PRB2, KRTAP4-1, DGKK, IVL	1812	74	20063	2.99251	0.0788435	0.00273821	0.00271625
UP	repeat:9	repeat:9	25	0.708416	2.32e-05	CDKN1C, CLIC6, VCX, CLN8, SCEL, PRB2, KRTAP4-1, HAVCR1, KRTAP10-2, IK, KRTAP5-8, KRTAP12-2, KRTAP10-4, KRTAP10-7, KRTAP9-3, MUC17, KRTAP10-6, KRTAP9-2, KRTAP4-6, KRTAP4-5, KRTAP10-8, APOA4, MUC3A, DGKK, IVL	1812	107	20063	2.58699	0.0829703	0.00279476	0.00277235
UP	repeat:11	repeat:11	22	0.623406	3.31e-05	CLIC6, KRTAP10-2, IK, KRTAP12-2, KRTAP10-4, KRTAP10-7, KRTAP9-3, MUC17, KRTAP10-6, KRTAP9-2, KRTAP4-6, KRTAP4-5, KRTAP10-8, APOA4, CLN8, MUC3A, SCEL, PRB2, KRTAP4-1, HAVCR1, DGKK, IVL	1812	89	20063	2.73697	0.11656	0.00387385	0.00384278
UP	HDL	HDL	9	0.25503	5.98e-05	APOM, APOC2, SAA4, APOF, SAA2, APOA1, APOA4, APOA5, GPIHBP1	1905	17	20581	5.71959	0.0294241	0.00248873	0.00235906
UP	repeat:14	repeat:14	20	0.566733	7.03e-05	KRTAP10-2, IK, KRTAP12-2, KRTAP10-4, KRTAP10-7, KRTAP9-3, MUC17, KRTAP10-6, KRTAP9-2, KRTAP4-6, KRTAP4-5, KRTAP10-8, CLN8, MUC3A, SCEL, MUC2, PRB2, KRTAP4-1, DGKK, IVL	1812	80	20063	2.76807	0.231309	0.00797356	0.00790962
UP	Antibiotic	Antibiotic	22	0.623406	0.00013	PGLYRP4, DEFB106B, DCD, HIST1H2BI, DEFB109P1, DEFA5, HP, DEFB136, DEFB124, PPBP, RNASE3, DEFB106A, HTN1, BPIFA1, GNLY, S100A12, HIST1H2BE, BPI, LBP, PGLYRP1, HAMP, GALP	1905	95	20581	2.5019	0.0629519	0.00500126	0.00474067
UP	Nucleosome core	Nucleosome core	21	0.595069	0.000147	HIST1H2BN, HIST1H2AL, HIST1H2BM, H2AFB1, H2AFB2, HIST1H3J, HIST1H2AI, HIST1H2BI, HIST1H2AJ, HIST2H4A, H2BFM, HIST2H4B, HIST2H3A, HIST1H3F, HIST1H3G, HIST1H2BE, HIST1H3H, HIST1H2AG, HIST1H2BH, H2AFB3, HIST2H3C	1905	89	20581	2.54918	0.0708137	0.00524576	0.00497243
UP	site:Stutter	site:Stutter	12	0.34004	0.000225	KRT71, KRT80, KRT4, KRT2, KRT36, KRT14, KRT78, KRT77, KRT32, KRT6C, KRT6B, KRT6A	1812	36	20063	3.69077	0.569365	0.0247831	0.0245843
UP	Antimicrobial	Antimicrobial	23	0.651743	0.000317	PGLYRP4, DEFB106B, GBP7, DCD, HIST1H2BI, DEFB109P1, DEFA5, HP, DEFB136, DEFB124, PPBP, RNASE3, DEFB106A, HTN1, BPIFA1, GNLY, S100A12, HIST1H2BE, BPI, LBP, PGLYRP1, HAMP, GALP	1905	108	20581	2.30078	0.146284	0.0105421	0.00999283
UP	Lectin	Lectin	31	0.878436	0.000466	COLEC12, FCN1, KLRB1, GALNT15, CLEC2L, CLEC18C, ITLN2, PKD1L3, KLRG2, OLR1, CLEC1B, GALNT8, LGALS7B, CD93, GALNT3, KLRC2, LMAN1L, ZG16B, CLEC17A, LGALS9B, CLEC4C, CLEC4D, CD209, LGALS13, KLRF2, GALNTL6, SFTPA1, SIGLEC1, CLC, CLEC4E, SIGLEC5	1905	171	20581	1.95856	0.207396	0.0145236	0.0137668
UP	Chylomicron	Chylomicron	6	0.17002	0.000618	APOC2, APOBR, APOC3, APOA4, LSR, APOA5	1905	9	20581	7.20245	0.265332	0.0176578	0.0167378
UP	Transmembrane helix	Transmembrane helix	583	16.5203	0.000641	OR11H2, OR11H4, EQTN, C9ORF57, OR2M3, MRGPRD, FZD10, HTR4, GRPR, FAM159A, RXFP1, RXFP3, GPR174, KRTCAP3, CREB3L3, TMEM89, TMEM8C, MS4A14, PRSS8, MS4A12, VSTM5, GPR179, TAAR6, OR2L2, TMEM80, SCAMP3, TRHR, TMEM82, OR6T1, CLDN6, CLDN3, CTAGE9, ASPHD2, AGTR2, IDO2, COL13A1, OR13J1, ABCB5, OR1I1, OR2K2, FPR3, SLC5A1, SLC30A10, LY9, ABO, SLC5A4, OR6S1, GALR3, GALR2, NPBWR1, RDH16, ICOS, HLA-DQA1, LINC0…	1905	5634	20581	1.11795	0.27382	0.0176578	0.0167378
UP	Transmembrane	Transmembrane	584	16.5486	0.000672	OR11H2, OR11H4, EQTN, C9ORF57, OR2M3, MRGPRD, FZD10, HTR4, GRPR, FAM159A, RXFP1, RXFP3, GPR174, KRTCAP3, CREB3L3, TMEM89, TMEM8C, MS4A14, PRSS8, MS4A12, VSTM5, GPR179, TAAR6, OR2L2, TMEM80, SCAMP3, TRHR, TMEM82, OR6T1, CLDN6, CLDN3, CTAGE9, ASPHD2, AGTR2, IDO2, COL13A1, OR13J1, ABCB5, OR1I1, OR2K2, FPR3, SLC5A1, SLC30A10, LY9, ABO, SLC5A4, OR6S1, GALR3, GALR2, NPBWR1, RDH16, ICOS, HLA-DQA1, LINC0…	1905	5651	20581	1.1165	0.2851	0.0176578	0.0167378
UP	GPI-anchor	GPI-anchor	26	0.736753	0.00074	TREH, TEX101, LYPD1, LYPD2, MSLN, ART4, LYPD8, ART1, GPC5, LY6G6D, GPIHBP1, CNTN6, TNFRSF10C, HFE2, IZUMO1R, ALPPL2, ALPP, LY6D, RAET1L, DPEP2, DPEP1, SPACA4, ALPI, CEACAM8, ULBP2, LY6E	1905	137	20581	2.05033	0.30876	0.0184566	0.0174949
UP	lipid moiety-binding region:GPI-anchor amidated aspartate	lipid moiety-binding region:GPI-anchor amidated aspartate	5	0.141683	0.000855	ALPP, HFE2, ALPI, CEACAM8, ALPPL2	1812	6	20063	9.22691	0.959214	0.0901	0.0893775
UP	Cell membrane	Cell membrane	343	9.71947	0.000882	NPFFR1, OR11H2, OR11H4, OR2M3, MRGPRD, ICAM4, FZD10, HTR4, AQP2, GRPR, RXFP1, RXFP3, OR51L1, GPR174, TMEM8C, OR2A42, PRSS8, GPR179, OR5D13, OR8H2, DYNC2H1, TAAR6, OR2L2, HFE2, UNC93A, PHKA2, TRHR, OR6T1, CLDN6, CLDN3, BIN2, MIP, SPATA13, WDPCP, AGTR2, PRKD1, OR8G5, CFTR, OR9I1, GYPA, COL13A1, OR13J1, GYPB, ABCB5, LYPD1, TAS2R46, LYPD2, OR2K2, OR10T2, OR1I1, LPAR3, FPR3, SLC30A10, LY9, OR6S1, OR52…	1905	3175	20581	1.16714	0.356273	0.020966	0.0198736
UP	region of interest:Coil 2	region of interest:Coil 2	16	0.453386	0.000909	KRT71, SYNM, KRT80, KRT4, KRT3, KRT2, KRT78, KRT77, KRT32, KRT84, KRT16, KRT36, KRT14, KRT6C, KRT6B, KRT6A	1812	68	20063	2.60525	0.966703	0.0901	0.0893775
UP	region of interest:Linker 12	region of interest:Linker 12	16	0.453386	0.000909	KRT71, SYNM, KRT80, KRT4, KRT3, KRT2, KRT78, KRT77, KRT32, KRT84, KRT16, KRT36, KRT14, KRT6C, KRT6B, KRT6A	1812	68	20063	2.60525	0.966703	0.0901	0.0893775
UP	region of interest:Rod	region of interest:Rod	17	0.481723	0.000915	KRT71, SYNM, KRT80, KRT4, KRT3, KRT2, KRT78, KRT77, KRT32, KRT84, BFSP2, KRT16, KRT36, KRT14, KRT6C, KRT6B, KRT6A	1812	75	20063	2.50972	0.967433	0.0901	0.0893775
UP	propeptide:Activation peptide	propeptide:Activation peptide	17	0.481723	0.00106378	CFD, PRSS1, CPA1, TPSB2, CELA2A, KLK1, PLA2G1B, PRSS38, PGC, KLK7, KLK6, GZMK, F9, PRSS8, CTSE, TPSAB1, CPA6	1812	76	20063	2.4767	0.981326	0.102041	0.101222
UP	repeat:17	repeat:17	14	0.396713	0.00118922	KRTAP10-2, IK, KRTAP12-2, KRTAP10-4, KRTAP10-7, MUC17, KRTAP10-6, KRTAP9-2, KRTAP4-6, KRTAP4-5, KRTAP10-8, MUC3A, DGKK, IVL	1812	56	20063	2.76807	0.988325	0.111222	0.11033
UP	region of interest:Head	region of interest:Head	17	0.481723	0.00123225	KRT71, SYNM, KRT80, KRT4, KRT3, KRT2, KRT78, KRT77, KRT32, KRT84, BFSP2, KRT16, KRT36, KRT14, KRT6C, KRT6B, KRT6A	1812	77	20063	2.44453	0.990063	0.112436	0.111534
UP	Polymorphism	Polymorphism	1177	33.3522	0.0013245	PGLYRP4, PGLYRP2, EQTN, SPINT4, TESK2, HTR4, ALKBH2, AS3MT, TMEM89, PRKACG, LIPN, LIPM, LIPK, PGLYRP1, STARD5, GBP7, STARD6, OR2L2, FLJ33534, RNASE3, UPB1, PHKA2, SCAMP3, OR6T1, ZNF16, TMEM82, CLDN6, MTHFD1, SCGB1C1, PADI3, SPARCL1, ENTHD1, ASPHD2, AGTR2, IDO2, PADI1, EXD1, COL13A1, AIRE, ABCB5, C5ORF49, GATA6, LYPD2, EDDM3A, SLC5A1, GATA3, EDDM3B, SLC30A10, IQGAP2, ADAMTS12, LY9, SLC5A4, OR6S1, …	1905	12043	20581	1.05588	0.483853	0.028843	0.0273401
UP	Immunity	Immunity	68	1.92689	0.00132944	FCN1, PGLYRP4, CRCP, PGLYRP2, HP, TNFRSF13C, BPIFA1, SIT1, GPER1, C1RL, FFAR3, OLR1, LBP, PGLYRP1, JAK3, HLA-DOB, MAP3K5, FGB, CR1, SYK, BTN3A1, CD300A, PRKCB, TAP1, BTN3A3, MIF, BTN3A2, LAX1, TIRAP, CLEC4C, CLEC4D, TLR10, PRKD1, IDO2, CLEC4E, HLA-DQB2, CFD, C1QB, C1QA, GATA3, SAMHD1, LY9, CD1A, HLA-DMA, IL1RL2, HLA-DMB, C6, C7, NLRP6, BTLA, S100A12, TNFRSF17, SLAMF6, GBP1, CD300LG, HLA-DQA1, HLA…	1905	500	20581	1.4693	0.485124	0.028843	0.0273401
UP	DNA-binding region:Fork-head	DNA-binding region:Fork-head	13	0.368376	0.00133393	FOXD4, FOXB2, FOXB1, FOXE3, FOXE1, FOXI3, FOXI1, FOXJ1, FOXS1, FOXD4L5, FOXD4L6, FOXD4L3, FOXD4L4	1812	50	20063	2.8788	0.99321	0.118815	0.117862
UP	Intermediate filament	Intermediate filament	17	0.481723	0.00159538	KRT71, SYNM, KRT80, KRT4, KRT3, KRT2, KRT78, KRT77, KRT32, KRT84, BFSP2, KRT16, KRT36, KRT14, KRT6C, KRT6B, KRT6A	1905	77	20581	2.38523	0.549199	0.0324749	0.0307829
UP	Microsome	Microsome	24	0.680079	0.001627	UGT1A10, TXNRD3, UGT1A1, SRD5A2, CYP4A22, CYP4F22, CYP2C19, CYP8B1, KLK6, FA2H, CYP2C9, CYP2B6, AADAC, DHRS9, CYP21A2, CYP1A2, RDH16, UGT1A5, UGT1A4, UGT1A3, UGT1A9, FMO6P, UGT1A8, UGT1A7	1905	129	20581	2.00999	0.556268	0.0324749	0.0307829
UP	region of interest:Tail	region of interest:Tail	17	0.481723	0.00163731	KRT71, SYNM, KRT80, KRT4, KRT3, KRT2, KRT78, KRT77, KRT32, KRT84, BFSP2, KRT16, KRT36, KRT14, KRT6C, KRT6B, KRT6A	1812	79	20063	2.38265	0.99782	0.142446	0.141304
UP	Spermatogenesis	Spermatogenesis	32	0.906772	0.00170557	SPATA9, GGNBP1, CATSPER3, GGNBP2, TUBD1, SLC9C1, STRA8, SOHLH1, MAEL, RNF151, PDILT, TXNDC8, SPATA31E1, TCP11, SPATA31A7, TXNRD3, ODF1, SPATA31A5, ODF3, ODF4, TDRD7, NLRP14, TDRD1, HILS1, THEG, ZFP41, SLC26A8, CCDC63, SPEM1, CYLC2, GTSF1, TBATA	1905	193	20581	1.79128	0.573357	0.0327339	0.0310283
UP	metal ion-binding site:Iron (heme proximal ligand)	metal ion-binding site:Iron (heme proximal ligand)	7	0.198356	0.00193931	HBZ, HBG2, HBG1, HBE1, HBA2, HBA1, IDO2	1812	16	20063	4.84413	0.999297	0.164885	0.163563
UP	region of interest:Coil 1A	region of interest:Coil 1A	16	0.453386	0.00223795	KRT71, SYNM, KRT80, KRT4, KRT3, KRT2, KRT78, KRT77, KRT32, KRT84, KRT16, KRT36, KRT14, KRT6C, KRT6B, KRT6A	1812	74	20063	2.39401	0.99977	0.178132	0.176703
UP	region of interest:Linker 1	region of interest:Linker 1	16	0.453386	0.00223795	KRT71, SYNM, KRT80, KRT4, KRT3, KRT2, KRT78, KRT77, KRT32, KRT84, KRT16, KRT36, KRT14, KRT6C, KRT6B, KRT6A	1812	74	20063	2.39401	0.99977	0.178132	0.176703
UP	region of interest:Coil 1B	region of interest:Coil 1B	16	0.453386	0.00223795	KRT71, SYNM, KRT80, KRT4, KRT3, KRT2, KRT78, KRT77, KRT32, KRT84, KRT16, KRT36, KRT14, KRT6C, KRT6B, KRT6A	1812	74	20063	2.39401	0.99977	0.178132	0.176703
UP	repeat:19	repeat:19	12	0.34004	0.00309391	KRTAP10-2, KRTAP10-4, KRTAP12-2, KRTAP10-7, MUC17, KRTAP10-6, KRTAP4-6, KRTAP4-5, KRTAP10-8, DGKK, MUC3A, IVL	1812	48	20063	2.76807	0.999991	0.241132	0.239198
UP	MHC II	MHC II	7	0.198356	0.00314	HLA-DMA, HLA-DRB5, HLA-DMB, HLA-DRB3, HLA-DOB, HLA-DQB2, HLA-DQA1	1905	17	20581	4.44857	0.791814	0.0580318	0.0550081
UP	repeat:18	repeat:18	12	0.34004	0.00367022	KRTAP10-2, KRTAP10-4, KRTAP12-2, KRTAP10-7, MUC17, KRTAP10-6, KRTAP4-6, KRTAP4-5, KRTAP10-8, DGKK, MUC3A, IVL	1812	49	20063	2.71158	0.999999	0.28021	0.277963
UP	metal ion-binding site:Iron (heme distal ligand)	metal ion-binding site:Iron (heme distal ligand)	6	0.17002	0.00413369	HBZ, HBG2, HBG1, HBE1, HBA2, HBA1	1812	13	20063	5.11029	1	0.309283	0.306803
UP	Oxygen transport	Oxygen transport	6	0.17002	0.00460163	HBZ, HBG2, HBG1, HBE1, HBA2, HBA1	1905	13	20581	4.98631	0.899893	0.0791797	0.0750541
UP	Fungicide	Fungicide	6	0.17002	0.00460163	DCD, GNLY, DEFA5, S100A12, HAMP, HTN1	1905	13	20581	4.98631	0.899893	0.0791797	0.0750541
UP	Serine protease	Serine protease	24	0.680079	0.005197	CFD, TMPRSS7, PRSS1, TPSB2, CELA2A, KLK1, CTRB2, F11, PRSS38, PRSS57, PRSS55, F2, PRSS22, TMPRSS13, TMPRSS11F, KLK7, KLK12, KLK6, GZMK, F9, C1RL, PRSS8, TPSAB1, LPA	1905	141	20581	1.83892	0.925731	0.0864434	0.0819394
UP	domain:Ig-like V-type	domain:Ig-like V-type	22	0.623406	0.00571728	HEPN1, SIGLEC15, HEPACAM, BTN2A1, CD300A, CRTAM, ILDR1, BTNL3, LSR, BTN3A2, HAPLN2, CD4, TREML4, TREML2, BTLA, CEACAM8, SIGLEC1, LY6G6D, HAVCR1, ICOS, CD300LG, SIGLEC5	1812	129	20063	1.8883	1	0.412689	0.409379
UP	chain:Histone H3.2	chain:Histone H3.2	6	0.17002	0.00595702	HIST2H3A, HIST1H3J, HIST1H3F, HIST1H3G, HIST1H3H, HIST2H3C	1812	14	20063	4.74527	1	0.412689	0.409379
UP	chain:Histone H2A type 1-D	chain:Histone H2A type 1-D	6	0.17002	0.00595702	HIST2H3A, HIST1H3J, HIST1H3F, HIST1H3G, HIST1H3H, HIST2H3C	1812	14	20063	4.74527	1	0.412689	0.409379
UP	chain:Histone H3.1	chain:Histone H3.1	6	0.17002	0.00595702	HIST2H3A, HIST1H3J, HIST1H3F, HIST1H3G, HIST1H3H, HIST2H3C	1812	14	20063	4.74527	1	0.412689	0.409379
UP	domain:C-type lectin	domain:C-type lectin	16	0.453386	0.00618926	COLEC12, CD93, KLRB1, KLRC2, CLEC2L, CLEC18C, CLEC17A, PKD1L3, CLEC4C, CLEC4D, CD209, KLRG2, OLR1, SFTPA1, CLEC1B, CLEC4E	1812	82	20063	2.16045	1	0.420982	0.417607
UP	repeat:20	repeat:20	11	0.311703	0.00697877	KRTAP10-2, KRTAP10-4, KRTAP12-2, KRTAP10-7, MUC17, KRTAP10-6, KRTAP4-6, KRTAP4-5, DGKK, MUC3A, IVL	1812	46	20063	2.64772	1	0.466207	0.462468
UP	Palmoplantar keratoderma	Palmoplantar keratoderma	9	0.25503	0.00737376	KRT16, TAT, KRT14, DSG1, KRT6C, SLURP1, CTSC, KRT6B, KRT6A	1905	32	20581	3.03853	0.975106	0.118694	0.112509
UP	nucleotide phosphate-binding region:cNMP	nucleotide phosphate-binding region:cNMP	6	0.17002	0.00827973	KCNH4, KCNH6, KCNH8, CNGA4, SLC9C1, SLC9C2	1812	15	20063	4.42892	1	0.543412	0.539054
UP	Lipid degradation	Lipid degradation	19	0.538396	0.0082936	PLA2G2F, PLA2G2E, PLA2G4E, PLA2G1B, HRASLS2, AKR1D1, APOC3, PLD4, PLA2G5, NEU2, CLPS, LIPH, APOC2, NEU1, LIPN, LIPM, PLCH2, LIPK, PNLIP	1905	106	20581	1.93651	0.984326	0.129328	0.12259
UP	Cleavage on pair of basic residues	Cleavage on pair of basic residues	41	1.1618	0.00869481	C2ORF40, PTH2, ADAMTS12, MSLN, CDH9, MMP21, PRH1, KLK6, IGF1R, NTF4, INSL6, RESP18, MMP28, GAST, CPA6, ADAMTS6, GDF10, NPFF, TNFSF13, CARTPT, PPBP, INHBA, F2, INHBC, ADAMTS20, BMP5, DKK4, PYY, UTS2B, F9, SCG5, CRH, UTS2, DSG1, DSG3, RLN1, DSG4, INHA, HAMP, DSC2, GALP	1905	294	20581	1.50663	0.987192	0.131476	0.124626
UP	Vision	Vision	20	0.566733	0.00912783	RD3, RCVRN, RDH8, PDE6H, CRX, GUCA1A, CRYBB2, KERA, TULP1, GRK1, BFSP2, OPN1SW, FAM161A, MIP, MYO3A, RHO, RGS9, BBS4, VSX2, GPR179	1905	115	20581	1.8789	0.989701	0.133964	0.126984
UP	repeat:22	repeat:22	10	0.283366	0.00961197	KRTAP10-2, KRTAP10-4, KRTAP12-2, KRTAP10-7, MUC17, KRTAP10-6, KRTAP4-6, KRTAP4-5, DGKK, IVL	1812	41	20063	2.70056	1	0.619972	0.615001
UP	domain:UPAR/Ly6	domain:UPAR/Ly6	7	0.198356	0.0112936	LY6D, LYPD1, LYPD2, LY6G6D, SLURP1, GPIHBP1, LY6E	1812	22	20063	3.523	1	0.716088	0.710345
UP	zinc finger region:GATA-type 2	zinc finger region:GATA-type 2	4	0.113347	0.0119181	GATA6, GATA5, GATA3, GATA1	1812	6	20063	7.38153	1	0.730914	0.725053
UP	zinc finger region:GATA-type 1	zinc finger region:GATA-type 1	4	0.113347	0.0119181	GATA6, GATA5, GATA3, GATA1	1812	6	20063	7.38153	1	0.730914	0.725053
UP	repeat:21	repeat:21	10	0.283366	0.0131496	KRTAP10-2, KRTAP10-4, KRTAP12-2, KRTAP10-7, MUC17, KRTAP10-6, KRTAP4-6, KRTAP4-5, DGKK, IVL	1812	43	20063	2.57495	1	0.793433	0.78707
UP	Hormone	Hormone	17	0.481723	0.0133194	CSH1, LHB, INHBA, INHBC, FAM132A, NPPB, PYY, UTS2B, INSL6, UCN3, CRH, UTS2, GAST, RLN1, INHA, HAMP, GALP	1905	95	20581	1.93329	0.998758	0.189897	0.180003
UP	VLDL	VLDL	5	0.141683	0.0141656	APOC2, APOBR, APOC3, LSR, APOA5	1905	11	20581	4.91076	0.999191	0.196351	0.186121
UP	repeat:23	repeat:23	9	0.25503	0.0156311	KRTAP10-4, KRTAP12-2, KRTAP10-7, MUC17, KRTAP10-6, KRTAP4-6, KRTAP4-5, DGKK, IVL	1812	37	20063	2.69326	1	0.923073	0.915671
UP	active site:Charge relay system	active site:Charge relay system	29	0.821763	0.0157917	CFD, PRSS1, TMPRSS7, TPSB2, KLK1, PRSS22, KLK7, KLK6, LIPH, C1RL, LIPN, LIPM, PRSS8, LIPK, TPSAB1, CELA2A, CTRB2, F11, PRSS38, PRSS57, PRSS55, F2, TMPRSS11F, TMPRSS13, KLK12, GZMK, F9, LPA, PNLIP	1812	203	20063	1.58176	1	0.923073	0.915671
UP	Citrullination	Citrullination	17	0.481723	0.0160857	HIST1H2AL, HIST1H3J, HIST1H2AI, HIST1H2AJ, KRT77, HIST2H4A, HIST2H4B, HIST2H3A, HIST1H3F, HIST1H3G, HIST1H3H, HIST1H2AG, HIST2H3C, UTP14A, HIST1H1B, TMPO, HIST1H1C	1905	97	20581	1.89343	0.999694	0.216356	0.205083
UP	Innate immunity	Innate immunity	36	1.02012	0.016476	C1QB, CFD, FCN1, C1QA, PGLYRP4, CRCP, GATA3, SAMHD1, LY9, BPIFA1, IL1RL2, C6, C7, NLRP6, GPER1, C1RL, S100A12, SLAMF6, LBP, PGLYRP1, JAK3, MAP3K5, FGB, CR1, SYK, SH2D1B, MIF, IRGM, TIRAP, CLEC4C, BPIFB1, CLEC4D, CD6, CD209, TLR10, PRKD1	1905	261	20581	1.49016	0.999749	0.216356	0.205083
UP	repeat:29	repeat:29	7	0.198356	0.017443	KRTAP10-4, KRTAP10-7, MUC17, KRTAP10-6, KRTAP4-6, DGKK, IVL	1812	24	20063	3.22942	1	1	0.992246
UP	repeat:26	repeat:26	8	0.226693	0.0183893	KRTAP10-4, KRTAP10-7, MUC17, KRTAP10-6, KRTAP4-6, KRTAP4-5, DGKK, IVL	1812	31	20063	2.85737	1	1	0.992246
UP	Heme	Heme	21	0.595069	0.0189406	HBZ, GUCY1B2, HBG2, HBG1, HBE1, CYP4A22, HBA2, HBA1, CYP4F22, CYP2C19, CYP8B1, FA2H, CYP2C9, CYP27B1, CYP2B6, CYP21A2, CYP1A2, CYP20A1, NOS1, IDO2, CYB561	1905	132	20581	1.71877	0.999928	0.242343	0.229716
UP	chain:Histone H2A type 1-J	chain:Histone H2A type 1-J	4	0.113347	0.0194675	HIST1H2AL, HIST1H2AI, HIST1H2AJ, HIST1H2AG	1812	7	20063	6.32703	1	1	0.992246
UP	region of interest:N-terminal arm	region of interest:N-terminal arm	4	0.113347	0.0194675	CRYBB1, CRYBB3, CRYBB2, CRYBA4	1812	7	20063	6.32703	1	1	0.992246
UP	Premature ovarian failure	Premature ovarian failure	5	0.141683	0.0197168	NR5A1, HFM1, POF1B, FIGLA, BMP15	1905	12	20581	4.50153	0.999952	0.245967	0.233151
UP	Eye lens protein	Eye lens protein	6	0.17002	0.0207491	BFSP2, MIP, CRYBB1, CRYBB3, CRYBB2, CRYBA4	1905	18	20581	3.60122	0.999971	0.252531	0.239374
UP	domain:Ig-like C1-type	domain:Ig-like C1-type	8	0.226693	0.0217554	HLA-DMA, HLA-DRB5, HLA-DMB, IGLL1, AZGP1P1, HLA-DRB3, HLA-DOB, HLA-DQA1	1812	32	20063	2.76807	1	1	0.992246
UP	region of interest:Docking domain	region of interest:Docking domain	3	0.0850099	0.0229627	H2AFB1, H2AFB2, H2AFB3	1812	3	20063	11.0723	1	1	0.992246
UP	chain:PRAME family member 11	chain:PRAME family member 11	3	0.0850099	0.0229627	PRAMEF15, PRAMEF11, PRAMEF9	1812	3	20063	11.0723	1	1	0.992246
UP	region of interest:C-terminal arm	region of interest:C-terminal arm	3	0.0850099	0.0229627	CRYBB1, CRYBB3, CRYBB2	1812	3	20063	11.0723	1	1	0.992246
UP	chain:PRAME family member 9/15	chain:PRAME family member 9/15	3	0.0850099	0.0229627	PRAMEF15, PRAMEF11, PRAMEF9	1812	3	20063	11.0723	1	1	0.992246
UP	Keratinization	Keratinization	9	0.25503	0.0242393	LCE1A, SPRR2F, LCE1B, LCE6A, LCE1F, EVPL, IVL, SPRR1B, LCE1D	1905	39	20581	2.49316	0.999995	0.287986	0.27298
UP	metal ion-binding site:Calcium; via carbonyl oxygen	metal ion-binding site:Calcium; via carbonyl oxygen	9	0.25503	0.0244981	PLA2G2F, PRSS1, PLA2G12B, PLA2G2E, AMY2A, CD209, PLA2G1B, PLA2G5, RXFP1	1812	40	20063	2.49127	1	1	0.992246
UP	repeat:28	repeat:28	7	0.198356	0.0255648	KRTAP10-4, KRTAP10-7, MUC17, KRTAP10-6, KRTAP4-6, DGKK, IVL	1812	26	20063	2.981	1	1	0.992246
UP	region of interest:Beta-2	region of interest:Beta-2	4	0.113347	0.0290838	HLA-DRB5, HLA-DMB, HLA-DRB3, HLA-DOB	1812	8	20063	5.53615	1	1	0.992246
UP	region of interest:Beta-1	region of interest:Beta-1	4	0.113347	0.0290838	HLA-DRB5, HLA-DMB, HLA-DRB3, HLA-DOB	1812	8	20063	5.53615	1	1	0.992246
UP	region of interest:Connecting peptide	region of interest:Connecting peptide	8	0.226693	0.0297176	HLA-DMA, HLA-DMB, CRYBB1, CRYBB3, CRYBB2, CRYBA4, HLA-DOB, HLA-DQA1	1812	34	20063	2.60525	1	1	0.992246
UP	repeat:25	repeat:25	8	0.226693	0.0297176	KRTAP10-4, KRTAP10-7, MUC17, KRTAP10-6, KRTAP4-6, KRTAP4-5, DGKK, IVL	1812	34	20063	2.60525	1	1	0.992246
UP	Sialic acid	Sialic acid	6	0.17002	0.0321799	GYPA, IBSP, GYPB, SMAGP, APOC2, APOC3	1905	20	20581	3.2411	1	0.363513	0.344572
UP	Growth factor	Growth factor	20	0.566733	0.0326645	GDF10, CSF2, MIA, MACC1, PPBP, INHBA, INHBC, FGF3, BMP5, BMP15, IL4, NTF4, FGF6, FGF16, FGF8, INHA, LEFTY2, FGF23, PROK1, FGF22	1905	131	20581	1.64942	1	0.363513	0.344572
UP	Chemotaxis	Chemotaxis	16	0.453386	0.0327817	CCL24, CCL13, CCL21, LECT2, CXCL17, PIK3C2G, FPR3, PPBP, CXCR1, CXCR3, XCL1, CMTM2, CCL18, CCL17, CCL26, PF4	1905	97	20581	1.78205	1	0.363513	0.344572
UP	Hypogonadotropic hypogonadism	Hypogonadotropic hypogonadism	7	0.198356	0.0338315	PROKR2, FGF8, LHB, SPRY4, KISS1R, PROK2, TACR3	1905	27	20581	2.80095	1	0.364812	0.345804
UP	Metal-thiolate cluster	Metal-thiolate cluster	5	0.141683	0.0343611	MT1DP, MT1H, MT4, MT1B, MT1HL1	1905	14	20581	3.85846	1	0.364812	0.345804
UP	DNA-binding region:Homeobox	DNA-binding region:Homeobox	26	0.736753	0.0379387	RHOXF1, ONECUT3, DLX6, RAX, CRX, OTP, HOXD12, HOXC11, POU5F1B, GBX1, NKX6-1, NKX2-4, HOXC6, NKX2-8, GSX1, BSX, GSX2, PAX6, POU2F2, PHOX2B, ISX, POU4F3, ARGFX, PAX7, HOXD4, VSX2	1812	191	20063	1.50722	1	1	0.992246
UP	Zymogen	Zymogen	29	0.821763	0.0387403	CFD, PRSS1, TMPRSS7, TPSB2, KLK1, PLA2G1B, CTSW, ADAMTS12, MMP21, KLK7, KLK6, MMP20, PRSS8, TPSAB1, CTSE, CPA6, ADAMTS6, CTSC, CPA1, CELA2A, GGT6, CTRB2, F2, PGC, PSMB8, ADAMTS20, GZMK, F9, CPVL	1905	214	20581	1.46405	1	0.402737	0.381753
UP	domain:Paired	domain:Paired	4	0.113347	0.0407496	PAX8, PAX7, PAX9, PAX6	1812	9	20063	4.92102	1	1	0.992246
UP	repeat:27	repeat:27	7	0.198356	0.0418939	KRTAP10-4, KRTAP10-7, MUC17, KRTAP10-6, KRTAP4-6, DGKK, IVL	1812	29	20063	2.67262	1	1	0.992246
UP	Sulfation	Sulfation	10	0.283366	0.0425356	PRSS1, F9, IBSP, UCMA, CXCR3, SI, FGG, SCG5, GAST, HTN1	1905	51	20581	2.11837	1	0.424744	0.402613
UP	metal ion-binding site:Calcium	metal ion-binding site:Calcium	13	0.368376	0.0426168	PLA2G2F, PRSS1, PLA2G12B, PLA2G2E, AMY2A, PLA2G1B, PLA2G5, RXFP1, CD209, ARSJ, ARSH, TGM6, TGM4	1812	77	20063	1.86935	1	1	0.992246
UP	domain:DAPIN	domain:DAPIN	6	0.17002	0.0428467	NLRP14, NLRP13, NLRP8, NLRP6, NLRP5, PYDC1	1812	22	20063	3.01972	1	1	0.992246
UP	repeat:Desmoglein repeat 2	repeat:Desmoglein repeat 2	3	0.0850099	0.0431864	DSG1, DSG3, DSG4	1812	4	20063	8.30422	1	1	0.992246
UP	chain:Protein FAM25	chain:Protein FAM25	3	0.0850099	0.0431864	FAM25C, FAM25A, FAM25G	1812	4	20063	8.30422	1	1	0.992246
UP	repeat:Desmoglein repeat 1	repeat:Desmoglein repeat 1	3	0.0850099	0.0431864	DSG1, DSG3, DSG4	1812	4	20063	8.30422	1	1	0.992246
UP	LDL	LDL	4	0.113347	0.0434107	APOC2, APOF, APOBR, LSR	1905	9	20581	4.80163	1	0.424744	0.402613
UP	Paired box	Paired box	4	0.113347	0.0434107	PAX8, PAX7, PAX9, PAX6	1905	9	20581	4.80163	1	0.424744	0.402613
UP	repeat:BNR 2	repeat:BNR 2	4	0.113347	0.0543963	NEU2, NEU1, SORCS1, SORCS3	1812	10	20063	4.42892	1	1	0.992246
UP	domain:VWFD 2	domain:VWFD 2	4	0.113347	0.0543963	MUC2, OTOG, MUC5AC, MUC6	1812	10	20063	4.42892	1	1	0.992246
UP	domain:VWFD 3	domain:VWFD 3	4	0.113347	0.0543963	MUC2, OTOG, MUC5AC, MUC6	1812	10	20063	4.42892	1	1	0.992246
UP	repeat:33	repeat:33	4	0.113347	0.0543963	KRTAP10-4, MUC17, DGKK, IVL	1812	10	20063	4.42892	1	1	0.992246
UP	domain:VWFD 1	domain:VWFD 1	4	0.113347	0.0543963	MUC2, OTOG, MUC5AC, MUC6	1812	10	20063	4.42892	1	1	0.992246
UP	repeat:BNR 1	repeat:BNR 1	4	0.113347	0.0543963	NEU2, NEU1, SORCS1, SORCS3	1812	10	20063	4.42892	1	1	0.992246
UP	Non-syndromic deafness	Non-syndromic deafness	14	0.396713	0.0564569	TMC1, GRXCR1, GRXCR2, CEACAM16, LHFPL5, ILDR1, ESPN, POU4F3, LOXHD1, GIPC3, MARVELD2, MYO3A, NARS2, OTOG	1905	87	20581	1.73852	1	0.534583	0.506729
UP	lipid moiety-binding region:GPI-anchor amidated serine	lipid moiety-binding region:GPI-anchor amidated serine	10	0.283366	0.0564631	ART1, CNTN6, TREH, LYPD1, DPEP2, DPEP1, LY6G6D, MSLN, ULBP2, LY6E	1812	55	20063	2.01314	1	1	0.992246
UP	propeptide:Removed in mature form	propeptide:Removed in mature form	30	0.850099	0.0571554	TREH, TEX101, LYPD1, LYPD2, MSLN, ART4, LYPD8, ART1, GNGT1, GRK1, RAB25, MAP1LC3C, GPC5, GAST, LY6G6D, CNTN6, TNFRSF10C, HFE2, PSMB8, ALPPL2, ALPP, LY6D, RAET1L, DPEP2, DPEP1, SPACA4, ALPI, CEACAM8, ULBP2, LY6E	1812	237	20063	1.40156	1	1	0.992246
UP	Muscle protein	Muscle protein	11	0.311703	0.0572817	MYBPC3, MYH1, MYL7, MYL1, TNNT3, MYBPH, CASQ2, TNNI2, TNNI3, MYH6, SMTNL1	1905	62	20581	1.91678	1	0.534583	0.506729
UP	Digestion	Digestion	4	0.113347	0.0578507	PRSS1, CLPS, CTRB2, PGC	1905	10	20581	4.32147	1	0.534583	0.506729
UP	domain:NACHT	domain:NACHT	6	0.17002	0.0596055	NLRP14, NLRP13, NWD1, NLRP8, NLRP6, NLRP5	1812	24	20063	2.76807	1	1	0.992246
UP	chain:Golgin subfamily A member 8D	chain:Golgin subfamily A member 8D	3	0.0850099	0.0677196	GOLGA8DP, GOLGA8CP, GOLGA8M	1812	5	20063	6.64338	1	1	0.992246
UP	chain:Golgin subfamily A member 8F/8G	chain:Golgin subfamily A member 8F/8G	3	0.0850099	0.0677196	GOLGA8DP, GOLGA8CP, GOLGA8M	1812	5	20063	6.64338	1	1	0.992246
UP	Blood group antigen	Blood group antigen	7	0.198356	0.0700356	GYPA, XK, CR1, GYPB, ICAM4, ABO, ART4	1905	32	20581	2.3633	1	0.635414	0.602306
UP	repeat:30	repeat:30	5	0.141683	0.0728099	KRTAP10-4, KRTAP10-7, MUC17, DGKK, IVL	1812	18	20063	3.07564	1	1	0.992246
UP	Autocatalytic cleavage	Autocatalytic cleavage	10	0.283366	0.0770344	CAPN8, SHH, MUC2, PLA2G1B, IHH, HFE2, LPA, CTSE, MMP20, KLK6	1905	57	20581	1.89538	1	0.686432	0.650666
UP	repeat:24	repeat:24	7	0.198356	0.0811204	KRTAP10-4, KRTAP10-7, MUC17, KRTAP10-6, KRTAP4-6, KRTAP4-5, DGKK	1812	34	20063	2.27959	1	1	0.992246
UP	Adaptive immunity	Adaptive immunity	23	0.651743	0.0821619	FGB, SYK, BTN3A1, PRKCB, CRTAM, SH2D1B, TAP1, BTN3A3, TNFRSF13C, BTN3A2, LAX1, LY9, CD1A, CLEC4C, CD4, CLEC4D, CD6, SIT1, CD209, BTLA, TNFRSF17, SLAMF6, JAK3	1905	174	20581	1.42807	1	0.719277	0.6818
UP	Neuropeptide	Neuropeptide	6	0.17002	0.0864749	NPFF, SCG5, PROK2, PTH2, CARTPT, GALP	1905	26	20581	2.49316	1	0.743982	0.705218
UP	Acute phase	Acute phase	5	0.141683	0.0922262	ORM1, SAA4, HP, SAA2, F2	1905	19	20581	2.84307	1	0.770615	0.730463
UP	Homeobox	Homeobox	32	0.906772	0.0926591	RHOXF1, ONECUT3, DLX6, DBX1, RAX, CRX, OTP, HOXD12, DUX4, HOXC11, POU5F1B, GBX1, DUXA, NKX6-1, NKX2-4, HOXC6, NKX2-8, ANHX, GSX1, BSX, GSX2, PBX3, HNF1B, PAX6, POU2F2, PHOX2B, ISX, POU4F3, ARGFX, PAX7, HOXD4, VSX2	1905	262	20581	1.31953	1	0.770615	0.730463
UP	DNA-binding region:DM	DNA-binding region:DM	3	0.0850099	0.0956203	DMRT1, DMRTB1, DMRT3	1812	6	20063	5.53615	1	1	0.992246
UP	chain:Histone H2A type 1	chain:Histone H2A type 1	3	0.0850099	0.0956203	HIST1H2AL, HIST1H2AI, HIST1H2AG	1812	6	20063	5.53615	1	1	0.992246
UP	region of interest:MHC class I alpha-1 like	region of interest:MHC class I alpha-1 like	3	0.0850099	0.0956203	RAET1E, RAET1L, ULBP2	1812	6	20063	5.53615	1	1	0.992246
UP	domain:TIL	domain:TIL	3	0.0850099	0.0956203	MUC2, OTOG, MUC6	1812	6	20063	5.53615	1	1	0.992246
UP	region of interest:MHC class I alpha-2 like	region of interest:MHC class I alpha-2 like	3	0.0850099	0.0956203	RAET1E, RAET1L, ULBP2	1812	6	20063	5.53615	1	1	0.992246
UP	chain:Histone H2A type 1-H	chain:Histone H2A type 1-H	3	0.0850099	0.0956203	HIST1H2AL, HIST1H2AI, HIST1H2AG	1812	6	20063	5.53615	1	1	0.992246

## Sheet: UP_KEGG_AD4
Category	ID	Term	Count	%	PValue	Genes	List Total	Pop Hits	Pop Total	Fold Enrichment	Bonferroni	Benjamini	adj_pval
KEGG	hsa05412:A	hsa05412:Arrhythmogenic right ventricular cardiomyopathy (ARVC)	24	0.462695	0.0449289	DSP, ITGB1, TCF7L2, JUP, ITGA4, ITGA3, ITGA2, LEF1, TCF7, ITGA1, CACNA2D2, ACTB, ACTG1, CACNG7, GJA1, CACNB3, SGCD, CDH2, ITGA8, ITGA7, ITGAV, DMD, CACNG4, CACNG5	1687	67	6879	1.46065	0.999999	0.321837	0.305417
KEGG	hsa05231:C	hsa05231:Choline metabolism in cancer	32	0.616927	0.0924089	DGKG, DGKE, SLC44A3, DGKD, SLC44A1, WASL, PIK3R1, HIF1A, AKT2, PDGFD, PDGFC, MAPK1, RAC1, RALGDS, WASF3, LYPLA1, MAP2K1, PCYT1A, PDPK1, PLA2G4B, PLA2G4A, GPCPD1, MTOR, MAPK10, SLC5A7, PIK3CA, SP1, JMJD7-PLA2G4B, GRB2, KRAS, CHPT1, RAF1	1687	101	6879	1.29193	1	0.43929	0.416877
KEGG	hsa05230:C	hsa05230:Central carbon metabolism in cancer	25	0.481974	0.0138378	RET, GLS2, PTEN, SLC2A1, PIK3R1, HIF1A, HK2, HK1, HK3, AKT2, MAPK1, NTRK1, MAP2K1, NTRK3, PGAM2, GCK, MTOR, PKM, PIK3CA, PGAM4, KRAS, RAF1, MET, FGFR3, PFKM	1687	64	6879	1.59283	0.983373	0.173228	0.16439
KEGG	hsa05222:S	hsa05222:Small cell lung cancer	29	0.55909	0.0485491	RB1, ITGB1, LAMA5, CDKN1B, LAMC3, LAMA1, PTEN, XIAP, PIK3R1, FHIT, CASP9, RXRA, CCND1, AKT2, E2F1, E2F3, ITGAV, RXRG, CDKN2B, ITGA3, ITGA2, NFKB1, TRAF4, PIK3CA, TRAF3, COL4A4, TRAF5, BCL2, BIRC3	1687	85	6879	1.3912	1	0.321837	0.305417
KEGG	hsa05216:T	hsa05216:Thyroid cancer	12	0.231348	0.0754572	NTRK1, RET, TCF7L2, MAP2K1, RXRA, CCND1, TFG, TCF7, LEF1, MAPK1, KRAS, RXRG	1687	29	6879	1.6873	1	0.409638	0.388739
KEGG	hsa05215:P	hsa05215:Prostate cancer	29	0.55909	0.0722941	RB1, CDKN1B, HSP90AB1, TCF7, LEF1, PTEN, PIK3R1, CASP9, CCND1, AKT2, PDGFD, PDGFC, CREB3L2, E2F1, MAPK1, E2F3, TCF7L2, MAP2K1, PDPK1, INSRR, MTOR, NFKB1, PIK3CA, BCL2, MDM2, GRB2, KRAS, RAF1, CREB5	1687	88	6879	1.34377	1	0.401028	0.380567
KEGG	hsa05210:C	hsa05210:Colorectal cancer	24	0.462695	0.0180878	SMAD2, APC2, TCF7L2, MAP2K1, LEF1, TCF7, PIK3R1, RHOA, TGFBR1, TGFBR2, MAPK10, CASP9, MSH6, PIK3CA, CCND1, CASP3, AKT2, BCL2, BIRC5, MAPK1, KRAS, RAC1, RAF1, RALGDS	1687	62	6879	1.57845	0.995329	0.186036	0.176544
KEGG	hsa05205:P	hsa05205:Proteoglycans in cancer	65	1.25313	0.00912314	ITGB1, FGF2, ACTB, ACTG1, PPP1CB, CCND1, CTSL, CASP3, AKT2, TIMP3, ITGAV, RAC1, PRKACA, PRKACB, MAP2K1, PPP1R12A, PDPK1, HGF, ITGA2, WNT5A, RRAS2, WNT9A, NUDT16L1, ANK1, RHOA, PIK3CA, RAF1, EZR, MET, TLR4, CD44, HBEGF, CAMK2B, CD63, ROCK1, SDC2, TWIST1, ITPR2, PIK3R1, IQGAP1, CBL, HIF1A, HOXD10, VTN, WNT11, MAPK1, FLNC, WNT4, WNT10A, FZD5, CAV2, LUM, CAV1, FZD6, FZD9, IGF2, MAPK14, MTOR, MAPK13, …	1687	200	6879	1.32524	0.932425	0.13411	0.127268
KEGG	hsa05200:P	hsa05200:Pathways in cancer	122	2.35203	0.0021185	RB1, HHIP, FGF1, ETS1, FGF2, FGF5, CCND1, TFG, AKT2, PRKACA, PRKACB, MAP2K1, HGF, WNT5A, RBX1, BCR, MSH6, COL4A4, AGTR1, RAF1, CTBP1, TCF7, LPAR1, LPAR2, PIK3R1, STK4, RASGRP2, HIF1A, RASGRP3, RALGDS, WNT4, STAT5A, SMAD2, WNT10A, JUP, FZD5, ZBTB16, FZD6, FZD9, GNG12, GNG11, NFKB1, GNG13, BMP4, BMP2, FGF18, BCL2, MDM2, GNB4, GNAS, GNB3, GRB2, GNB5, FGFR3, FGF10, RET, ITGB1, CDKN1B, HSP90AB1, LAMC3…	1687	393	6879	1.26584	0.463935	0.0389275	0.0369414
KEGG	hsa05142:C	hsa05142:Chagas disease (American trypanosomiasis)	33	0.636206	0.0859649	PPP2R2A, PIK3R1, PPP2CB, GNA14, CASP8, PPP2R1A, AKT2, BDKRB2, MAPK1, IL12A, SMAD2, ACE, CFLAR, MAPK14, TGFBR1, NFKB1, TGFBR2, MAPK13, GNAO1, MAPK10, PPP2R2C, PIK3CA, IL1B, PPP2R2D, GNAS, TLR9, FAS, CD247, TLR6, PLCB1, PLCB2, TLR4, MYD88	1687	104	6879	1.29387	1	0.438352	0.415987
KEGG	hsa05130:P	hsa05130:Pathogenic Escherichia coli infection	21	0.404858	0.013907	ITGB1, ROCK1, LY96, ARPC5, WASL, TUBB4B, TUBB4A, RHOA, TUBA4A, ACTB, ACTG1, TUBA1B, TUBB2B, TUBA1A, TUBB2A, TUBB3, EZR, TLR5, TLR4, NCK1, TUBA8	1687	51	6879	1.67903	0.983713	0.173228	0.16439
KEGG	hsa05120:E	hsa05120:Epithelial cell signaling in Helicobacter pylori infection	23	0.443416	0.076633	LYN, ATP6V0B, ATP6V0E1, ATP6AP1, ADAM10, MAPK14, NFKB1, MAPK13, MAPK10, TJP1, ADAM17, CASP3, ATP6V0A2, RAC1, ATP6V0E2, ATP6V0D1, MET, MAP3K14, ATP6V1B1, HBEGF, ATP6V1F, ATP6V1C2, ATP6V0A1	1687	67	6879	1.39979	1	0.409638	0.388739
KEGG	hsa05030:C	hsa05030:Cocaine addiction	18	0.347021	0.0708869	GPSM1, DDC, BDNF, NFKB1, ADCY5, GRIN1, GRIN2D, GRM2, CDK5, DLG4, CREB3L2, GNAS, DRD1, DRD2, PRKACA, SLC18A1, PRKACB, CREB5	1687	49	6879	1.49791	1	0.400784	0.380336
KEGG	hsa05016:H	hsa05016:Huntington's disease	77	1.48448	2.02e-06	COX7B, HIP1, COX4I1, NDUFA10, CLTB, ATP5C1, ATP5G3, COX6A1, ATP5G1, NDUFC2-KCTD14, AP2A2, COX7C, DNALI1, CASP9, CASP8, CASP3, CREB3L2, UQCRFS1, COX8A, NDUFC2, NDUFC1, ATP5F1, SDHA, SDHB, COX6B1, NDUFS6, NDUFS5, NDUFS3, NDUFS2, HAP1, UQCRC2, SLC25A5, PLCB1, SLC25A4, PLCB2, CREB5, NDUFB9, NDUFB8, DCTN2, NDUFB10, NDUFB11, NDUFB4, DNAH5, ATP5A1, NDUFB2, COX7A2, UQCR11, UQCR10, ATP5O, COX5B, COX5A, CO…	1687	192	6879	1.63531	0.000593	0.000119	0.000113
KEGG	hsa05014:A	hsa05014:Amyotrophic lateral sclerosis (ALS)	18	0.347021	0.0838302	MAP2K3, GRIA1, DAXX, DERL1, MAPK14, TOMM40L, MAPK13, GRIN1, SOD1, GRIN2D, CASP9, PPP3R1, CASP3, BCL2, RAC1, NEFH, RAB5A, PRPH	1687	50	6879	1.46795	1	0.438352	0.415987
KEGG	hsa05012:P	hsa05012:Parkinson's disease	68	1.31097	2.57e-09	COX7B, COX4I1, NDUFA10, ATP5C1, ATP5G3, PARK7, COX6A1, ATP5G1, NDUFC2-KCTD14, COX7C, PARK2, UBE2L3, CASP9, CASP3, UQCRFS1, PRKACA, SLC18A1, PRKACB, COX8A, NDUFC2, NDUFC1, ATP5F1, SDHA, SDHB, COX6B1, ADORA2A, NDUFS6, NDUFS5, NDUFS3, NDUFS2, UQCRC2, SLC25A5, SLC25A4, NDUFB9, NDUFB8, NDUFB10, NDUFB11, NDUFB4, ATP5A1, NDUFB2, COX7A2, UQCR11, UQCR10, ATP5O, COX5B, COX5A, COX7A1, UQCRH, ADCY5, ATP5B, U…	1687	142	6879	1.95268	7.56e-07	3.78e-07	3.59e-07
KEGG	hsa05010:A	hsa05010:Alzheimer's disease	82	1.58088	1.35e-11	APP, COX7B, COX4I1, NDUFA10, ATP2A2, ATP5C1, ATP5G3, IDE, COX6A1, ATP5G1, NDUFC2-KCTD14, COX7C, CASP9, CASP7, CASP8, CASP3, CAPN2, UQCRFS1, CAPN1, COX8A, MME, ADAM10, NDUFC2, NDUFC1, ATP5F1, SDHA, SDHB, COX6B1, BACE1, ADAM17, NDUFS6, IL1B, NDUFS5, NDUFS3, NDUFS2, MAPT, UQCRC2, PLCB1, ATF6, PLCB2, NDUFB9, NDUFB8, NDUFB10, NDUFB11, NDUFB4, ATP5A1, NDUFB2, LPL, ITPR2, COX7A2, UQCR11, PSEN1, UQCR10, …	1687	168	6879	1.99028	3.98e-09	3.98e-09	3.78e-09
KEGG	hsa04964:P	hsa04964:Proximal tubule bicarbonate reclamation	10	0.19279	0.0864777	SLC9A3, GLUD1, MDH1, GLS2, ATP1A3, SLC25A10, ATP1B2, ATP1A1, SLC38A3, AQP1	1687	23	6879	1.77289	1	0.438352	0.415987
KEGG	hsa04962:V	hsa04962:Vasopressin-regulated water reabsorption	16	0.308463	0.0984606	RAB5B, DCTN2, AVPR2, ARHGDIG, DYNLL1, AQP3, DYNLL2, RAB11B, DYNC2LI1, CREB3L2, GNAS, PRKACA, RAB5A, PRKACB, VAMP2, CREB5	1687	44	6879	1.48278	1	0.43929	0.416877
KEGG	hsa04932:N	hsa04932:Non-alcoholic fatty liver disease (NAFLD)	66	1.27241	3.44e-07	COX7B, IRS1, COX4I1, NDUFA10, IRS2, COX6A1, NDUFC2-KCTD14, COX7C, CASP7, CASP8, CASP3, AKT2, UQCRFS1, RAC1, COX8A, SREBF1, PRKAB2, NDUFC2, NDUFC1, SDHA, SDHB, COX6B1, IL1A, PIK3CA, NDUFS6, IL1B, NDUFS5, NDUFS3, NDUFS2, UQCRC2, PPARA, CEBPA, NDUFB9, NDUFB8, NDUFB10, NDUFB11, NDUFB4, NDUFB2, COX7A2, UQCR11, PIK3R1, UQCR10, COX5B, COX5A, COX7A1, ADIPOR2, UQCRH, BCL2L11, RXRA, NDUFV2, NDUFA9, NDUFA8,…	1687	151	6879	1.78229	0.000101	2.53e-05	2.4e-05
KEGG	hsa04924:R	hsa04924:Renin secretion	24	0.462695	0.0266671	PTGER4, GUCY1A2, ADCYAP1R1, ACE, PDE1B, NPR1, ITPR2, AGT, AQP1, ADCY5, ADCYAP1, PPP3R1, KCNMA1, CLCA2, AGTR1, GNAS, PRKG2, CALM3, PLCB1, PRKACA, CALM2, PLCB2, PRKACB, KCNJ2	1687	64	6879	1.52912	0.999646	0.230592	0.218827
KEGG	hsa04921:O	hsa04921:Oxytocin signaling pathway	47	0.906111	0.0492608	CAMK2B, OXTR, ROCK1, NPR1, ITPR2, ADCY2, CAMKK1, ACTB, ACTG1, ADCY5, PPP1CB, CACNG7, PPP3R1, RGS2, EEF2K, CCND1, MAPK1, PRKACA, PRKACB, CACNG4, KCNJ2, CACNG5, GUCY1A2, KCNJ5, MAP2K1, KCNJ6, PRKAB2, CAMK1D, PPP1R12A, KCNJ12, PLA2G4B, PLA2G4A, CACNA2D2, RHOA, PPP1CA, GNAO1, RCAN1, CACNB3, MYL6, JMJD7-PLA2G4B, GNAS, KRAS, CALM3, PLCB1, RAF1, PLCB2, CALM2	1687	150	6879	1.27766	1	0.321837	0.305417
KEGG	hsa04919:T	hsa04919:Thyroid hormone signaling pathway	41	0.790438	0.0082281	PFKFB2, NOTCH2, THRB, THRA, SLC2A1, ATP1A3, ATP1A1, PIK3R1, HIF1A, ACTB, ACTG1, CASP9, RXRA, CCND1, AKT2, MAPK1, ITGAV, PRKACA, RXRG, PRKACB, WNT4, MED1, MAP2K1, PDPK1, NCOA3, DIO2, SLC16A10, ATP1B2, MED27, MTOR, MED13L, BMP4, RCAN1, MED24, NCOR1, PIK3CA, MDM2, KRAS, PLCB1, RAF1, PLCB2	1687	115	6879	1.45377	0.911881	0.127319	0.120823
KEGG	hsa04910:I	hsa04910:Insulin signaling pathway	43	0.828996	0.0648136	SHC4, IRS1, PYGM, IRS2, PYGL, PIK3R1, CBL, PRKCZ, HK2, HK1, PPP1CB, HK3, SOCS1, AKT2, MKNK1, MAPK1, PRKACA, PRKACB, SREBF1, PTPN1, MAP2K1, PRKAB2, EXOC7, PDPK1, INSR, PHKA1, GCK, MTOR, PPP1CA, MAPK10, PPP1R3C, PRKAR1B, PIK3CA, PPP1R3B, EIF4E1B, PPP1R3D, GRB2, KRAS, CALM3, RAF1, EIF4E2, CALM2, RHOQ	1687	138	6879	1.27057	1	0.385247	0.365591
KEGG	hsa04750:I	hsa04750:Inflammatory mediator regulation of TRP channels	34	0.655485	0.0251668	PTGER4, CAMK2B, ITPR2, ADCY2, IL1RAP, PIK3R1, PLA2G6, ADCY5, PPP1CB, HRH1, P2RY2, BDKRB2, TRPM8, PRKACA, PRKACB, ASIC1, MAP2K3, NTRK1, TRPA1, IL1R1, PLA2G4B, PLA2G4A, MAPK14, MAPK13, PPP1CA, MAPK10, PIK3CA, IL1B, JMJD7-PLA2G4B, GNAS, CALM3, PLCB1, PLCB2, CALM2	1687	98	6879	1.4147	0.999443	0.224214	0.212774
KEGG	hsa04730:L	hsa04730:Long-term depression	23	0.443416	0.023573	LYN, GRIA1, GUCY1A2, GNAZ, MAP2K1, GRID2, PLA2G4B, CACNA1A, PLA2G4A, ITPR2, CRHR1, GNA13, GNAO1, PPP2CB, PPP2R1A, JMJD7-PLA2G4B, GNAS, PRKG2, MAPK1, KRAS, PLCB1, RAF1, PLCB2	1687	60	6879	1.5631	0.9991	0.219321	0.208131
KEGG	hsa04728:D	hsa04728:Dopaminergic synapse	50	0.963948	0.000336	PPP2R2A, PPP1CB, PPP2R1A, AKT2, KIF5B, CREB3L2, PRKACA, SLC18A1, PRKACB, PPP2R5B, PPP2R5A, PPP2R5D, PLCB1, PLCB2, CLOCK, CREB5, CAMK2B, GRIA1, DDC, CACNA1A, ITPR2, ARNTL, ADCY5, PPP2CB, GNG3, GNG5, GNG4, PPP2R3C, GNG8, DRD1, DRD2, KCNJ5, KCNJ6, MAPK14, GNG12, GNG11, GNG13, MAPK13, PPP1CA, GNAO1, MAPK10, PPP2R2C, CALY, PPP2R2D, GNB4, GNAS, GNB3, CALM3, GNB5, CALM2	1687	128	6879	1.59283	0.094004	0.00822532	0.00780566
KEGG	hsa04725:C	hsa04725:Cholinergic synapse	44	0.848275	0.000568	CAMK2B, ACHE, CHRM3, CHRNA4, CHAT, CACNA1A, ITPR2, ADCY2, PIK3R1, ADCY5, GNG3, GNG5, GNG4, AKT2, CREB3L2, GNG8, MAPK1, JAK2, PRKACA, PRKACB, KCNJ2, SLC18A3, CHRNB2, MAP2K1, KCNJ6, CHRNB4, KCNJ12, GNG12, GNG11, GNG13, GNAO1, SLC5A7, PIK3CA, KCNQ1, KCNQ2, GNB4, BCL2, GNB3, KCNQ4, KRAS, GNB5, PLCB1, PLCB2, CREB5	1687	111	6879	1.61637	0.153722	0.0128354	0.0121805
KEGG	hsa04724:G	hsa04724:Glutamatergic synapse	43	0.828996	0.00208271	GRIA1, GLS2, GRIK5, SLC1A1, CACNA1A, GRIK4, SLC1A3, ITPR2, ADCY2, ADCY5, GRM2, PPP3R1, GNG3, GRM4, GNG5, GNG4, GNG8, MAPK1, SLC17A7, DLGAP1, SLC38A3, PRKACA, GLUL, SLC38A2, PRKACB, HOMER2, PLA2G4B, PLA2G4A, GNG12, GNG11, GRIN1, GRIN2D, GNG13, GNAO1, DLG4, JMJD7-PLA2G4B, GNB4, GNAS, GNB3, GNB5, PLCB1, PLCB2, SHANK1	1687	114	6879	1.53806	0.458252	0.0389275	0.0369414
KEGG	hsa04721:S	hsa04721:Synaptic vesicle cycle	27	0.520532	0.00239893	NAPA, RAB3A, STXBP1, CLTB, CACNA1A, AP2A2, CPLX1, CPLX3, CLTCL1, ATP6V0A2, SLC17A7, ATP6V0E2, SLC18A1, ATP6V1F, ATP6V1C2, ATP6V0A1, SLC18A3, ATP6V0B, ATP6V0E1, AP2B1, DNM1, DNM2, STX1B, ATP6V0D1, STX1A, VAMP2, ATP6V1B1	1687	63	6879	1.74757	0.506451	0.0414874	0.0393707
KEGG	hsa04713:C	hsa04713:Circadian entrainment	32	0.616927	0.0445784	GRIA1, CAMK2B, ADCYAP1R1, ADCY2, CACNA1H, ADCY5, CACNA1I, GNG3, GNG5, GNG4, PRKG2, GNG8, MAPK1, PRKACA, PRKACB, GUCY1A2, KCNJ5, KCNJ6, GNG12, GNG11, GRIN1, GRIN2D, GNG13, GNAO1, GNB4, GNAS, GNB3, CALM3, GNB5, PLCB1, PLCB2, CALM2	1687	95	6879	1.37353	0.999998	0.321837	0.305417
KEGG	hsa04611:P	hsa04611:Platelet activation	41	0.790438	0.0604673	ITGB1, ROCK1, SNAP23, ITPR2, ADCY2, PIK3R1, RASGRP2, PRKCZ, ARHGAP35, ACTB, ACTG1, MYL12B, ADCY5, GNA13, PPP1CB, AKT2, PRKG2, MAPK1, PRKACA, PRKACB, LYN, P2RY12, GUCY1A2, PTGIR, PPP1R12A, ITGA2, PLA2G4B, PLA2G4A, MAPK14, RHOA, MAPK13, PPP1CA, VAMP8, PIK3CA, COL5A3, JMJD7-PLA2G4B, TBXAS1, COL5A2, GNAS, PLCB1, PLCB2	1687	130	6879	1.28603	1	0.385247	0.365591
KEGG	hsa04550:S	hsa04550:Signaling pathways regulating pluripotency of stem cells	46	0.886832	0.0238716	PIK3R1, BMI1, ACVR1B, FGF2, WNT11, AKT2, MAPK1, JAK2, SKIL, WNT4, ACVR1, SMAD2, APC2, WNT10A, PCGF6, MAP2K1, SETDB1, FZD5, PCGF5, FZD6, WNT5A, FZD9, SMAD9, LIFR, INHBB, HNF1A, WNT9A, MAPK14, KLF4, ISL1, MAPK13, BMP4, BMP2, REST, PIK3CA, ID2, HAND1, ID3, GRB2, KRAS, LHX5, RAF1, FGFR4, IL6ST, FGFR3, BMPR1A	1687	140	6879	1.3398	0.999178	0.219321	0.208131
KEGG	hsa04540:G	hsa04540:Gap junction	32	0.616927	0.0153195	LPAR1, ITPR2, ADCY2, ADCY5, TUBA1B, GJA1, TUBA1A, TUBB3, PDGFD, PDGFC, PRKG2, MAPK1, DRD1, DRD2, PRKACA, PRKACB, GUCY1A2, MAP2K1, CSNK1D, TUBB4B, TUBB4A, TUBA4A, TJP1, TUBB2B, TUBB2A, GNAS, GRB2, KRAS, PLCB1, RAF1, PLCB2, TUBA8	1687	88	6879	1.48278	0.989314	0.173228	0.16439
KEGG	hsa04520:A	hsa04520:Adherens junction	25	0.481974	0.0488433	TCF7, LEF1, PTPRM, WASL, IQGAP1, ACTB, ACTG1, MAPK1, RAC1, MAP3K7, WASF3, SMAD2, FARP2, PTPN1, TCF7L2, YES1, ACTN3, INSR, BAIAP2, RHOA, TGFBR1, TGFBR2, TJP1, SNAI2, MET	1687	71	6879	1.43579	1	0.321837	0.305417
KEGG	hsa04510:F	hsa04510:Focal adhesion	63	1.21457	0.0371831	ITGB1, LAMC3, FLT4, PTEN, ILK, ARHGAP5, ACTB, ARHGAP35, ACTG1, PPP1CB, CCND3, CCND1, AKT2, CAPN2, ITGAV, RAC1, MAP2K1, PPP1R12A, ACTN3, ITGA4, PDPK1, ITGA3, HGF, ITGA2, ITGA1, RHOA, VAV2, PIK3CA, COL4A4, ITGA8, ITGA7, RAF1, DOCK1, MET, BIRC3, SHC4, LAMA5, ROCK1, LAMA1, XIAP, PIK3R1, THBS2, THBS4, THBS3, MYL12B, VTN, RELN, PDGFD, PDGFC, MAPK1, FLNC, PAK2, CAV2, CAV1, VEGFC, PARVA, PPP1CA, MAPK10, …	1687	206	6879	1.24705	0.999985	0.295455	0.28038
KEGG	hsa04390:H	hsa04390:Hippo signaling pathway	59	1.13746	8.9e-05	WWC1, PPP2R2A, LIMD1, FGF1, ACTB, AMOT, GLI2, ACTG1, PPP1CB, CCND3, CCND1, YWHAQ, PPP2R1A, APC2, WNT5A, CSNK1D, WNT9A, TGFBR1, TGFBR2, LATS2, FRMD6, BIRC5, LLGL2, YAP1, CRB1, TCF7, LEF1, PRKCZ, STK3, SAV1, PPP2CB, PARD6A, WNT11, TP53BP2, WNT4, SMAD2, TCF7L2, WNT10A, FZD5, FZD6, FZD9, BMP8B, MPP5, BMP7, BMP6, PPP1CA, BMP4, MOB1A, BMP2, DLG1, PPP2R2C, DLG3, DLG4, ID2, PPP2R2D, SNAI2, NF2, BMPR1A, T…	1687	151	6879	1.59326	0.0258172	0.0027808	0.00263892
KEGG	hsa04350:T	hsa04350:TGF-beta signaling pathway	29	0.55909	0.042073	ROCK1, ZFYVE9, CHRD, ACVR1B, LTBP1, PPP2CB, PPP2R1A, MAPK1, ACVR1, SMAD2, CDKN2B, SMURF2, NOG, BMP8B, SMAD9, INHBB, BMP7, RHOA, TGFBR1, BMP6, TGFBR2, RBX1, BMP4, BMP2, TFDP1, SP1, ID2, ID3, BMPR1A	1687	84	6879	1.40776	0.999997	0.317166	0.300984
KEGG	hsa04270:V	hsa04270:Vascular smooth muscle contraction	38	0.732601	0.0476991	CALCRL, ROCK1, NPR1, ITPR2, ADCY2, PLA2G6, ADRA1B, ADCY5, GNA13, PPP1CB, CALD1, KCNMB3, MAPK1, PRKACA, PRKACB, PPP1R14A, GUCY1A2, MAP2K1, PLA2G12A, PTGIR, PPP1R12A, PLA2G4B, PLA2G4A, RHOA, PPP1CA, MYL6, ADORA2A, JMJD7-PLA2G4B, KCNMA1, GNAS, AGTR1, MRVI1, CALM3, PLCB1, RAF1, PLCB2, RAMP1, CALM2	1687	117	6879	1.32437	0.999999	0.321837	0.305417
KEGG	hsa04261:A	hsa04261:Adrenergic signaling in cardiomyocytes	45	0.867553	0.0289549	CAMK2B, CREM, ATP1A3, PPP2R2A, ADCY2, ATP1A1, ADRA1B, ADCY5, PPP1CB, PPP2CB, CACNG7, PPP2R1A, PPP2R3C, AKT2, CREB3L2, MAPK1, PRKACA, PRKACB, CACNG4, SCN1B, CACNG5, TPM4, PPP2R5B, PPP2R5A, CACNA2D2, PPP2R5D, ATP1B2, ATP2B1, MAPK14, MAPK13, PPP1CA, CACNB3, PPP2R2C, KCNQ1, TNNT2, PPP2R2D, BCL2, GNAS, AGTR1, CALM3, PLCB1, PLCB2, CALM2, RAPGEF3, CREB5	1687	138	6879	1.32967	0.999823	0.243221	0.230812
KEGG	hsa04260:C	hsa04260:Cardiac muscle contraction	28	0.539811	0.0168643	COX7B, COX4I1, ATP1A3, COX7A2, UQCR11, ATP1A1, UQCR10, COX5B, COX6A1, COX7A1, COX7C, COX5A, UQCRH, CACNG7, UQCRFS1, CACNG4, CACNG5, COX8A, TPM4, CACNA2D2, ATP1B2, COX6C, UQCRHL, COX6B1, CACNB3, UQCRQ, TNNT2, UQCRC2	1687	75	6879	1.52232	0.993265	0.183634	0.174265
KEGG	hsa04152:A	hsa04152:AMPK signaling pathway	40	0.771159	0.0413251	PFKFB2, PFKFB4, CAB39, IRS1, PPP2R2A, IRS2, PIK3R1, FOXO3, ADIPOR2, CAMKK1, PPP2CB, EEF2K, CCND1, PPP2R1A, PPP2R3C, AKT2, CREB3L2, MLYCD, MAP3K7, SREBF1, PRKAB2, STRADA, PDPK1, STRADB, INSR, PPP2R5B, PPP2R5A, PPP2R5D, CPT1C, SIRT1, MTOR, RAB11B, RAB10, TBC1D1, PPP2R2C, PIK3CA, SCD, PPP2R2D, PFKM, CREB5	1687	123	6879	1.32607	0.999996	0.317166	0.300984
KEGG	hsa04151:P	hsa04151:PI3K-Akt signaling pathway	98	1.88934	0.0640556	IRS1, PPP2R2A, FGF1, FGF2, FGF5, CCND3, CCND1, PPP2R1A, AKT2, CREB3L2, MAP2K1, HGF, PRLR, COL4A4, EIF4E1B, RAF1, LPAR1, LPAR2, PIK3R1, FOXO3, VTN, BCL2L11, PDGFD, PDGFC, MCL1, NGFR, INSR, GNG12, GNG11, NFKB1, GNG13, NR4A1, EFNA3, C8ORF44-SGK3, IL7, COL5A3, COL5A2, FGF18, BCL2, MDM2, GNB4, GNB3, GRB2, GNB5, FGFR4, FGFR3, FGF10, ITGB1, CDKN1B, HSP90AB1, LAMC3, FLT4, PTEN, CASP9, YWHAQ, ITGAV, RAC1,…	1687	345	6879	1.15829	1	0.385247	0.365591
KEGG	hsa04145:P	hsa04145:Phagosome	45	0.867553	0.0996261	ITGB1, RAB5B, SFTPA2, TFRC, NCF2, THBS2, MPO, CORO1A, THBS4, CTSS, ACTB, ACTG1, THBS3, TUBA1B, TUBA1A, TUBB3, CTSL, LAMP2, ATP6V0A2, ITGAV, RAC1, ATP6V0E2, ATP6V1F, ATP6V1C2, ATP6V0A1, ATP6V0B, ATP6V0E1, ATP6AP1, ITGA2, STX7, CYBA, TUBB4B, TUBB4A, TUBA4A, TUBB2B, TUBB2A, CANX, TLR6, PLA2R1, ATP6V0D1, RAB5A, TLR4, RAB7A, ATP6V1B1, TUBA8	1687	150	6879	1.2233	1	0.43929	0.416877
KEGG	hsa04144:E	hsa04144:Endocytosis	82	1.58088	0.000762	ARF3, TFRC, ZFYVE9, SH3KBP1, KIAA1033, CLTB, SNX12, ARRB1, WASL, ARRB2, AP2A2, RAB22A, CAPZB, KIF5B, FAM21C, FAM21A, SH3GL2, SH3GLB1, PSD, IST1, ARAP2, VPS37A, EPS15L1, ARAP1, RBSN, RHOA, TGFBR1, DNM1, TGFBR2, ARFGAP2, DNM2, ACAP3, ACAP2, RAB31, RAB35, AMPH, STAM2, ARF5, RAB7A, ARF6, RAB5B, VPS4B, AGAP2, CXCR4, AGAP1, SNX32, VPS26A, ASAP1, ASAP2, VPS26B, CBL, PRKCZ, CYTH2, PARD6A, SNX2, CLTCL1, M…	1687	241	6879	1.38742	0.200765	0.016001	0.0151846
KEGG	hsa04142:L	hsa04142:Lysosome	42	0.809717	0.012246	CD63, ASAH1, HEXB, CLTB, ABCB9, CTSV, LIPA, LITAF, GNS, CTSS, GGA3, GNPTAB, CTSL, SMPD1, CTSK, LAMP2, CLTCL1, SLC17A5, AP1S2, ATP6V0A2, ACP2, CTSF, AP3S1, AGA, AP1M1, ATP6V0A1, ABCA2, CD164, ATP6V0B, MANBA, ATP6AP1, SLC11A2, AP1B1, NAGA, AP3B1, MCOLN1, AP4B1, AP3B2, GALC, NPC1, ATP6V0D1, GLA	1687	121	6879	1.41538	0.973286	0.171444	0.162697
KEGG	hsa04071:S	hsa04071:Sphingolipid signaling pathway	37	0.713322	0.0979888	OPRD1, ASAH1, ROCK1, PTEN, PPP2R2A, SGMS2, PIK3R1, PRKCZ, GNA13, PPP2CB, PPP2R1A, PPP2R3C, AKT2, SMPD1, BDKRB2, MAPK1, RAC1, MAP2K1, PDPK1, PPP2R5B, PPP2R5A, PPP2R5D, MAPK14, RHOA, NFKB1, MAPK13, MAPK10, PPP2R2C, PIK3CA, PPP2R2D, BCL2, KRAS, DEGS2, PLCB1, RAF1, PLCB2, CERS1	1687	120	6879	1.25728	1	0.43929	0.416877
KEGG	hsa04068:F	hsa04068:FoxO signaling pathway	42	0.809717	0.0626619	CDKN1B, IRS1, SETD7, PTEN, AGAP2, IRS2, PIK3R1, FOXO3, STK4, GABARAP, BCL2L11, CCND1, AKT2, MAPK1, CDKN2D, SMAD2, PLK3, CDKN2B, MAP2K1, PRKAB2, HOMER2, GADD45A, PDPK1, INSR, MAPK14, FBXO32, SOD2, SIRT1, TGFBR1, ATG12, TGFBR2, GADD45G, MAPK13, MAPK10, RBL2, PIK3CA, C8ORF44-SGK3, MDM2, GRB2, KRAS, SGK3, RAF1	1687	134	6879	1.27807	1	0.385247	0.365591
KEGG	hsa04014:R	hsa04014:Ras signaling pathway	71	1.36881	0.0147829	FLT4, RASGRF2, FGF1, ETS1, FGF2, FGF5, TBK1, AKT2, RAC1, PRKACA, PRKACB, PLA2G12A, MAP2K1, RASA4B, KSR1, HGF, PLA2G4B, RRAS2, PLA2G4A, RHOA, PLA2G16, RASA3, PIK3CA, RASA4, RASA1, JMJD7-PLA2G4B, RASA2, RAF1, MET, ARF6, SHC4, RALA, RAB5B, PIK3R1, STK4, PLA2G6, RASGRP2, RASGRP3, GNG3, GNG5, GNG4, PDGFD, PDGFC, GNG8, MAPK1, RALGDS, PAK2, BRAP, NGFR, INSR, VEGFC, GNG12, GNG11, NFKB1, GNG13, GRIN1, MAP…	1687	226	6879	1.28103	0.987457	0.173228	0.16439
KEGG	hsa04010:M	hsa04010:MAPK signaling pathway	90	1.73511	7.05e-05	PTPRR, RASGRF2, ARRB1, ARRB2, FGF1, ECSIT, DUSP16, FGF2, FGF5, ELK4, CASP3, AKT2, RPS6KA1, STMN1, MAP3K8, RAC1, PRKACA, PRKACB, MAP3K7, MAP2K3, DUSP5, MAP4K2, DAXX, MAP2K1, DUSP3, DUSP1, IL1R1, PLA2G4B, RRAS2, CACNA2D2, PLA2G4A, DUSP8, MAPK8IP2, MAPK8IP3, TGFBR1, DUSP6, MAPK8IP1, TGFBR2, DUSP7, IL1A, CACNB3, RASA1, IL1B, JMJD7-PLA2G4B, RASA2, RAPGEF2, MAPT, RAF1, CACNA1A, STK4, RASGRP2, CACNA1H, …	1687	253	6879	1.45055	0.0205003	0.00258908	0.00245698
KEGG	hsa03018:R	hsa03018:RNA degradation	26	0.501253	0.069905	ZCCHC7, BTG2, BTG1, WDR61, TOB2, ENO2, TOB1, ENO3, HSPD1, EDC3, EDC4, EXOSC5, DCPS, HSPA9, PNPT1, CNOT6L, PABPC4, PAN2, LSM6, PAN3, PAPD5, CNOT3, PABPC3, PABPC1, PFKM, MPHOSPH6	1687	77	6879	1.37687	1	0.400784	0.380336
KEGG	hsa03015:m	hsa03015:mRNA surveillance pathway	33	0.636206	0.0142951	SMG1, EIF4A3, PPP2R2A, MSI1, NXT2, PPP1CB, PPP2CB, NXF1, FIP1L1, PPP2R1A, PPP2R3C, CSTF1, PAPOLA, UPF2, UPF1, NCBP2, CPSF3, PABPC4, CPSF2, PPP2R5B, PPP2R5A, UPF3A, PPP2R5D, MAGOHB, SRRM1, PPP1CA, PPP2R2C, DDX39B, WDR82, PPP2R2D, PABPC3, ETF1, PABPC1	1687	91	6879	1.47871	0.985492	0.173228	0.16439
KEGG	hsa03013:R	hsa03013:RNA transport	55	1.06034	0.0229081	CYFIP2, CYFIP1, POP5, POP4, FMR1, EIF4A3, NXT2, XPO1, SUMO2, EIF2B1, NDC1, UPF2, UPF1, NCBP2, PABPC4, ELAC2, THOC3, RANGAP1, SRRM1, NUP93, DDX39B, EIF4E1B, EEF1A2, PABPC3, GEMIN6, NUP54, NUP98, PABPC1, GEMIN8, EIF4E2, KPNB1, POM121, SEH1L, DDX20, RGPD5, RGPD8, NMD3, FXR1, NXF1, TGS1, SMN2, SMN1, PAIP1, EIF2B5, EIF2B3, RPP40, UPF3A, EIF2S2, MAGOHB, EIF2S1, EIF2S3, EIF5, XPOT, EIF3J, EIF3E	1687	172	6879	1.3039	0.998901	0.219321	0.208131
KEGG	hsa01230:B	hsa01230:Biosynthesis of amino acids	24	0.462695	0.0930979	TPI1, RPEL1, IDH3G, RPE, IDH1, PGAM2, GOT2, IDH2, GPT, MAT2B, ENO2, ENO3, CS, PC, PKM, PGK1, IDH3B, PGAM4, ALDOC, ACO1, ALDH18A1, ACO2, GLUL, PFKM	1687	72	6879	1.35922	1	0.43929	0.416877
KEGG	hsa01210:2	hsa01210:2-Oxocarboxylic acid metabolism	9	0.173511	0.0358493	CS, IDH3G, IDH1, GOT2, IDH2, IDH3B, ACO1, GPT, ACO2	1687	17	6879	2.15876	0.999978	0.292769	0.277832
KEGG	hsa01200:C	hsa01200:Carbon metabolism	47	0.906111	9.46e-05	GPI, FH, ECHS1, RPEL1, GLDC, RPE, DLST, OGDHL, GPT, ENO2, ENO3, HK2, ACAT2, HK1, HK3, IDH3B, ME1, PGK1, ME3, ME2, TPI1, MDH1, IDH3G, MDH2, IDH1, IDH2, PGAM2, GOT2, MTHFR, SDHA, SDHB, GCK, CS, GLUD1, PKM, PC, PCCB, OGDH, SUCLG2, PGAM4, SUCLG1, ALDOC, ACO1, IDNK, ACO2, AGXT, PFKM	1687	113	6879	1.69601	0.0274262	0.0027808	0.00263892
KEGG	hsa01130:B	hsa01130:Biosynthesis of antibiotics	76	1.4652	0.000211	GPI, ACAA2, GLDC, MSMO1, OGDHL, ENO2, PFAS, ENO3, HK2, HK1, TM7SF2, GCSH, HK3, PPAT, FNTB, IDH3B, PGM3, PGM2, HADH, AASS, PGM1, TPI1, PGAM2, AMPD2, CMBL, AMPD3, SDHA, LSS, SDHB, NME1, ALDH3A2, ACLY, PKM, NME7, PCCB, PGAM4, SUCLG2, SUCLG1, ALDOC, IDNK, AGXT, GART, ISYNA1, FH, ECHS1, RPEL1, FAXDC2, RPE, AK1, DLST, AK3, UAP1, AK5, ACAT2, PAPSS2, PAPSS1, UGP2, ALDH1B1, PGK1, PRODH, FDFT1, FDPS, MDH1,…	1687	212	6879	1.4618	0.0600549	0.00562976	0.00534252
KEGG	hsa01100:M	hsa01100:Metabolic pathways	359	6.92115	1.06e-05	PI4K2B, PANK2, AHCYL1, CMAS, ACSM3, GLDC, XYLT1, ATP5C1, EPRS, ENO2, GBA2, ENO3, GCSH, PNP, PPAT, LIPG, CKMT1B, MLYCD, PTGDS, GLUL, SEPHS2, EARS2, XYLB, ALG8, ACOT8, ATP6V0E1, ALG2, CMBL, CEL, ACSL3, HOGA1, GANC, INPP4B, WBSCR17, BTD, MTHFD2, MTHFD2L, SUCLG2, ACOT1, SUCLG1, IDNK, UQCRC2, ATP6V0D1, HPD, LIPT2, LIPT1, MTMR2, MTMR3, RPN2, FAXDC2, ATP5I, ATP5O, PLA2G6, MTMR4, GNS, ADH6, ATP5L, MTMR7,…	1687	1219	6879	1.20088	0.00311336	0.00052	0.000493
KEGG	hsa00630:G	hsa00630:Glyoxylate and dicarboxylate metabolism	13	0.250627	0.0183505	MDH1, GLDC, MDH2, HOGA1, ACAT2, CS, GCSH, AFMID, PCCB, ACO1, ACO2, AGXT, GLUL	1687	27	6879	1.96331	0.995683	0.186036	0.176544
KEGG	hsa00524:B	hsa00524:Butirosin and neomycin biosynthesis	4	0.0771159	0.0983328	HK3, GCK, HK2, HK1	1687	5	6879	3.26212	1	0.43929	0.416877
KEGG	hsa00520:A	hsa00520:Amino sugar and nucleotide sugar metabolism	21	0.404858	0.00645876	GPI, CHIA, CMAS, HEXB, GFPT1, UAP1, GCK, HK2, HK1, CYB5R1, HK3, UGDH, UGP2, NAGK, GMDS, GNPDA2, PGM3, GNPNAT1, PGM2, CYB5RL, PGM1	1687	48	6879	1.78397	0.851182	0.105493	0.100111
KEGG	hsa00250:A	hsa00250:Alanine, aspartate and glutamate metabolism	14	0.269906	0.0655181	GLS2, GFPT1, GOT2, GPT, DDO, ALDH4A1, GLUD1, PPAT, ADSSL1, NAT8L, AGXT, GLUL, ASPA, ADSS	1687	35	6879	1.63106	1	0.385247	0.365591
KEGG	hsa00190:O	hsa00190:Oxidative phosphorylation	64	1.23385	6.37e-09	COX7B, COX4I1, NDUFA10, ATP5C1, ATP5G3, COX6A1, ATP5G1, NDUFC2-KCTD14, COX7C, UQCRFS1, COX8A, ATP6V0B, ATP6V0E1, ATP6AP1, NDUFC2, NDUFC1, ATP5F1, SDHA, SDHB, COX6B1, ATP5J2, PPA1, NDUFS6, NDUFS5, NDUFS3, NDUFS2, UQCRC2, ATP6V0D1, ATP6V1B1, NDUFB9, NDUFB8, NDUFB10, NDUFB11, NDUFB4, ATP5A1, NDUFB2, ATP5I, COX7A2, UQCR11, UQCR10, ATP5O, COX5B, COX5A, COX7A1, UQCRH, ATP5L, ATP5B, ATP6V0A2, ATP6V0E2, …	1687	133	6879	1.96218	1.87e-06	6.24e-07	5.92e-07
KEGG	hsa00100:S	hsa00100:Steroid biosynthesis	9	0.173511	0.0922208	SOAT1, FAXDC2, MSMO1, DHCR24, CEL, LIPA, LSS, TM7SF2, FDFT1	1687	20	6879	1.83494	1	0.43929	0.416877
KEGG	hsa00020:C	hsa00020:Citrate cycle (TCA cycle)	19	0.3663	3.61e-05	FH, MDH1, IDH3G, MDH2, IDH1, IDH2, DLST, OGDHL, SDHA, SDHB, CS, ACLY, PC, OGDH, IDH3B, SUCLG2, SUCLG1, ACO1, ACO2	1687	30	6879	2.58251	0.0105568	0.0015161	0.00143875
UP	zinc finge	zinc finger region:FYVE-type	14	0.269906	0.0989614	PLEKHF2, MTMR3, RNF34, ZFYVE9, MTMR4, SYTL4, RBSN, FGD1, ZFYVE28, RPH3A, FGD3, MLPH, WDFY1, WDFY2	4662	39	20063	1.54485	1	1	0.999883
UP	zinc finge	zinc finger region:C2H2-type 4; atypical	7	0.134953	0.0830218	ZNF512B, ZEB1, ZNF281, ZFP64, GTF3A, ZBTB21, ZBTB2	4662	14	20063	2.15176	1	1	0.999883
UP	Zinc	Zinc	581	11.2011	0.0188762	ZNF174, ZFYVE9, ZFYVE1, GPATCH8, ALKBH8, ZDBF2, ZFYVE28, RNF112, ZXDA, RABGEF1, RNF115, RNF114, ZMIZ2, ZXDB, ADNP2, ZNF169, VPS18, MBNL1, ZNF281, SETMAR, ISL1, SYTL4, ISL2, EWSR1, PRKD3, ZSCAN22, ZSCAN21, YME1L1, ATF7, OPTN, RNF122, ZNF275, ZBTB8A, MTMR3, DHH, AGAP2, AGAP1, BAZ2A, PRDM13, ZNF23, MTMR4, PRKCZ, ZNF25, ZNF26, ADAMTS10, ADH6, ADH4, ADAMTS18, RNF217, ADAMTS17, RREB1, ZSCAN16, AMZ1, ZN…	4731	2348	20581	1.07644	0.999991	0.159923	0.144979
UP	Wnt signal	Wnt signaling pathway	68	1.31097	1.35e-05	DRAXIN, CALCOCO1, CTNND2, DIXDC1, WISP1, CCAR2, RSPO3, DACT3, LRRFIP2, RSPO1, DACT1, PIAS4, MESDC2, APC2, RNF43, TLE2, TLE1, CTNNBIP1, WNT5A, CSNK1D, KREMEN2, WNT9A, HIC1, AES, PYGO1, PYGO2, CCNY, SFRP5, ROR1, ROR2, AMER1, AMER3, NXN, TCF7, LEF1, XIAP, KLHL12, WDR61, APCDD1, NDRG2, NKD1, SLC9A3R1, PORCN, WNT11, HMGXB4, TNKS2, RNF138, NPHP3, MARK2, WNT4, TCF7L2, WNT10A, ZRANB1, FZD5, CSNK1A1, RYK,…	4731	181	20581	1.63435	0.00821803	0.00033	0.000299
UP	Vacuole	Vacuole	5	0.0963948	0.0877395	VMP1, ATP6V0B, ATP6AP1, SLC22A17, RAB29	4731	8	20581	2.7189	1	0.442323	0.400991
UP	Ubl conjug	Ubl conjugation	459	8.84905	5.02e-05	TDRKH, IFT172, STMN2, SMC6, EPS8, ZFYVE28, RABGEF1, RNF115, GJA1, TBK1, RNF114, AKT2, ZMIZ2, CREB3L2, ADNP2, HIST3H2BB, FNBP4, WDHD1, DAXX, ZNF281, DNTTIP2, WDR75, CD2AP, DDX39A, DDX39B, KIAA0368, ATF7, CLOCK, ZBTB8A, SET, RPN2, CDCA3, CTBP1, NOLC1, BAZ2A, HIF1A, LARP1, PRDX1, EPB41L2, PDGFC, RREB1, ZNF267, LYN, FZD5, FZD6, FZD9, TRIP4, IRF2BP2, ELL2, HNRNPL, EHD3, H2AFY2, OGDH, SASS6, RAD18, GPI…	4731	1705	20581	1.17112	0.0301329	0.00101985	0.000925
UP	Tyrosine-p	Tyrosine-protein kinase	36	0.694043	0.0271632	BLK, RET, DYRK3, PKDCC, FLT4, TTK, MST1R, DSTYK, PTK2B, EPHB2, JAK2, LYN, MAP2K3, NTRK1, MAP2K1, YES1, RYK, EPHA8, TIE1, NTRK3, INSR, INSRR, STYK1, DYRK1B, MERTK, CLK4, FGR, SGK223, HCK, PEAK1, ROR2, FGFR4, MET, FGFR3, FRK, DDR2	4731	112	20581	1.39829	1	0.201176	0.182378
UP	Tumor supp	Tumor suppressor	56	1.07962	0.00795712	TCP10L, RB1, CDKN1B, PTEN, PARK7, LIMD1, BRCA2, CCAR2, ING4, UFL1, RASSF4, SUFU, DLEU1, EPHB2, LZTS1, DIS3L2, HTATIP2, VWA5A, SIRT4, SDHA, HIC1, RHOB, RBL2, LATS2, RASA1, ZMYND11, FH, PHLPP1, HPGD, AGAP2, BCL10, NDRG2, FHIT, TBRG1, FAM120A, EPB41L3, SASH1, ZBTB7C, CDKN2D, CDKN2B, CADM4, DMTN, RASL10A, SUSD2, ARID3B, MAFA, MFHAS1, NAT6, MAFB, DLC1, NEURL1, PAF1, PANO1, NF2, FRK, TP73	4731	177	20581	1.37635	0.992352	0.0836869	0.075867
UP	tRNA-bindi	tRNA-binding	10	0.19279	0.0244355	AIMP1, SEPSECS, TRMU, AARS2, XPOT, NSUN2, IGHMBP2, IFIT5, EIF2AK4, TRMT11	4731	20	20581	2.17512	1	0.194545	0.176366
UP	tRNA proce	tRNA processing	27	0.520532	0.0571499	TRMU, POP5, TP53RK, TSEN15, POP4, RTCB, NAT10, LAGE3, MTO1, OSGEP, LCMT2, DUS4L, TYW5, TYW3, NSUN2, ELAC2, RPP40, ADAT1, TPRKB, CDKAL1, PUS7, TRIT1, LSM6, TRMT6, TRMT12, TRMT11, TRMT61B	4731	84	20581	1.39829	1	0.332013	0.300989
UP	Tricarboxy	Tricarboxylic acid cycle	16	0.308463	3.88e-05	FH, MDH1, IDH3G, MDH2, IDH1, IDH2, DLST, SDHA, SDHB, CS, IDH3B, SUCLG2, SUCLG1, ACO1, ACO2, MDH1B	4731	24	20581	2.90016	0.0233892	0.000816	0.00074
UP	Transport	Transport	583	11.2396	1.71e-12	IPO13, IPO11, ATP5C1, SLC4A3, ABCA12, ABCA13, SLC4A5, SCAMP5, GLE1, RABGEF1, AKT2, AP1S2, VPS39, VPS18, STARD4, CACNA2D2, NUP93, SLC5A7, RBP5, DDX39B, RBP3, UQCRC2, NUP98, ASTN2, POM121, SEH1L, SAR1A, TTYH2, AGAP2, AGAP1, VPS26A, VPS26B, ABCB9, SLC5A3, GABARAP, HPX, KCNMB3, VTI1A, HBQ1, ABCA2, ABCA3, ABCA9, SLC16A10, UPF3A, MAGOHB, CP, SLC16A14, SLC16A13, GRIN2D, SLC6A6, EHD3, FXYD1, SFXN3, SFXN4…	4731	1978	20581	1.2822	1.04e-09	2.09e-10	1.89e-10
UP	Transmembr	Transmembrane helix	1349	26.0073	0.0264797	TDRKH, TFRC, SPINT2, CLDN1, SCAMP5, FAM134B, FAM134A, SMCO4, VSTM4, UNC5A, C5ORF15, FIBCD1, TOMM20L, CACNA2D2, CTAGE1, CLDN5, SLC5A7, AGTR1, CTAGE8, LETMD1, ATF6, HS3ST3A1, TTYH2, FAXDC2, HPN, ABCB9, PLA2G6, SLC5A3, TEX29, HACD4, CYB5R1, UGT8, HSD11B2, ADAMTS18, EPB41L3, RNF217, SYNDIG1, KCNMB3, VTI1A, RHBDL3, RHBDL1, B3GALNT2, JAG2, ABCA2, B3GALNT1, NGFR, CADM3, PRRT3, CADM4, GPR12, ABCA3, EDEM1…	4731	5634	20581	1.04162	1	0.201176	0.182378
UP	Transmembr	Transmembrane	1352	26.0652	0.0269713	TDRKH, TFRC, SPINT2, CLDN1, SCAMP5, FAM134B, FAM134A, SMCO4, VSTM4, UNC5A, C5ORF15, FIBCD1, TOMM20L, CACNA2D2, CTAGE1, CLDN5, SLC5A7, AGTR1, CTAGE8, LETMD1, ATF6, HS3ST3A1, TTYH2, FAXDC2, HPN, ABCB9, PLA2G6, SLC5A3, TEX29, HACD4, CYB5R1, UGT8, HSD11B2, ADAMTS18, EPB41L3, RNF217, SYNDIG1, KCNMB3, VTI1A, RHBDL3, RHBDL1, B3GALNT2, JAG2, ABCA2, B3GALNT1, NGFR, CADM3, PRRT3, CADM4, GPR12, ABCA3, EDEM1…	4731	5651	20581	1.04079	1	0.201176	0.182378
UP	Translatio	Translation regulation	33	0.636206	0.0465045	PPP1R15B, PIWIL4, EIF4E3, DDX3X, DDX25, FMR1, EIF4A3, FAM129A, EPRS, RGS2, AKT2, MKNK1, IGF2BP2, NCK1, PAIP1, NANOS1, CNOT6L, KLHL25, NCBP2, LARP4B, EIF2AK4, EIF2S1, QKI, DAZL, DNAJC3, IMPACT, EIF4E1B, CNOT3, NEURL1, LSM14B, EIF4E2, CPEB2, LSM14A	4731	105	20581	1.36722	1	0.292451	0.265123
UP	transit pe	transit peptide:Mitochondrion	160	3.08463	5.05e-07	PANK2, MTRR, ACSM3, GLDC, NDUFA10, CPOX, ATP5C1, OGDHL, COX6A1, TXN2, GCSH, LACTB, CHCHD3, NUDT19, CKMT1B, PMPCA, MLYCD, HADH, EARS2, PDK2, ACOT9, C14ORF159, HOGA1, SDHA, SDHB, LARS2, MTHFD2, GPD2, SUCLG2, TARS2, SUCLG1, UQCRC2, LIPT2, LIPT1, AARS2, COX16, NDUFB11, DIABLO, MRPL16, COX7A2, MRPL15, ATP5O, COX7A1, UQCRH, INE2, MRPL20, ATP5B, GRPEL1, GRPEL2, NDUFV2, PRODH, COX10, DECR1, HSPA9, TRAP1,…	4662	482	20063	1.42855	0.00431989	0.00216488	0.00216437
UP	Transit pe	Transit peptide	176	3.3931	1.38e-07	PANK2, ACAA2, ACSM3, CLPB, GLDC, NDUFA10, CPOX, ATP5C1, OGDHL, COX6A1, ALDH1L2, TXN2, GCSH, LACTB, CKMT1B, PMPCA, MLYCD, HADH, EARS2, PDK2, ACOT9, C14ORF159, SECISBP2, LIG3, HOGA1, SDHA, SDHB, LARS2, MTHFD2, GPD2, GUF1, SUCLG2, TARS2, SUCLG1, UQCRC2, LIPT2, LIPT1, AARS2, COX16, NDUFB11, DIABLO, MRPL16, COX7A2, MRPL15, ATP5O, COX7A1, UQCRH, MRPL20, ATP5B, GRPEL1, GRPEL2, NDUFV2, PRODH, COX10, DECR…	4731	536	20581	1.42844	8.42e-05	4.95e-06	4.49e-06
UP	Transferas	Transferase	477	9.19607	5.17e-07	PI4K2B, DPY19L2P1, XYLT1, RRP8, ALKBH8, EPS8, TBK1, AKT2, CKMT1B, PIP4K2A, PRKACA, PRKACB, XYLB, PRKAB2, TYW3, CSNK2A3, SETMAR, BCR, SULT2B1, PRKAR1B, PRKD3, IDNK, CLOCK, LIPT2, NAA60, LIPT1, HS3ST3A1, RPN2, PRDM13, PRKCZ, UGT8, CHST12, CHST10, RNF217, CHST13, ST3GAL2, FDFT1, BRAP, B3GALNT2, NAA50, LYN, PLK3, B3GALNT1, GSTM3, CDK19, NSUN5P1, GSTM2, GSTM1, DMPK, TIPARP, EIF2AK4, CS, UCK2, B4GAT1, …	4731	1708	20581	1.21491	0.000315	1.58e-05	1.43e-05
UP	TPR repeat	TPR repeat	58	1.11818	0.000658	GPSM1, GPSM2, TTC24, NCF2, IFT172, TONSL, IFIT5, TTC27, IFIT2, CDC23, TRAPPC12, CFAP46, TTC36, UNC45A, ANAPC7, TANC2, DNAJC3, TANC1, IFT88, MAU2, ASPH, ZMYND12, TRANK1, TMTC3, TMTC2, RGPD5, TMTC1, RGPD8, KLC1, RPAP3, STIP1, KLC4, NPHP3, FEM1C, LONRF1, TTC14, FIS1, SGTB, DYX1C1, DNAH17, FEM1B, ST13, WDR19, TTC1, TTC9B, FANCG, TTC16, MTOR, TTC39B, TTC17, TTC8, PPP5C, P4HA1, TTC5, CDC16, SPAG1, NAA1…	4731	167	20581	1.51086	0.330611	0.00907265	0.00822487
UP	topologica	topological domain:Vesicular	17	0.327742	0.0171163	SYT3, STEAP3, SVOP, SYT2, STX17, STX16, STX7, ENTPD7, SYPL2, SYP, SYT9, SYT7, SYT6, VAMP8, SYPL1, VAMP2, BET1	4662	41	20063	1.78439	1	1	0.999883
UP	topologica	topological domain:Mitochondrial matrix	11	0.212069	0.0753439	LETM1, MRS2, COX8A, COX7B, ABCB10, SLC25A20, COX6C, BCS1L, COX7A1, COX7C, SLC25A25	4662	27	20063	1.75329	1	1	0.999883
UP	topologica	topological domain:Mitochondrial intermembrane	18	0.347021	0.0652655	MRS2, COX8A, COX7B, SLC44A1, TOMM20L, COX6C, BCS1L, CPT1C, COX7A1, COX7C, TOMM20, TOMM22, LETM1, SNN, ABCB10, MFN2, USP30, SLC25A25	4662	51	20063	1.51889	1	1	0.999883
UP	topologica	topological domain:Lumenal	137	2.64122	0.000335	GALNT12, GALNT16, GALNT18, GXYLT1, GOLIM4, XYLT1, HS6ST1, CLGN, HS6ST3, GOLGA5, LAMP2, CREB3L2, TMEM38A, NOMO1, SEC63, CSGALNACT1, TICAM2, ATG9B, CSGALNACT2, ENTPD6, ATG9A, PAQR3, ALG14, TPST1, WBSCR17, TMX3, MFNG, KDELR2, PEX11G, ATF6, SLC27A2, TMED10, HS3ST3A1, RPN2, LMAN2L, SEL1L, HMP19, PSEN1, RTN4, PLD3, MTDH, UGCG, FUT7, MAN2A2, MAN2A1, CHST12, CHST10, ATP6V0A2, SSR1, ST8SIA5, CHST13, KDSR,…	4662	450	20063	1.31018	0.943565	0.359316	0.359232
UP	Tight junc	Tight junction	27	0.520532	0.0734378	USP53, FRMPD2, ARHGAP17, LIN7B, CLDN1, MTDH, AMOT, CLDN22, CLMP, PARD6A, CCDC85C, NPHP1, UBN1, NHS, SYNPO, MPDZ, TBCD, CGN, MPP5, TGFBR1, MPP7, PARD3B, TJP1, CLDN5, TRAF4, CLDN12, RAB13	4731	86	20581	1.36577	1	0.403577	0.365866
UP	Tetrahydro	Tetrahydrobiopterin biosynthesis	4	0.0771159	0.0833651	QDPR, GCH1, PCBD1, PCBD2	4731	5	20581	3.48019	1	0.430955	0.390686
UP	Synaptosom	Synaptosome	20	0.385579	0.0484869	CYFIP2, CYFIP1, SH3KBP1, FMR1, SNAP23, KCNAB2, SYP, RASGRP2, LIN7B, EPS8, SIPA1L1, FLRT2, SNPH, PICK1, SLC17A7, BSN, MPDZ, STX1A, VAMP2, PACSIN1	4731	57	20581	1.5264	1	0.298758	0.270841
UP	Synapse	Synapse	131	2.52554	5.26e-09	CYFIP2, CHRM3, CYFIP1, FMR1, CLSTN1, FAIM2, EPS8, RPH3A, SCAMP5, ARHGAP44, C4B, C4A, RIMS4, ATCAY, RIMS3, RUSC1, SYNPO, BSN, LZTS1, LZTS3, CHRNB2, CHRNB1, CHRNB4, CPT1C, BCR, OLFM1, TANC1, ARC, OLFM2, DOK7, AMPH, UTRN, STX1A, GRID2IP, SHC4, GRIA1, BRSK1, CHRNA2, CHRNA4, ZC4H2, KLHL17, CHRNA9, FBXO45, CABP1, C4B_2, RASGRP2, LIN7B, TMEM240, IGSF9, CPLX3, SYNGR1, FLRT2, SYNDIG1, OTOF, STXBP5, SRGAP2…	4731	357	20581	1.59631	3.21e-06	2.68e-07	2.43e-07
UP	splice var	splice variant	2039	39.3098	5.73e-16	ITSN2, IFT172, ATP5C1, ALKBH6, PTPDC1, ALKBH8, ALKBH4, FGFR1OP2, CKMT1B, MLYCD, VSTM4, PRKACA, PRKACB, UNC5A, FNBP1, CACNA2D2, PHKA1, HDGFRP2, BCR, EWSR1, THAP7-AS1, ATF7, ATF3, OPTN, URI1, SET, CDCA7, BAZ2A, PLA2G6, ZNF25, LARP1, PDGFD, ADAMTS18, AFMID, EPB41L3, PDGFC, RDH14, JAG2, GSTM1, IL31RA, BTBD11, EIF2AK4, L1CAM, AIF1L, FAM111B, VANGL1, B4GAT1, SFXN4, MRVI1, STRN, ACHE, LIN54, KDM8, SNX12…	4662	7760	20063	1.13078	4.76e-12	4.92e-12	4.92e-12
UP	site:Criti	site:Critical for catalysis	4	0.0771159	0.0857269	IDH3G, IDH1, IDH2, IDH3B	4662	5	20063	3.44281	1	1	0.999883
UP	Signal-anc	Signal-anchor	118	2.27492	0.0905931	GALNT12, ANKLE2, GALNT16, TFRC, GALNT18, CISD1, GXYLT1, GOLIM4, XYLT1, HS6ST1, GLDN, HS6ST3, APMAP, GNPTAB, CREB3L2, CSGALNACT1, SCARA5, COL23A1, CSGALNACT2, ENTPD6, FIBCD1, ACSL3, ATP1B2, TPST1, WBSCR17, MFNG, NPTXR, ATF6, CLEC4G, HS3ST3A1, ABHD3, HPN, HMP19, TRHDE, PLD3, DPP4, FUT7, MAN2A2, MAN2A1, CHST12, DHRS7B, CHST10, SYNDIG1, OTOF, ST8SIA5, CHST13, B4GALNT3, ST3GAL2, B4GALNT4, B3GALNT2, B3…	4731	455	20581	1.12819	1	0.449283	0.407301
UP	short sequ	short sequence motif:Effector region	37	0.713322	0.00319398	RAB3B, DIRAS3, RALA, RAB5B, RAB3A, RAB3D, RND2, RND3, RAB22A, RAB21, RASD2, RAB41, RAB26, RAB23, RAB29, RAC1, RAB6B, RAB8B, RAB4B, RASL10A, RRAS2, RAB27A, RAB27B, RHOA, RHOB, RAB11B, RAB10, RAP2C, RAB31, RAP2B, RAB12, RAB35, RAB13, KRAS, RAB5A, RHOQ, RAB7A	4662	101	20063	1.57654	1	1	0.999883
UP	SH3 domain	SH3 domain	72	1.38809	0.000467	ITSN2, SH3KBP1, NCF2, MIA3, ARHGAP4, EPS8, PSTPIP1, RUSC2, RUSC1, SH3GL2, SH3D19, NCK1, SH3GLB1, DBNL, FNBP1, CASK, MYO7A, MAPK8IP2, MAPK8IP1, CD2AP, VAV2, FGR, HCK, CACNB3, FCHSD2, OBSCN, RASA1, AMPH, DOCK1, STAM2, SHANK1, BLK, NOXO1, ASAP1, ASAP2, PIK3R1, SNX33, ARHGAP12, NPHP1, CASKIN1, PACSIN2, TP53BP2, EPS8L1, SNX9, SRGAP2, SASH1, PACSIN1, LYN, MPP2, MPP3, YES1, MPP5, BAIAP2, MPP6, MPP7, TJP…	4731	215	20581	1.45683	0.248145	0.00712861	0.0064625
UP	Serine/thr	Serine/threonine-protein kinase	112	2.15924	0.00827784	TP53RK, STK10, TBK1, AKT2, RPS6KA1, CHEK1, MAP3K8, PIM2, PRKACA, PRKACB, MAP3K7, STK32C, ACVR1, MAP2K3, CDKL3, MAP2K1, CSNK2A3, LMTK3, CASK, DYRK1B, CSNK1D, VRK2, BCR, OBSCN, PRKD3, ULK3, ULK1, RAF1, TSSK2, BRSK1, BRSK2, PKMYT1, STK4, PRKCZ, TTBK1, STK3, NUAK2, RIPK1, TRPM7, MARK2, NEK8, PLK3, CDK19, NEK4, DMPK, NEK7, DCLK2, EIF2AK4, CLK4, STK24, CDK5, WNK1, C8ORF44-SGK3, STK25, STK26, WNK2, ADCK…	4731	393	20581	1.23976	0.993721	0.0855702	0.0775743
UP	Serine est	Serine esterase	11	0.212069	0.0708114	ACHE, ACOT9, ACOT8, ACOT7, ABHD3, PPME1, ACOT11, ACOT1, CEL, NOTUM, CES3	4731	27	20581	1.77232	1	0.392681	0.355988
UP	Senior-Lok	Senior-Loken syndrome	5	0.0963948	0.053393	IQCB1, TRAF3IP1, WDR19, NPHP1, CEP290	4731	7	20581	3.10732	1	0.319311	0.289474
UP	S-nitrosyl	S-nitrosylation	18	0.347021	0.0955677	EGLN1, PTPN1, ACADVL, HSP90AB1, KCNJ12, XIAP, HIF1A, SIRT1, PARK2, NFKB1, GJA1, CASP3, APEX1, KRAS, EZR, SLC25A4, S100A9, KCNJ2	4731	54	20581	1.45008	1	0.462669	0.419436
UP	rRNA proce	rRNA processing	32	0.616927	0.00414551	DDX27, SUV39H1, HEATR1, EIF4A3, FCF1, DDX21, NAT10, NOL8, FBLL1, RBFA, RRP8, EXOSC5, ERI1, GAR1, RRP36, UTP15, WDR36, DIMT1, KRR1, IMP3, MTERF4, TFB2M, UTP18, SIRT1, BOP1, NSA2, LSM6, DKC1, PAPD5, NAF1, NOP10, MPHOSPH6	4731	86	20581	1.6187	0.92066	0.0459775	0.0416812
UP	RNA-bindin	RNA-binding	169	3.25815	0.0845637	TDRKH, AHCYL1, FMR1, EIF4A3, IFIT5, THUMPD2, MSI1, DDX60L, PARK7, EPRS, NR3C1, EDC3, IFIT2, ALKBH8, NUDT4, TIAL1, PAPOLA, SNRNP35, EARS2, SRRM2, NANOS1, DDX18, MBNL1, SNRPN, RBFOX3, DIMT1, IMP3, DDX11, SECISBP2, METTL3, GTF3A, DDX10, THOC3, LARP4B, SRRM1, JMJD6, CARHSP1, DDX39A, DDX39B, EWSR1, DKC1, EIF4E1B, RBM14-RBM4, SRSF4, SRSF7, SNRPA, RPS4Y2, AARS2, CNP, ARHGEF28, EIF5A2, BAZ2A, HNRNPLL, NO…	4731	665	20581	1.10555	1	0.433478	0.392973
UP	Ribosome b	Ribosome biogenesis	23	0.443416	0.0300884	WDR36, DDX27, DDX3X, IMP3, KRR1, NIP7, HEATR1, FCF1, GTPBP4, RCL1, BOP1, DHX30, NSA2, DKC1, C1QBP, ZNHIT6, GAR1, RRS1, TSR1, RRP36, NAF1, NOP10, UTP14C	4731	65	20581	1.53932	1	0.213418	0.193476
UP	Retinitis	Retinitis pigmentosa	29	0.55909	0.0165757	CERKL, CRB1, PRCD, IFT172, NRL, BEST1, RPGR, ABHD12, IDH3B, HARS, PROM1, PDZD7, BBS2, SEMA4A, PDE6G, ROM1, MYO7A, MERTK, DHDDS, TTC8, PRPF6, USH1G, RBP3, RP9, FSCN2, RGR, SNRNP200, C2ORF71, KIZ	4731	83	20581	1.51996	0.999963	0.146427	0.132745
UP	Respirator	Respiratory chain	32	0.616927	4.68e-06	NDUFB9, NDUFB8, NDUFB10, NDUFB11, NDUFB4, NDUFA10, NDUFB2, UQCR11, UQCR10, HIGD1A, NDUFC2-KCTD14, FOXRED1, UQCRH, UQCRFS1, NDUFV2, NDUFA9, NDUFA8, NDUFA7, NDUFA4, NDUFA2, NDUFA1, NDUFC2, NDUFC1, UQCRHL, HIGD2A, UQCRQ, NDUFS6, NDUFS5, NDUFAB1, NDUFS3, NDUFS2, UQCRC2	4731	63	20581	2.20965	0.00284772	0.000124	0.000112
UP	Repressor	Repressor	167	3.21959	0.00208211	RB1, FOXA1, ZNF174, HDAC10, KDM1A, KDM1B, FMR1, NAB1, CCNC, PRDM1, AHR, BACH1, RRP8, ARHGAP35, IKZF4, CCAR2, ELK3, YY1, ELK4, CHCHD3, CCND1, DPF3, TRIM22, PIAS4, NANOS1, DAXX, TLE2, TLE1, KDM2A, MSX2, ZBTB38, ZNF281, HIC1, HIC2, THAP5, EWSR1, TBL1XR1, ZNF318, RBM14-RBM4, ZNF438, SRSF4, SRSF7, ATF3, ZNF275, URI1, DNMT1, CTBP1, TSHZ1, TCF7, GLIS3, CREM, SUPT4H1, TWIST1, BAZ2A, PHF21A, ATXN1, MIER1,…	4731	592	20581	1.22718	0.719565	0.0254018	0.0230282
UP	repeat:TPR	repeat:TPR 8	18	0.347021	0.0550096	GPSM1, GPSM2, IFT172, TMTC3, IFIT5, TONSL, TMTC2, TMTC1, TTC16, DNAJC3, STIP1, IFT88, TTC8, CDC23, SPAG1, NPHP3, NAA15, ACAD11	4662	50	20063	1.54927	1	1	0.999883
UP	repeat:TPR	repeat:TPR 7	23	0.443416	0.0160647	GPSM1, GPSM2, ANAPC7, IFT172, TMTC3, IFIT5, TONSL, TMTC2, TMTC1, TTC27, RPAP3, TTC16, DNAJC3, KLC4, STIP1, IFT88, TTC8, CDC23, CDC16, SPAG1, NPHP3, NAA15, ACAD11	4662	61	20063	1.62264	1	1	0.999883
UP	repeat:TPR	repeat:TPR 6	27	0.520532	0.0060944	GPSM1, GPSM2, IFT172, IFIT5, TMTC3, TONSL, TMTC2, TMTC1, KLC1, TTC27, RPAP3, IFIT2, STIP1, KLC4, CDC23, NPHP3, ACAD11, ANAPC7, WDR19, TTC16, TTC17, DNAJC3, TTC8, IFT88, CDC16, SPAG1, NAA15	4662	70	20063	1.65993	1	1	0.999883
UP	repeat:TPR	repeat:TPR 5	27	0.520532	0.0270578	GPSM1, GPSM2, IFT172, IFIT5, TMTC3, TONSL, TMTC2, TMTC1, KLC1, TTC27, RPAP3, IFIT2, STIP1, KLC4, CDC23, NPHP3, ACAD11, ANAPC7, WDR19, TTC16, TTC17, DNAJC3, TTC8, IFT88, CDC16, SPAG1, NAA15	4662	78	20063	1.48968	1	1	0.999883
UP	repeat:TPR	repeat:TPR 4	36	0.694043	0.0050461	GPSM1, GPSM2, IFT172, IFIT5, TRANK1, TMTC3, TONSL, TMTC2, TMTC1, KLC1, TTC27, RPAP3, IFIT2, STIP1, KLC4, CDC23, TRAPPC12, NPHP3, ACAD11, LONRF1, TTC14, SGTB, ANAPC7, WDR19, FANCG, TTC16, TTC17, DNAJC3, TTC8, MAU2, IFT88, ASPH, TTC5, CDC16, SPAG1, NAA15	4662	100	20063	1.54927	1	1	0.999883
UP	repeat:TPR	repeat:TPR 3	50	0.963948	0.0051631	GPSM1, GPSM2, NCF2, IFT172, TONSL, IFIT5, TTC27, IFIT2, CDC23, TRAPPC12, ACAD11, TTC36, UNC45A, ANAPC7, TANC2, DNAJC3, TANC1, IFT88, MAU2, ASPH, TRANK1, TMTC3, TMTC2, RGPD5, TMTC1, RGPD8, KLC1, RPAP3, STIP1, KLC4, NPHP3, LONRF1, TTC14, SGTB, DYX1C1, DNAH17, ST13, WDR19, TTC1, FANCG, TTC16, TTC39B, TTC17, TTC8, PPP5C, TTC5, CDC16, SPAG1, NAA15, SUGT1	4662	150	20063	1.43451	1	1	0.999883
UP	repeat:TPR	repeat:TPR 2	54	1.04106	0.00479448	GPSM1, GPSM2, NCF2, IFT172, TONSL, IFIT5, TTC27, IFIT2, CDC23, TRAPPC12, CFAP46, ACAD11, TTC36, UNC45A, ANAPC7, TANC2, DNAJC3, TANC1, IFT88, MAU2, ASPH, ZMYND12, TRANK1, TMTC3, TMTC2, RGPD5, TMTC1, RGPD8, KLC1, RPAP3, STIP1, KLC4, NPHP3, FEM1C, LONRF1, TTC14, SGTB, DYX1C1, DNAH17, ST13, WDR19, TTC1, TTC9B, FANCG, TTC16, TTC39B, TTC17, TTC8, PPP5C, TTC5, CDC16, SPAG1, NAA15, SUGT1	4662	164	20063	1.41701	1	1	0.999883
UP	repeat:TPR	repeat:TPR 1	54	1.04106	0.00479448	GPSM1, GPSM2, NCF2, IFT172, TONSL, IFIT5, TTC27, IFIT2, CDC23, TRAPPC12, CFAP46, ACAD11, TTC36, UNC45A, ANAPC7, TANC2, DNAJC3, TANC1, IFT88, MAU2, ASPH, ZMYND12, TRANK1, TMTC3, TMTC2, RGPD5, TMTC1, RGPD8, KLC1, RPAP3, STIP1, KLC4, NPHP3, FEM1C, LONRF1, TTC14, SGTB, DYX1C1, DNAH17, ST13, WDR19, TTC1, TTC9B, FANCG, TTC16, TTC39B, TTC17, TTC8, PPP5C, TTC5, CDC16, SPAG1, NAA15, SUGT1	4662	164	20063	1.41701	1	1	0.999883
UP	repeat:Sol	repeat:Solcar 3	22	0.424137	0.00327123	SLC25A3, SLC25A16, SLC25A29, SLC25A17, SLC25A19, UCP2, SLC25A30, SLC25A41, SLC25A43, SLC25A32, SLC25A10, SLC25A53, SLC25A42, SLC25A20, SLC25A5, SLC25A34, SLC25A4, SLC25A22, SLC25A44, SLC25A11, SLC25A25, SLC25A36	4662	51	20063	1.85642	1	1	0.999883
UP	repeat:Sol	repeat:Solcar 2	23	0.443416	0.00309412	SLC25A3, MTCH2, SLC25A16, SLC25A29, SLC25A17, SLC25A19, UCP2, SLC25A30, SLC25A41, SLC25A43, SLC25A32, SLC25A10, SLC25A53, SLC25A42, SLC25A20, SLC25A5, SLC25A34, SLC25A4, SLC25A22, SLC25A44, SLC25A11, SLC25A25, SLC25A36	4662	54	20063	1.83298	1	1	0.999883
UP	repeat:Sol	repeat:Solcar 1	23	0.443416	0.00309412	SLC25A3, MTCH2, SLC25A16, SLC25A29, SLC25A17, SLC25A19, UCP2, SLC25A30, SLC25A41, SLC25A43, SLC25A32, SLC25A10, SLC25A53, SLC25A42, SLC25A20, SLC25A5, SLC25A34, SLC25A4, SLC25A22, SLC25A44, SLC25A11, SLC25A25, SLC25A36	4662	54	20063	1.83298	1	1	0.999883
UP	repeat:Lys	repeat:LysM	5	0.0963948	0.0290045	LYSMD2, LYSMD1, LYSMD4, NCOA7, LYSMD3	4662	6	20063	3.58626	1	1	0.999883
UP	repeat:HEA	repeat:HEAT 8	9	0.173511	0.0529819	IPO13, IPO11, PPP4R1, XPO1, PPP2R1A, KIAA0368, TNPO1, TNPO2, KPNB1	4662	19	20063	2.03851	1	1	0.999883
UP	repeat:HEA	repeat:HEAT 7	11	0.212069	0.0344452	IPO13, IPO11, PPP4R1, XPO1, PPP2R1A, KIAA0368, MMS19, TNPO1, TNPO2, MTOR, KPNB1	4662	24	20063	1.97245	1	1	0.999883
UP	repeat:HEA	repeat:HEAT 6	12	0.231348	0.0682045	IPO13, IPO11, PPP4R1, XPO1, PPP2R1A, KIAA0368, MMS19, TNPO1, TNPO2, MTOR, KPNB1, IPO5	4662	30	20063	1.72141	1	1	0.999883
UP	repeat:HEA	repeat:HEAT 13	6	0.115674	0.0591136	IPO13, IPO11, PPP4R1, PPP2R1A, KIAA0368, TNPO2	4662	10	20063	2.58211	1	1	0.999883
UP	repeat:HEA	repeat:HEAT 12	6	0.115674	0.0591136	IPO13, IPO11, PPP4R1, PPP2R1A, KIAA0368, TNPO2	4662	10	20063	2.58211	1	1	0.999883
UP	repeat:HEA	repeat:HEAT 11	6	0.115674	0.0881912	IPO13, IPO11, PPP4R1, PPP2R1A, KIAA0368, TNPO2	4662	11	20063	2.34737	1	1	0.999883
UP	repeat:ARM	repeat:ARM 9	9	0.173511	0.0382603	ARVCF, JUP, CTNND2, USO1, ARMC4, PKP1, KPNA4, PKP4, KPNA2	4662	18	20063	2.15176	1	1	0.999883
UP	repeat:ARM	repeat:ARM 8	10	0.19279	0.0494075	ARVCF, JUP, CTNND2, USO1, ARMC4, PKP1, KPNA4, PKP4, PKP3, KPNA2	4662	22	20063	1.95614	1	1	0.999883
UP	repeat:ARM	repeat:ARM 7	11	0.212069	0.0344452	ARVCF, JUP, ARMC5, CTNND2, USO1, ARMC4, PKP1, KPNA4, PKP4, PKP3, KPNA2	4662	24	20063	1.97245	1	1	0.999883
UP	repeat:ARM	repeat:ARM 6	13	0.250627	0.00847882	APC2, JUP, CTNND2, USO1, ARVCF, ARMC5, ANKAR, ARMC4, PKP1, KPNA4, PKP4, PKP3, KPNA2	4662	26	20063	2.15176	1	1	0.999883
UP	repeat:ARM	repeat:ARM 5	13	0.250627	0.0226735	APC2, JUP, CTNND2, USO1, ARVCF, ARMC5, ANKAR, ARMC4, PKP1, KPNA4, PKP4, PKP3, KPNA2	4662	29	20063	1.92916	1	1	0.999883
UP	repeat:ARM	repeat:ARM 4	14	0.269906	0.0159444	APC2, JUP, CTNND2, USO1, ARVCF, ARMC5, ARMC6, ANKAR, ARMC4, PKP1, KPNA4, PKP4, PKP3, KPNA2	4662	31	20063	1.94352	1	1	0.999883
UP	repeat:ARM	repeat:ARM 3	16	0.308463	0.0106556	APC2, JUP, CTNND2, USO1, ARVCF, ARMCX2, ARMC5, ARMC6, ANKAR, ARMC4, PKP1, KPNA4, ARMC12, PKP4, PKP3, KPNA2	4662	36	20063	1.91267	1	1	0.999883
UP	repeat:ARM	repeat:ARM 2	16	0.308463	0.0141446	APC2, JUP, CTNND2, USO1, ARVCF, ARMCX2, ARMC5, ARMC6, ANKAR, ARMC4, PKP1, KPNA4, ARMC12, PKP4, PKP3, KPNA2	4662	37	20063	1.86098	1	1	0.999883
UP	repeat:ARM	repeat:ARM 1	14	0.269906	0.0159444	APC2, JUP, CTNND2, USO1, ARVCF, ARMCX2, ARMC5, ARMC6, ANKAR, ARMC4, PKP1, ARMC12, PKP4, PKP3	4662	31	20063	1.94352	1	1	0.999883
UP	repeat:ANK	repeat:ANK 2	67	1.29169	0.0971545	ANKRD39, GABPB2, ANKLE1, CLPB, SOWAHC, TONSL, ILK, NRARP, POTEE, ANKRD2, ANKS1A, PPP1R12A, NFKBIL1, TEX14, ANK1, TANC2, CLIP3, TANC1, ACAP3, ACAP2, BANK1, CLIP4, ANKRD40, SOWAHA, ANKRA2, KANK4, SHANK1, KANK3, KANK2, NOTCH2, LUZP6, MTPN, CTTNBP2, GLS2, ASB13, TRANK1, AGAP2, AGAP1, ASAP1, ASAP2, PLA2G6, UACA, ANKMY2, TNKS2, CASKIN1, ANKAR, TP53BP2, CAMTA1, FEM1C, CDKN2D, ANKRD28, ANKRD29, CDKN2B, C…	4662	245	20063	1.17688	1	1	0.999883
UP	repeat:6;	repeat:6; approximate	6	0.115674	0.00924492	TRO, LGALS3, DNMT1, FLVCR2, PPP2R5D, SRSF7	4662	7	20063	3.68873	1	1	0.999883
UP	region of	region of interest:TRAF-binding	4	0.0771159	0.0413995	ZRANB1, OTUD7A, TNFAIP3, OTUD7B	4662	4	20063	4.30352	1	1	0.999883
UP	region of	region of interest:Substrate binding	47	0.906111	0.00134905	MTMR2, FH, ACADVL, MTMR3, HS3ST3A1, ECHS1, SETD7, QPRT, CPOX, IDE, MTMR4, ENO2, SAT1, ENO3, MTMR7, PGK1, PNPO, GNPNAT1, IP6K1, L3HYPDH, DCPS, CPA5, IP6K3, CPA4, IP6K2, ACAD8, HS3ST3B1, DUT, IDH1, PDE2A, IDH2, IPMK, NAGA, HOGA1, GPCPD1, TRIT1, GCK, NT5C3A, NT5C3B, UGDH, NAGK, PC, IVD, GPD1, ANG, GLA, ASPA	4662	131	20063	1.54401	0.999991	0.869695	0.869492
UP	region of	region of interest:Modulating	7	0.134953	0.0830218	RXRA, THRB, THRA, RORC, RORA, NR3C1, RXRG	4662	14	20063	2.15176	1	1	0.999883
UP	region of	region of interest:Heparin-binding	10	0.19279	0.0261345	VTN, APP, LIPG, APLP1, LPL, CEL, APOE, THBS2, FGF1, FGF2	4662	20	20063	2.15176	1	1	0.999883
UP	region of	region of interest:CTNNB1-binding	4	0.0771159	0.0857269	TCF7L2, BCL9, TCF7, LEF1	4662	5	20063	3.44281	1	1	0.999883
UP	region of	region of interest:Catalytic	20	0.385579	0.0210112	ACADVL, DNMT1, PCYT1A, PDE1B, PDE2A, GCNT1, OTUD7A, OTUD7B, PCSK7, PCSK5, PCSK4, HK2, HK1, HK3, PPP5C, PDE11A, INPP5J, CA9, PDE8A, PDE9A	4662	52	20063	1.6552	1	1	0.999883
UP	region of	region of interest:Beta	7	0.134953	0.0586263	MT1A, MT1JP, MT1F, MT1G, MT1X, MT3, MT1E	4662	13	20063	2.31728	1	1	0.999883
UP	region of	region of interest:Alpha	7	0.134953	0.0586263	MT1A, MT1JP, MT1F, MT1G, MT1X, MT3, MT1E	4662	13	20063	2.31728	1	1	0.999883
UP	region of	region of interest:A	6	0.115674	0.0591136	INS-IGF2, SLC20A1, IGF2, SYN2, SYN1, CDC14B	4662	10	20063	2.58211	1	1	0.999883
UP	Redox-acti	Redox-active center	17	0.327742	0.078518	PDIA3, VKORC1L1, TXNRD1, GLRX5, TXNL1, GSR, GLRX, PDIA6, PDIA5, TXN2, TXNDC17, PRDX2, TMX4, TMX3, TMX1, PRDX1, DNAJC10	4731	49	20581	1.50927	1	0.416487	0.377569
UP	Purine bio	Purine biosynthesis	7	0.134953	0.0559398	PPAT, MTHFD2L, GMPS, ADSSL1, GART, PFAS, ADSS	4731	13	20581	2.34244	1	0.329383	0.298604
UP	Proto-onco	Proto-oncogene	71	1.36881	0.0101738	RET, BTG1, ELL, BMI1, LITAF, ETS1, WISP1, FGF5, PCM1, CCND1, TFG, AKT2, MCF2L, CREB3L2, MAP3K8, PIM2, JAK2, WHSC1L1, LMO1, RBM15, USP4, CSNK2A3, ELAC2, MKL1, RRAS2, ETV1, RHOA, ETV6, FGR, BCR, HCK, PIK3CA, EWSR1, TCTA, RAF1, LETMD1, MET, YAP1, SET, CBFB, PRCC, GMPS, FOXO3, CBL, AURKA, PDGFD, MXI1, KDSR, FAM83D, EPS15, JAZF1, SEC31A, NTRK1, LYN, YES1, FUS, ZBTB16, STYK1, DEK, MAFA, MERTK, SKI, BCL…	4731	236	20581	1.30876	0.998046	0.0969694	0.0879083
UP	Proteoglyc	Proteoglycan	18	0.347021	0.041881	SRGN, APP, LUM, SDC2, NCAN, CXCR4, ITIH1, TGFBR3, BCAN, VCAN, SPOCK2, GNAS, GPC2, CSPG4, COL9A2, GPC4, GPC6, CD44	4731	49	20581	1.59805	1	0.274703	0.249034
UP	Protein tr	Protein transport	184	3.54733	2.91e-05	IPO13, RAB3B, IPO11, DGKD, RAB3A, RAB3D, TOMM20, IPO5, TOMM22, RPH3A, SCAMP5, GLE1, EIF4ENIF1, RABGEF1, CCDC91, AP1S2, KPNA4, KPNA2, VPS39, SEC63, VPS18, COG5, COG4, COG3, VPS33B, ATG9A, COG2, AP1B1, AP1AR, TOM1L1, NUP93, RINT1, DOPEY2, RAB35, KDELR2, AAGAB, NUP98, ASTN2, STAM2, BLZF1, KPNB1, COPA, POM121, RAB5B, SEH1L, PKDCC, TMED10, SAR1A, STXBP3, STXBP1, EIF5A2, AGAP2, AGAP1, VPS26A, NMD3, VPS…	4731	610	20581	1.3122	0.0175682	0.000656	0.000595
UP	Protein ph	Protein phosphatase	44	0.848275	0.00841674	PTPRU, PTPRR, MTMR3, PHLPP1, CTDP1, PTEN, PTPRM, CDC14C, MTMR4, DUSP16, PTPDC1, PPM1F, PTPRG, CDC14B, MTM1, PPP1CB, PPP2CB, MDP1, TNS2, PTPN1, PTPN18, DUSP5, DUSP3, EYA1, PPTC7, EYA2, DUSP1, STYX, PTPN12, DUSP26, CDC25C, DUSP8, PTPN14, SSH3, DUSP6, SSH1, DUSP7, PPP1CA, PTP4A1, PTP4A2, PPP5C, PDP2, PTPRA, CTDSP2	4731	133	20581	1.43918	0.994235	0.0855702	0.0775743
UP	Protein bi	Protein biosynthesis	46	0.886832	0.0347369	EIF4E3, AARS2, ELOF1, EIF5A2, RMND1, TARS, MTIF2, EPRS, NARS, EIF4ENIF1, LARP1, LARS, IARS2, DENR, HARS, EIF2B1, EARS2, EIF2B5, DARS, EIF2B3, BRF1, SECISBP2, GATB, EIF2S2, ELL2, EIF2S1, AIMP1, ABTB1, SEPSECS, LARS2, SARS2, EIF2S3, EIF5, QARS, EIF4E1B, TCEA3, EIF3J, EEF1A2, GUF1, TCEA1, TARS2, ETF1, EIF3E, IARS, EIF4E2, MRRF	4731	152	20581	1.31652	1	0.24079	0.21829
UP	Prenylatio	Prenylation	63	1.21457	3.09e-05	RAB3B, DIRAS3, RAB3A, RAB3D, RND2, RND3, RAB22A, FAM127A, LMNB1, RPGR, RAB41, PALM, RAC1, RAB8B, PTGIR, BROX, RRAS2, PHKA1, RHOA, RHOB, RAB33B, RAP2C, PTP4A1, PTP4A2, RAB31, RAP2B, RAB35, RHOQ, RAB7A, RALA, RAB5B, CNP, PALM2, CPLX3, RAB21, RASD2, GNG3, GNG5, GNG4, RAB26, RAB23, RAB29, GNG8, GBP2, YKT6, RAB6B, RAB4B, PEX19, RASL10A, RAB27A, NAP1L1, RAB27B, GNG12, GNG11, RAB11B, GNG13, RAB10, DNAJA…	4731	168	20581	1.63134	0.0186879	0.000674	0.000611
UP	Potassium	Potassium channel	24	0.462695	0.0676155	HCN4, KCNH2, KCNF1, KCNG2, KCNH3, KCNK7, KCND1, KCNC1, KCNK9, KCNIP2, KCND3, KCNK12, KCNA6, TMEM175, KCNT1, KCNS2, KCNQ1, KCNMA1, KCNQ2, KCNQ4, TMEM38A, KCNK3, HCN2, KCNK4	4731	74	20581	1.41089	1	0.378398	0.34304
UP	Postsynapt	Postsynaptic cell membrane	67	1.29169	1.81e-05	CHRM3, FMR1, GRIK5, CLSTN1, LRRC4, GRIK4, FAIM2, SIPA1L1, RUSC1, LRRTM1, DLGAP1, DLGAP3, SYNPO, LZTS1, LZTS3, CHRNB2, CHRNB1, GRID2, CHRNB4, GRID1, MINK1, DNM2, BCR, TANC1, ARC, PICK1, UTRN, SHANK1, GRID2IP, SHC4, GRIA1, CHRNA2, CHRNA4, ZC4H2, KLHL17, CHRNA9, FBXO45, CABP1, LIN7B, DRP2, CHRND, CHRNE, SYNDIG1, CHRNA10, DMD, SRGAP2, GABRD, MPDZ, CACNG5, NLGN4Y, GABRQ, GABBR1, HOMER2, PCDH8, SEMA4C,…	4731	179	20581	1.6283	0.0109689	0.000424	0.000385
UP	Phosphopro	Phosphoprotein	2369	45.6719	2.32e-57	ATF1, ITSN2, POP5, TFRC, POP4, ATP5C1, PTPDC1, TBK1, ALKBH4, DPYSL4, AKT2, FGFR1OP2, CKMT1B, HIST3H2BB, PRKACA, PRKACB, MNX1, FNBP4, PRKAB2, UNC5A, FNBP1, HDGFRP3, PHKA1, HDGFRP2, FRS3, ISL1, CD2AP, BCR, CTAGE1, LARS2, ISL2, EWSR1, FEZ2, AGTR1, CTAGE8, ATF7, CLOCK, ATF6, ATF3, OPTN, URI1, SET, CDCA3, SAR1A, CDCA7, BAZ2A, LARP1, HLCS, EPB41L2, EPB41L3, SYNDIG1, RDH14, JAG2, GSTM2, GSTM1, JUP, FUCA…	4731	8246	20581	1.24978	1.41e-54	1.41e-54	1.28e-54
UP	Phagocytos	Phagocytosis	10	0.19279	0.0611943	CDC42SE1, TUB, HCK, PIK3CA, ELMO2, DOCK1, RAB5A, DNM2, GULP1, CDC42SE2	4731	23	20581	1.89141	1	0.348865	0.316266
UP	Palmitate	Palmitate	105	2.02429	9.56e-05	TFRC, STMN2, STMN3, ZDHHC6, STMN4, PARK7, SLC4A3, ZDHHC2, EFR3A, PALM, BAALC, AP1AR, CLIP3, GPRIN1, AGTR1, ABCG1, CDC42SE1, GRIA1, GNAZ, CHRNA4, DHH, MGST3, LPAR2, GOLGA7B, PORCN, MAP6, DRD1, NTSR1, LYN, IFITM10, YES1, GPR12, CAV1, PDE2A, SYT7, GNAO1, MC1R, DLG4, CPD, FXYD1, GNAS, MAP6D1, ZCCHC4, CDC42SE2, RNF11, SNAP23, PCSK7, ADRA1B, ASGR1, BRS3, ASGR2, SMPD3, BDKRB2, PTGIR, ITGA3, AVPR2, TACR2…	4731	324	20581	1.4098	0.0566672	0.00176768	0.0016025
UP	Oxidoreduc	Oxidoreductase	168	3.23887	0.000669	VKORC1L1, ALDH1L1, STEAP3, OXNAD1, KIAA1191, MTRR, KDM1A, GLDC, KDM1B, CPOX, MSMO1, OGDHL, PLOD2, HR, CYP46A1, MPO, ALDH1L2, ALKBH6, ALKBH8, TM7SF2, AKR7A2, ALKBH4, AKR7A3, OGFOD1, CYP1B1, DUS4L, ACAD11, HADH, ACAD10, KDM2A, TYW5, AKR1E2, DIO2, CYBA, SDHA, SDHB, JMJD6, ALDH3A2, POR, MTHFD2, GPD2, GPD1, MTHFD2L, STEAP1, STEAP2, HPD, CTBP1, SDR39U1, GMPR, CYP19A1, ADH6, PRDX2, ADH4, HSD11B2, CYB5R1…	4731	582	20581	1.25574	0.335291	0.00907265	0.00822487
UP	Osteogenes	Osteogenesis	15	0.289185	0.0300197	PKDCC, MSX2, IGF2, SUCO, BMP8B, CHRDL2, CHRDL1, BMP7, BMP6, BMP4, NPPC, BMP2, MGP, LTF, DDR2	4731	37	20581	1.76361	1	0.213418	0.193476
UP	Nucleus	Nucleus	1278	24.6385	0.0037081	ATF1, POP5, POP4, SCX, ALKBH6, ALKBH8, ALKBH4, PPP4R2, AKT2, NKX1-1, HIST3H2BB, PRKACA, PRKACB, MNX1, WDHD1, DAXX, RBFOX3, ZNF281, SECISBP2, DNTTIP2, SETMAR, HDGFRP3, HDGFRP2, LDOC1, ISL1, RFX8, ISL2, DDX39A, DDX39B, EWSR1, PSME3, RFX5, ATF7, ATF6, CLOCK, CGGBP1, ATF3, PIF1, ZNF275, URI1, ZBTB8A, SET, SHOX2, AGAP2, CDCA7, BAZ2A, ZNF23, ZNF25, OAZ2, NCAPH, ZNF26, OAZ3, HMGXB4, AFMID, PDGFC, ZNF267…	4731	5244	20581	1.06019	0.896289	0.0426781	0.0386902
UP	Nucleotide	Nucleotide-binding	498	9.60093	3.87e-07	PI4K2B, CLPB, SMC6, EPRS, ABCA12, ABCA13, SMC4, TBK1, AKT2, CKMT1B, PIP4K2A, GNAT1, PRKACA, PRKACB, EARS2, XYLB, DDX18, CSNK2A3, DDX11, DDX10, GTPBP1, GTPBP4, BCR, CNBD2, LARS2, DDX39A, PRKAR1B, DDX39B, PRKD3, RABL3, YME1L1, TARS2, IDNK, PIF1, SAR1A, AGAP2, NOLC1, AGAP1, ABCB9, PRKCZ, HSPH1, HLCS, LYN, ABCA2, PLK3, MYH7B, CDK19, DNAH17, DMPK, ABCA3, ABCA9, INO80, EIF2AK4, GPN2, GPN3, GLUD1, EHD3,…	4731	1788	20581	1.21164	0.000236	1.29e-05	1.17e-05
UP	nucleotide	nucleotide phosphate-binding region:GTP	102	1.96645	9.75e-05	RAB3B, RAB3A, RASL11B, RAB3D, RASEF, RAB41, TUBB3, GNAT1, GTPBP1, GTPBP4, GEM, TUBA4A, RRAGA, RAB31, RRAGC, RAB35, EEF1A2, RABL3, GUF1, ARL8B, ARL9, RASL12, GNAZ, RAB5B, SAR1A, ARL1, AGAP2, AK3, AGAP1, DNAJC27, RHOBTB1, RAB6B, RAB4B, RASL10A, RAB27A, RAB27B, GPN2, GPN3, GNAO1, MC1R, EIF2S3, EIF5, GNAS, SRPRB, RAB5A, TUBA8, DIRAS3, ARF3, SRP54, RND2, RND3, RAB22A, TUBA1B, TUBA1A, RAC1, ARL5A, RAB8…	4662	310	20063	1.416	0.566939	0.167387	0.167348
UP	nucleotide	nucleotide phosphate-binding region:FAD	26	0.501253	0.00198242	ACADVL, MTRR, KDM1A, KDM1B, ETFA, MTO1, DDO, CYB5R1, AIFM3, AIFM1, MICAL1, NPHP3, ACAD11, ACAD10, ACAD8, TXNRD1, GSR, DHCR24, FMO4, SDHA, POR, IVD, GPD2, CHDH, CYB5RL, PYROXD2	4662	62	20063	1.8047	1	0.895322	0.895113
UP	nucleotide	nucleotide phosphate-binding region:ATP	256	4.93542	0.034907	TNFRSF6B, ACSM3, CLPB, TP53RK, EIF4A3, DDX60L, SMC6, EPRS, SMC4, TBK1, AKT2, RPS6KA1, CHEK1, CKMT1B, EPHB2, PRKACA, SEPHS2, PRKACB, EARS2, PDK2, ACVR1, DDX18, EPHA8, DDX11, CSNK2A3, RECQL, DDX10, CSNK1D, MYO7A, BCS1L, DDX39A, DDX39B, PRKD3, ULK3, YME1L1, IDNK, ULK1, PIF1, DHX8, MST1R, ABCB9, PRKCZ, TTBK1, DHX30, ATP5B, NUAK2, DHX32, DHX33, DHX35, TRPM7, N4BP2, LYN, PLK3, MYH7B, CDK19, YES1, DMPK,…	4662	994	20063	1.10835	1	1	0.999883
UP	Nitration	Nitration	18	0.347021	0.059823	TPI1, GOT2, AP1B1, ATP2A2, LPL, CRMP1, SPG7, ARHGAP5, SOD2, MPO, TUBA4A, DNM1, NXF1, TUBA1B, TUBA1A, PRKAR1B, CKB, PRPH	4731	51	20581	1.53538	1	0.344264	0.312095
UP	Neuropathy	Neuropathy	30	0.578369	0.0280649	MTMR2, LRSAM1, VCP, DNMT1, ATL3, GBE1, IGHMBP2, COX6A1, LITAF, HK1, DHTKD1, ABHD12, FAM134B, TFG, AIFM1, MFN2, OTOF, IARS2, HARS, KIF1A, NEFH, SPG11, EGR2, DNM2, DNAJC3, RRM2B, SLC25A19, WNK1, GNB4, RAB7A	4731	90	20581	1.45008	1	0.203804	0.18476
UP	Neurogenes	Neurogenesis	95	1.8315	1.21e-07	PRDM8, GPSM1, CYFIP1, TMEM41B, FMR1, PTEN, BZW2, CHRDL1, GLDN, NGRN, ATCAY, DPF1, STMN1, DPF3, EPHB2, DACT1, SEMA6B, SEMA6C, CAMK1D, SMARCC2, SEMA6A, ACTL6B, METRN, EPHA8, SOX11, SIRT2, NME1, ADCYAP1, GAP43, IMPACT, ZEB1, KIF2A, TRNP1, ITGA8, NUMB, RAPGEF2, INA, DSCAML1, DBN1, SHANK1, ANAPC2, ARF6, CAMK2B, GPM6A, SMARCD1, BRSK1, NUMBL, BRSK2, BEX1, SEMA3D, SDC2, AMIGO1, FBXO45, GDPD5, ASCL1, NDRG…	4731	250	20581	1.65309	7.41e-05	4.63e-06	4.2e-06
UP	Neurodegen	Neurodegeneration	93	1.79294	0.000534	APP, PANK2, LRSAM1, HIP1, DAGLA, HEXB, PARK7, COX6A1, LITAF, GBA2, PARK2, HK1, TXN2, DHTKD1, FAM134B, TBK1, AIFM1, TFG, SMPD1, PMPCA, CTSF, KIF1A, NEFH, SPG11, GRID2, KCND3, ATP6AP2, APLP1, ADAM10, AMPD2, VPS37A, CPT1C, SIRT2, TUBA4A, DNM2, DNAJC3, SLC5A7, DNAJC5, TMEM106B, ANG, MAPT, OPTN, RAB7A, RTN2, ASAH1, MTMR2, VCP, ECHS1, IGHMBP2, CACNA1A, IBA57, PSEN1, SPG7, PLA2G6, TMEM240, HSPD1, ATXN1,…	4731	293	20581	1.38079	0.278166	0.00775889	0.00703388
UP	Nephronoph	Nephronophthisis	10	0.19279	0.0244355	NEK8, IQCB1, TRAF3IP1, TMEM67, WDR19, NPHP1, NPHP3, CEP83, ZNF423, CEP290	4731	20	20581	2.17512	1	0.194545	0.176366
UP	NADP	NADP	54	1.04106	0.0463409	DHRS12, DHRS13, STEAP3, ALDH1L1, MTRR, KIAA1191, PYROXD1, CYP46A1, ALDH1L2, TM7SF2, NADK2, AKR7A2, AKR7A3, CYP4V2, ME1, ME3, AASS, HTATIP2, AKR1E2, CYBA, KCNAB2, PTGR1, PTGR2, POR, BLVRA, GMPR, SDR39U1, MAT2B, CRYZ, DUOX1, GMDS, MICAL1, DHRS7B, ASPDH, RDH14, KDSR, DECR1, FDFT1, TXNRD1, IDH1, SRD5A3, IDH2, GSR, AKR1C3, MTHFR, DHCR24, AKR1C4, FMO4, QDPR, GLUD1, TP53I3, NOX4, NOX5, ALDH18A1	4731	186	20581	1.26297	1	0.292451	0.265123
UP	NAD	NAD	54	1.04106	0.0152869	DHRS12, DHRS13, OXNAD1, AHCYL1, MSMO1, NADK2, AKR7A3, AIFM1, IDH3B, ME2, HADH, AASS, PARP6, PARP1, SIRT4, SORD, SIRT1, SIRT2, ALDH3A2, UGDH, BDH2, MTHFD2, GPD1, MTHFD2L, NDUFS3, NDUFS2, STEAP1, STEAP2, BLVRA, ISYNA1, HPGD, CTBP1, NXN, HSD17B14, ADH6, HSD11B2, CYB5R1, ADH4, ALDH1B1, TNKS2, DHRS7B, HSD17B2, ASPDH, NDUFV2, MDH1B, MDH1, TGDS, IDH3G, MDH2, TIPARP, AKR1C3, ALDH4A1, CRYL1, CYB5RL	4731	175	20581	1.34236	0.999917	0.137132	0.124318
UP	Myristate	Myristate	61	1.17602	0.00727758	ARF3, RNF11, SLC44A1, GOLIM4, DIXDC1, HID1, AKAP12, CHCHD3, BASP1, PRKG2, BAALC, GNAT1, PRKACA, BSN, LZTS1, PRKACB, ARL5A, PCMTD1, TICAM2, MME, TESC, HPCAL1, FRS3, PALD1, ARL4C, FGR, TIAM2, IL1A, HCK, CCNY, TMEM106B, ARF5, ARF6, BLK, GNAZ, MGRN1, DCUN1D3, HPCA, ARL1, FAM129A, CABP1, NOL3, NKD1, PPP3R1, NPHP3, PAK2, KCNJ2, LYN, MARCKSL1, YES1, PDE2A, TMED7-TICAM2, GNAO1, MSRA, FMNL2, FAM131B, NEUR…	4731	195	20581	1.36085	0.988386	0.0778829	0.0706053
UP	mutagenesi	mutagenesis site	587	11.3168	2.56e-05	USP6NL, RB1, TFRC, ZFYVE9, XYLT1, ZFYVE1, CLDN1, ZFYVE28, RABGEF1, TBK1, AKT2, TSPYL2, MED1, DAXX, FNBP1, STARD8, SETMAR, AFAP1, CEL, SYTL2, BCR, SULT2B1, NISCH, BCAM, DDX39B, PRKD3, PSME3, CLOCK, ATF6, CDC42SE1, PIF1, MTMR2, MTMR3, HS3ST3A1, CTBP1, AGAP1, VPS26A, IQGAP1, BCL10, HIF1A, PRKCZ, HSD11B2, PDGFD, PRDX1, CHST10, PDGFC, NRBF2, BRAP, LYN, ACE, GSTM1, DMPK, IL31RA, ERLIN2, MEX3C, GLUD1, T…	4662	2191	20063	1.15297	0.197322	0.0732748	0.0732577
UP	mRNA splic	mRNA splicing	71	1.36881	0.0759281	CELF1, FMR1, EIF4A3, CELF3, PPWD1, YBX1, CCAR2, PQBP1, RBM4, LGALS3, PPP4R2, C1QBP, CWC22, TXNL4A, SNRNP35, BCAS2, SRRM2, MBNL1, RBFOX3, NCBP2, TFIP11, THOC3, PTBP3, SRRM1, JMJD6, GCFC2, PRPF6, DDX39A, PRPF18, DDX39B, SNRNP27, SRSF4, GEMIN6, SNRNP25, PABPC1, GEMIN8, SNRNP200, NSRP1, SRSF7, SNRPA, DGCR14, DHX8, SFSWAP, DDX20, RBM4B, U2AF1, NOL3, SUPT6H, TRA2B, DHX35, ZMAT5, SMN2, SMN1, DCPS, SMNDC…	4731	260	20581	1.18795	1	0.413537	0.374895
UP	mRNA proce	mRNA processing	90	1.73511	0.056157	CELF1, TSEN15, FMR1, EIF4A3, CELF3, PPWD1, YBX1, CCAR2, PQBP1, RBM4, LGALS3, PPP4R2, C1QBP, CWC22, PAPOLA, TXNL4A, SNRNP35, BCAS2, CMTR2, SRRM2, MBNL1, CNOT6L, APOBEC2, RBFOX3, NCBP2, PAPD4, TFIP11, THOC3, PTBP3, SRRM1, JMJD6, GCFC2, PRPF6, DDX39A, PRPF18, DDX39B, PAPD5, FASTKD5, SNRNP27, SRSF4, GEMIN6, SNRNP25, PABPC1, HNRNPH3, GEMIN8, SNRNP200, NSRP1, SRSF7, SNRPA, DGCR14, DHX8, SFSWAP, DDX20, …	4731	332	20581	1.17928	1	0.329383	0.298604
UP	Mitochondr	Mitochondrion inner membrane	107	2.06285	1.26e-09	MTCH2, ATP5C1, COX6A1, NDUFC2-KCTD14, CHCHD3, MPC2, SLC25A41, CKMT1B, SLC25A43, PMPCA, SLC25A42, SLC25A44, BCS1L, SDHA, SDHB, ATP5J2, MTHFD2L, GUF1, YME1L1, SLC25A53, UQCRC2, NDUFB10, NDUFB11, ATP5I, COX7A2, ATP5O, HIGD1A, COX7A1, UQCRH, ATP5L, ATP5B, NDUFV2, COA3, TRAP1, COA1, UQCC1, COQ6, HIGD2A, COQ3, UQCRQ, NDUFAF5, SFXN4, ALDH18A1, MRS2, ACADVL, COX7B, SLC25A3, MCUR1, COX4I1, COX7C, CPT2, AI…	4731	270	20581	1.72399	7.68e-07	6.99e-08	6.33e-08
UP	Mitochondr	Mitochondrion	347	6.6898	2e-10	TDRKH, PANK2, ACSM3, CLPB, GLDC, CISD1, ATP5C1, GCSH, LACTB, CYP1B1, CKMT1B, MLYCD, ACAD11, PRKACA, GLUL, EARS2, PDK2, ACOT9, C14ORF159, ACOT7, CMC2, SECISBP2, SLC11A2, TOMM20L, ACSL3, HOGA1, BCS1L, CPT1C, MAPK8IP1, LARS2, MTHFD2, MTHFD2L, GUF1, SUCLG2, YME1L1, SUCLG1, TARS2, UQCRC2, SPATA18, LETMD1, LIPT2, PIF1, LIPT1, URI1, AARS2, MRPL16, ATP5I, MRPL15, ATP5O, ATP5L, MRPL20, DHX30, ATP5B, DHX32…	4731	1119	20581	1.349	1.22e-07	1.53e-08	1.38e-08
UP	Methylatio	Methylation	271	5.2246	0.00136982	RB1, CMAS, IFT172, TONSL, EPRS, SLC4A3, ACTB, CCAR2, FAM122B, GOLGA5, TFG, DPYSL4, ZMIZ2, STMN1, HMCN2, HABP4, HIST3H2BB, BSN, TNS2, SRRM2, RBFOX3, STARD8, BROX, SETMAR, CSNK1D, BCR, PRKAR1B, EWSR1, ARMC4, ASTN1, NECAB2, SET, NOLC1, SLAIN2, SLAIN1, LARP1, INPP5J, GSE1, C9ORF172, RBM10, HIST1H3E, PRRT3, IQSEC2, SETDB1, RAB27A, RAB27B, GNG12, GNG11, SNAP91, GNG13, PRRC2A, GRIN2D, HNRNPL, CS, WNK2, …	4731	1001	20581	1.17774	0.56663	0.0174082	0.0157815
UP	Metal-bind	Metal-binding	913	17.6017	0.000602	ITSN2, ZFYVE9, ZFYVE1, ALKBH6, ALKBH8, ZDBF2, ZFYVE28, RABGEF1, ALKBH4, TYW5, ZNF281, FIBCD1, HPCAL1, SETMAR, CACNA2D2, ISL1, ISL2, EWSR1, ATF7, HPD, OPTN, ZNF275, ZBTB8A, MTMR3, DHH, AGAP2, AGAP1, BAZ2A, ZNF23, MTMR4, ZNF25, ZNF26, ADAMTS10, HPX, ADAMTS18, RNF217, ADAMTS17, AMZ1, ZNF267, ZNF266, ZBTB7C, EDEM3, TIPARP, NR2F1, NR2F2, ZNF34, CP, AIF1L, RNF224, B4GAT1, NOX5, ZBTB8B, ZNF497, LRSAM1, …	4731	3640	20581	1.09115	0.307289	0.00853563	0.00773804
UP	metal ion-	metal ion-binding site:Zinc; catalytic	41	0.790438	0.0257592	C11ORF54, PSMD14, SPG7, PAPPA-AS1, TRHDE, ADAMTS10, INE2, ADAMTS5, ADAM28, MMP24, ADAMTS3, CA5B, ADAMTS1, ADAMTS18, ADAMTS17, CA7, CA9, ADAMTS8, AMZ1, CPA5, CPA4, CA12, LMLN, CDADC1, APOBEC2, MME, ERAP2, ECEL1, ERAP1, SORD, ADAM10, MMP10, ADAM17, MMP15, PAPPA, ADAM12, YME1L1, ADAM9, ADAM8, C9ORF3, PAPPA2	4662	129	20063	1.36778	1	1	0.999883
UP	metal ion-	metal ion-binding site:Magnesium	44	0.848275	0.000814	ARL1, PDXP, ATP1A3, ATP2A2, CABP1, ATP1A1, ATP2C2, ENO2, ENO3, SMPD3, NT5DC1, ATP7B, ENOSF1, NMRK1, RFK, PPAT, NT5DC2, PGM3, POLI, PGM2, MDP1, ADSS, PGM1, ATP8B4, ATP8B3, EYA1, EYA2, POLM, EPHX2, ATP11C, SETMAR, ATP11B, DNTT, ATP2B1, NT5C3A, NT5C3B, ACLY, PKM, ILVBL, CTDSP2, KCNMA1, ADSSL1, ATP13A2, ATP13A3	4662	118	20063	1.6047	0.999075	0.698379	0.698216
UP	metal ion-	metal ion-binding site:Divalent metal cation; cluster B	7	0.134953	0.0830218	MT1A, MT1JP, MT1F, MT1G, MT1X, MT3, MT1E	4662	14	20063	2.15176	1	1	0.999883
UP	metal ion-	metal ion-binding site:Divalent metal cation; cluster A	7	0.134953	0.0830218	MT1A, MT1JP, MT1F, MT1G, MT1X, MT3, MT1E	4662	14	20063	2.15176	1	1	0.999883
UP	Mental ret	Mental retardation	83	1.60015	0.0403407	DDX3X, GDI1, KCNK9, FMR1, KIAA1033, SLC2A1, VLDLR, ACTB, EDC3, ACTG1, PQBP1, COL4A3BP, HERC2, AIFM1, PPP2R1A, AP1S2, PMPCA, KIF1A, CLIC2, CEP290, BBS5, KIRREL3, MAP2K1, CEP135, NSUN2, ATP6AP2, CASK, SOX11, PPP2R5D, SYP, SHROOM4, MID2, ALDH3A2, TBL1XR1, KCNQ2, EEF1A2, SMS, TBC1D24, CDH15, ZMYND11, KPTN, HPD, PPP1R15B, LMAN2L, STXBP1, ZC4H2, GPR88, TMEM240, PTDSS1, DEAF1, TMEM67, RBBP8, CAMTA1, CNN…	4731	299	20581	1.20759	1	0.270416	0.245147
UP	Membrane	Membrane	1920	37.0156	9.08e-12	TFRC, ATP5C1, SPINT2, AKT2, CKMT1B, SMCO4, VSTM4, PRKACA, PRKACB, UNC5A, FNBP1, CACNA2D2, PHKA1, FRS3, BCR, CTAGE1, EWSR1, AGTR1, CTAGE8, ATF6, FAXDC2, LYPD3, PLA2G6, TEX29, EPB41L2, ADAMTS18, EPB41L3, RNF217, PDGFC, SYNDIG1, JAG2, JUP, IL31RA, BTBD11, L1CAM, AIF1L, VANGL1, VANGL2, QARS, B4GAT1, FXYD1, FAT1, SFXN3, SFXN4, FXYD6, MRVI1, STRN, SFXN5, ACHE, KCNC1, SNX12, OSBPL11, ARHGAP5, SHB, SMPD3…	4731	7494	20581	1.11455	5.54e-09	9.23e-10	8.37e-10
UP	Manganese	Manganese	55	1.06034	0.0654544	GALNT12, SMG1, GALNT16, GALNT18, RTCB, PEPD, NUDT4, LFNG, PPP1CB, NUDT10, NUDT19, PAPOLA, IDH3B, ACVR1, PPTC7, PAPD4, REXO2, TGFBR1, TGFBR2, WBSCR17, MFNG, PAPD5, MPPED2, FAM20B, B3GNT2, B4GALT6, GART, B4GALT4, PHLPP1, RPEL1, RPE, ADCY2, ACVR1B, FHIT, PPM1F, PPP2CB, CEPT1, GALNT7, GALNT4, IDH3G, B3GAT3, IDH1, B3GAT1, IDH2, SOD2, PPP1CA, PPP5C, PDP2, PC, B4GAT1, XPNPEP1, CHPT1, POC1B-GALNT4, BMPR1…	4731	194	20581	1.23332	1	0.369696	0.335151
UP	Magnesium	Magnesium	160	3.08463	0.000738	DCLRE1C, CERK, ACSM3, ENO2, ENO3, NUDT4, NUDT10, PPAT, RPS6KA1, NUDT19, PAPOLA, MAP3K8, GNAT1, MAP3K7, STK32C, MB21D1, ACVR1, PPTC7, ENTPD6, ENTPD7, LMTK3, SETMAR, ATP11C, LIG3, ATP11B, ACSL3, ACLY, OBSCN, MTHFD2, PPA1, PRKD3, ILVBL, MTHFD2L, ROR2, TSSK2, PDE9A, GNAZ, BRSK1, BRSK2, ARL1, CABP1, PKMYT1, STK4, STK3, NUAK2, RNASEH1, ERI1, ERI2, MARK2, FDFT1, NEK8, B3GALNT1, FDPS, ATP8B4, ATP8B3, NEK…	4731	552	20581	1.26094	0.362755	0.00979206	0.00887707
UP	Lysosome	Lysosome	71	1.36881	0.0922893	RNF13, CPQ, HEXB, SPPL2A, TNFAIP3, CTSV, MPO, LIPA, LITAF, CTSS, CTSL, SMPD1, CTSK, LAMP2, ACP2, CTSF, CTBS, VPS39, SLC36A1, VPS18, MANBA, FNBP1, CCDC115, MMD, RNASET2, VPS33B, TMEM175, VAMP8, HCK, RRAGA, NPC1, RRAGC, IL1B, TLR9, TMEM106B, HAP1, SLC29A3, PLBD2, SIDT2, ARL8B, RAB7A, TMEM55A, CD63, ASAH1, CXCR4, TMEM74, ABCB9, GNS, BLOC1S2, KIAA1324, SLC17A5, AGA, ABCA2, CD164, UVRAG, PNPLA7, NAGA,…	4731	263	20581	1.1744	1	0.450372	0.408288
UP	Lipoprotei	Lipoprotein	251	4.83902	6.69e-06	TFRC, STMN2, DIXDC1, STMN3, ZDHHC6, STMN4, SLC4A3, ZDHHC2, EFR3A, GNAT1, BSN, PRKACA, PRKACB, BROX, HPCAL1, PHKA1, AP1AR, FRS3, ANK1, TIAM2, BCAN, CCNY, CD109, AGTR1, CDC42SE1, DHH, MGST3, DCUN1D3, LPAR2, LYPD3, GABARAP, PPP3R1, MAP6, APOE, NTSR1, LYN, NTNG2, IFITM10, WNT10A, YES1, GPR12, PDE2A, RAB27A, RAB27B, GNG12, GNG11, GNG13, MSRA, MC1R, VNN2, LYPD6B, FXYD1, CDC42SE2, DIRAS3, ARF3, ACHE, SL…	4731	852	20581	1.28159	0.00407134	0.00017	0.000154
UP	Lipid-bind	Lipid-binding	64	1.23385	0.00985976	PTEN, SNX12, PEBP1, ATP5G3, OSBPL11, NR3C1, ATP5G1, AP2A2, CLINT1, OSBPL10, RPH3A, COL4A3BP, MCF2L, OSBP, FAM21C, FAM21A, SH3GL2, SH3GLB1, STARD4, FNBP1, PAQR5, COMMD1, RBP5, DOK7, PMP2, PPARA, AMER1, AMER3, VCP, LPAR1, NOXO1, CYTH2, PGRMC2, SNX2, PACSIN2, SNX9, MARK2, SNX5, PACSIN1, CLVS1, OSBPL9, OSBPL8, OSBPL5, IQSEC1, PLEKHA2, OSBPL3, OSBPL2, SNX24, PLEKHA3, COQ9, PLEKHA8, PPP5C, SNX18, GOLPH…	4731	209	20581	1.33213	0.997629	0.0954675	0.0865468
UP	Lipid tran	Lipid transport	31	0.597648	0.0385881	VLDLR, OSBPL11, OSBPL10, SERPINA5, APOL4, COL4A3BP, OSBP, APOE, OSBPL9, OSBPL8, ATP8B4, STARD4, ATP8B3, OSBPL5, SPNS3, OSBPL3, OSBPL2, GOT2, ATP11C, ATP11B, ANO6, ANO7, PLEKHA8, GULP1, FABP6, APOC1, ESYT3, ESYT2, OSBPL1A, ABCG1, SLC27A4	4731	96	20581	1.40477	1	0.261541	0.237102
UP	lipid moie	lipid moiety-binding region:S-palmitoyl cysteine	61	1.17602	0.00258565	TFRC, PEBP1, ADRA1B, SLC4A3, ASGR1, BRS3, ASGR2, TUBB3, PALM, BDKRB2, BAALC, PTGIR, AVPR2, WNT5A, TACR2, SSTR1, SSTR2, F3, ADRA2A, RHOB, SSTR5, GAP43, GPRIN1, PLSCR4, AGTR1, RHOU, CDC42SE1, GRIA1, OPRD1, GNAZ, NPY4R, RGS16, PALM2, LPAR1, OPRL1, LPAR2, SGMS2, KCNA6, GNA13, GOLGA7B, HRH1, MAP6, STOM, DRD1, YKT6, NTSR1, LYN, GPR12, KCNIP2, CAV1, GPR6, GNAO1, MC1R, DLG4, CPD, CD7, GNAS, CD9, MAP6D1, …	4662	185	20063	1.419	1	1	0.999883
UP	lipid moie	lipid moiety-binding region:S-geranylgeranyl cysteine	40	0.771159	0.00168349	RAB3B, DIRAS3, RALA, RAB5B, RAB3A, RAB3D, RND2, RAB22A, RPGR, RAB21, GNG3, RAB41, GNG5, GNG4, RAB26, RAB23, RAB29, GNG8, RAC1, GBP2, RAB6B, RAB8B, RAB4B, RASL10A, RAB27A, RAB27B, GNG12, RHOA, RAB11B, RAB33B, RAB10, RAP2C, RAB31, RAP2B, RAB15, RAB12, RAB35, RAB13, RAB5A, RAB7A	4662	108	20063	1.5939	0.999999	0.869695	0.869492
UP	lipid moie	lipid moiety-binding region:S-farnesyl cysteine	19	0.3663	0.0807931	PTGIR, PEX19, BROX, PALM2, RRAS2, NAP1L1, PHKA1, RND3, GNG11, LMNB1, CPLX3, GNG13, PTP4A1, RASD2, PTP4A2, DNAJA4, PALM, YKT6, RHOQ	4662	56	20063	1.46012	1	1	0.999883
UP	Kinase	Kinase	224	4.31849	1.7e-06	PI4K2B, PANK2, TP53RK, CERK, EPS8, TBK1, AKT2, RPS6KA1, CHEK1, PI4KAP2, CKMT1B, PIP4K2A, EPHB2, PRKACA, SEPHS2, PRKACB, PDK2, XYLB, ACVR1, PRKAB2, EPHA8, CSNK2A3, CSNK1D, MAPK8IP2, MAPK8IP3, MAPK8IP1, BCR, PRKAR1B, PRKD3, ULK3, IDNK, ULK1, CERKL, PIK3R1, MST1R, PRKCZ, TTBK1, NUAK2, TRPM7, LYN, PLK3, CDK19, YES1, DMPK, INSR, DCLK2, EIF2AK4, UCK2, WNK1, C8ORF44-SGK3, WNK2, ADCK5, CALM3, ALDH18A1, C…	4731	735	20581	1.32579	0.0010361	4.94e-05	4.48e-05
UP	Isopeptide	Isopeptide bond	281	5.41739	0.0803916	TDRKH, APP, IFT172, EIF4A3, CISD1, ACTB, IKZF4, CCAR2, ZFYVE28, ZNF609, GJA1, TBK1, CDC23, ZMIZ2, AKT2, DPF1, CHEK1, CREB3L2, ADNP2, HIST3H2BB, SOX6, FNBP4, WDHD1, DAXX, SMARCC2, ESCO1, ZNF281, DNTTIP2, WDR75, ATG12, SRRM1, CD2AP, RRAGA, CCDC80, DDX39A, DDX39B, KIAA0368, SUCLG1, ATF7, CLOCK, ZBTB8A, ZNF324B, SET, L3MBTL2, RPN2, CTBP1, DCUN1D4, NOLC1, BAZ2A, ZBTB5, HIF1A, RPAP3, ZBTB2, LARP1, ZNHI…	4731	1132	20581	1.07987	1	0.419136	0.379971
UP	Iron trans	Iron transport	11	0.212069	0.0234652	STEAP3, SCARA5, SLC22A17, HFE, SLC11A2, SFXN3, SFXN4, STEAP1, STEAP2, SFXN5, LTF	4731	23	20581	2.08055	0.999999	0.193429	0.175355
UP	Ion transp	Ion transport	174	3.35454	0.00944771	KCNG2, STEAP3, HFE, ATP5C1, PKD2L1, SLC4A3, SLC4A5, BEST1, SLC8A2, SCN9A, SLC39A6, TMEM38A, SCN1B, SLC34A3, CHRNB2, SLC30A7, KCNH2, CHRNB1, KCNH3, SLC30A6, CHRNB4, ATP6V0E1, SLC30A8, SCARA5, SLC6A15, KCNK12, SLC11A2, CACNA2D2, SLC30A1, ATP1B2, ATP5J2, SLC5A7, SLC9A3, SCNN1G, CACNB3, SLC9A5, KCNQ1, KCNQ2, KCNQ4, ATP6V0D1, STEAP1, STEAP2, KCTD18, GRIA1, CHRNA2, TTYH2, TMEM63B, TMEM63C, CHRNA4, CHRN…	4731	642	20581	1.17904	0.996944	0.0931085	0.0844082
UP	Integrin	Integrin	18	0.347021	0.0181098	ITGB1, ITGA4, ITGA3, ITGA2, ITGA1, ADAM11, ITFG2, ADAMTS10, ADAMTS3, ADAMTS1, ADAMTS18, ADAM12, ITGA8, ITGA7, ADAM8, ITGAV, ITGB1BP1, ITGB3BP	4731	45	20581	1.7401	0.999986	0.155591	0.141052
UP	Hydrolase	Hydrolase	423	8.155	0.0125363	POP5, ANKLE1, CLPB, POP4, LIPA, PTPDC1, LACTB, LIPG, ACOT9, DDX18, CHIA, ACOT8, ACOT7, DDX11, SETMAR, DDX10, CEL, GANC, DDX39A, DDX39B, MTHFD2, ACOT1, YME1L1, PADI2, PLBD2, PIF1, MTMR2, MTMR3, DHH, HPN, ENDOD1, PLA2G6, MTMR4, GNS, ADAMTS10, MTMR7, ADAMTS18, AFMID, ADAMTS17, RHBDL3, AMZ1, RHBDL1, EDEM3, ACE, EDEM1, FUCA2, INO80, GPN2, PTRHD1, GPN3, PPP5C, TDP1, ACHE, HEXB, SERPINA5, SMPD3, MMP24, …	4731	1671	20581	1.10123	0.999545	0.117648	0.106655
UP	Hydrogen i	Hydrogen ion transport	20	0.385579	0.00946349	ATP6V0B, ATP6V0E1, ATP6AP1, ATP5A1, ATP5C1, ATP5I, ATP5G3, ATP5F1, ATP5O, ATP5G1, ATP5L, ATP5J2, ATP5B, ATP6V0A2, ATP6V0E2, ATP6V0D1, ATP6V1B1, ATP6V1F, ATP6V1C2, ATP6V0A1	4731	49	20581	1.77561	0.996973	0.0931085	0.0844082
UP	Hereditary	Hereditary spastic paraplegia	18	0.347021	0.0502926	RTN2, SLC33A1, IBA57, AMPD2, VPS37A, ERLIN2, SPG7, CPT1C, L1CAM, GBA2, AP4B1, HSPD1, TFG, REEP2, KIF1A, ALDH18A1, SPG11, SPG20	4731	50	20581	1.56609	1	0.306785	0.278118
UP	GTPase act	GTPase activation	57	1.0989	0.0433531	USP6NL, GDI1, ARHGDIG, ARHGAP5, SIPA1L3, ARHGAP35, ARHGAP4, ARHGAP44, RGS2, SIPA1L1, EVI5L, RGS8, RGS6, TBC1D22B, RASA4B, STARD8, ARAP2, ARAP1, RANGAP1, GMIP, ARFGAP2, BCR, TBC1D1, ACAP3, TBC1D2, ACAP2, RASA3, RASA4, RASA1, RASA2, TBC1D24, TBC1D25, RAPGEF2, DEPDC5, RIN2, RGS16, AGAP2, AGAP1, ARHGAP17, ASAP1, ASAP2, ARHGAP12, ARHGAP22, ARHGAP21, TBC1D14, SRGAP2, TBC1D15, RAP1GAP2, TBC1D8B, TBCD, A…	4731	197	20581	1.2587	1	0.281334	0.255045
UP	GTP-bindin	GTP-binding	111	2.13997	6.38e-05	RAB3B, RTKN, RAB3A, RASL11B, RAB3D, RASEF, RAB41, TUBB3, GNAT1, MB21D1, GUCY1A2, GTPBP1, GTPBP4, GEM, TUBA4A, RRAGA, RAB31, RRAGC, RAB35, EEF1A2, RABL3, GUF1, SUCLG2, SUCLG1, ARL8B, ARL9, RASL12, GNAZ, RAB5B, SAR1A, NPR1, ARL1, AGAP2, NOLC1, AK3, AGAP1, DNAJC27, RHOBTB1, RAB6B, RAB4B, RASL10A, RAB27A, RAB27B, GPN2, GPN3, GNAO1, GLUD1, EIF2S3, EIF5, GNAS, SRPRB, RAB5A, TUBA8, DIRAS3, ARF3, SRP54, …	4731	343	20581	1.4078	0.0381654	0.00125521	0.00113792
UP	Golgi appa	Golgi apparatus	264	5.08965	2.46e-10	SLC35B3, USP6NL, STMN2, XYLT1, STMN3, STMN4, ZFYVE1, GBA2, SCAMP5, FAM134B, GOLGA4, CCDC91, GOLGA5, RUSC1, AP1S2, PTGDS, COG5, COG4, COG3, ENTPD6, PAQR3, AP1B1, COG2, AP1AR, MMD2, CSNK1D, FNDC3A, WBSCR17, GSAP, BLZF1, OPTN, RNF122, CERKL, NAA60, HS3ST3A1, NECAB3, LMAN2L, SAR1A, GABARAP, UGCG, SCFD1, SEC14L1, PRRC1, CHST12, CHST10, VTI1A, MAP6, ST8SIA5, CHST13, SNX9, B4GALNT3, KIAA0319L, ST3GAL2, …	4731	812	20581	1.41436	1.5e-07	1.67e-08	1.51e-08
UP	Glycolysis	Glycolysis	17	0.327742	0.00048	GPI, TPI1, PGAM2, OGDHL, ENO2, ENO3, GCK, HK2, DHTKD1, HK1, HK3, PKM, OGDH, PGK1, PGAM4, ALDOC, PFKM	4731	31	20581	2.38562	0.254045	0.00714681	0.006479
UP	Glycogen s	Glycogen storage disease	9	0.173511	0.0873354	GBE1, LAMP2, PGAM2, PHKA1, PYGM, PYGL, ENO3, PFKM, PGM1	4731	21	20581	1.86439	1	0.442323	0.400991
UP	Flavoprote	Flavoprotein	48	0.92539	8.1e-05	STEAP3, ACADVL, MTRR, KDM1A, KDM1B, PYROXD1, NDUFA10, ETFA, MTO1, DDO, FOXRED1, DUOX1, CYB5R1, AIFM3, AIFM1, MICAL1, RFK, PNPO, AOX1, ACAD11, DUS4L, PRODH, ACAD10, ACAD8, NDUFA9, TXNRD1, GSR, MTHFR, DHCR24, FMO4, SDHA, COQ6, DHODH, POR, ACOX2, IVD, GPD2, CHDH, CRY2, PCYOX1L, SARDH, CRY1, CYB5RL, NOX5, PYROXD2, ACOX3, STEAP1, STEAP2	4731	122	20581	1.71157	0.0482076	0.00154395	0.00139968
UP	FAD	FAD	44	0.848275	0.000108	STEAP3, ACADVL, MTRR, KDM1A, KDM1B, PYROXD1, NDUFA10, ETFA, MTO1, DDO, FOXRED1, DUOX1, CYB5R1, AIFM3, AIFM1, MICAL1, AOX1, ACAD11, PRODH, ACAD10, ACAD8, NDUFA9, TXNRD1, GSR, MTHFR, DHCR24, FMO4, SDHA, COQ6, POR, ACOX2, IVD, GPD2, CHDH, CRY2, PCYOX1L, SARDH, CRY1, CYB5RL, NOX5, PYROXD2, ACOX3, STEAP1, STEAP2	4731	110	20581	1.7401	0.0638394	0.0018847	0.00170859
UP	Exocytosis	Exocytosis	23	0.443416	0.0418526	EXOC3L1, BRSK2, RALA, RAB3A, EXOC7, RAB3D, RAB27A, MIA3, PIK3C2A, LIN7B, CPLX1, SYT7, CPLX3, SYTL2, SCAMP5, ARHGAP44, HCK, RIMS4, RIMS3, STXBP5, HAP1, STX1A, LLGL2	4731	67	20581	1.49337	1	0.274703	0.249034
UP	ER-Golgi t	ER-Golgi transport	30	0.578369	0.0484269	NAPA, ARF3, COPA, MCFD2, SEC23A, TMED10, STX17, SAR1A, USO1, GOSR1, KLHL12, MIA3, LMAN1, SCFD1, TRAPPC12, YKT6, RAB6B, SEC31A, TRAPPC2, SEC24A, TRAPPC1, YIPF5, ARFGAP2, RINT1, KDELR2, ERGIC2, BLZF1, ARF5, BET1, ARF6	4731	94	20581	1.38838	1	0.298758	0.270841
UP	Epilepsy	Epilepsy	45	0.867553	0.00183034	PRDM8, ASAH1, CHRNA2, KCNC1, CLPB, CHRNA4, STXBP1, ROGDI, SLC2A1, ATP2A2, IER3IP1, CLCN2, CACNA1H, RELN, KCNT1, SCN9A, PNPO, SNIP1, CNNM2, GABRD, SLC25A22, SCN1B, CHRNB2, SLC35A3, ATP6AP2, NAGA, ALG13, SYN1, DNM1, MTOR, GNAO1, MAPK10, SEPSECS, STX1B, QARS, PIGA, KCNMA1, KCNQ2, EEF1A2, EFHC1, TBC1D24, CNTN2, PLCB1, DEPDC5, CERS1	4731	127	20581	1.54142	0.672914	0.0227859	0.0206567
UP	Endosome	Endosome	164	3.16175	2.39e-08	STEAP3, ANKRD13D, ZFYVE9, CPNE6, SPPL2A, UBE2D3, STMN2, GOLIM4, ZFYVE28, SCAMP5, ARHGAP44, RABGEF1, RUSC1, AKT2, LAMP2, VPS39, ARRDC4, VPS18, TICAM2, EPHA8, SLC11A2, VPS33B, ATG9A, STX7, AP1AR, ATP11B, TOM1L1, NISCH, ARC, ACAP2, RAB31, KCNQ1, RAB35, KIAA0368, WDFY1, WDFY2, DENND6A, ASTN2, STEAP1, STAM2, STEAP2, OPTN, ARL8B, ASTN1, MTMR2, RAB5B, PARM1, LPAR1, HMP19, VPS26A, VPS26B, PRKCZ, CRHR1, M…	4731	481	20581	1.48324	1.46e-05	1.04e-06	9.46e-07
UP	Endoplasmi	Endoplasmic reticulum	285	5.49451	0.00241837	ANKLE2, AHCYL1, XYLT1, ZDHHC6, PKD2L1, ANTXR2, PAPPA-AS1, ZFYVE1, GBA2, IFIT2, FAM134B, GJA1, CREB3L2, ARL6IP5, CYP1B1, PTGDS, SEC63, ALG8, ACSL3, CPT1C, MAPK8IP1, SULT2B1, POR, SOAT1, KCNQ1, KIAA0368, KDELR2, ATF6, CES3, RNF122, CERKL, POM121, SET, RPN2, LMAN2L, SAR1A, MGST3, EIF5A2, MGST2, HACD4, MTDH, PTDSS2, HSD11B2, PTDSS1, SCFD1, FLRT2, FLRT1, SSR1, OTOF, SARAF, TRPM8, PROM1, FDFT1, SEC31A,…	4731	1067	20581	1.16197	0.771676	0.0289256	0.0262227
UP	Endocytosi	Endocytosis	42	0.809717	0.00404039	ITSN2, APP, DGKD, HIP1, TFRC, SH3KBP1, STON1, VLDLR, SNX33, PIK3C2A, CLINT1, AP2A2, ASGR1, ASGR2, RABGEF1, PSTPIP1, FCHO1, FCHO2, PACSIN2, SNX9, EPS15, SH3GL2, SNX5, PACSIN1, DBNL, USP20, FNBP1, APLP1, EPS15L1, AP2B1, DNM1, NME1, DNM2, ARC, SNX18, CALY, UNC119, ESYT2, PLA2R1, RAB5A, RIN2, PICALM	4731	121	20581	1.51	0.915384	0.0456414	0.0413766
UP	Electron t	Electron transport	51	0.983227	7.91e-08	NDUFA10, ETFA, CYB561D1, NDUFC2-KCTD14, CYB561D2, TXN2, AIFM3, UQCRFS1, NDUFC2, NDUFC1, CYBA, SDHA, SDHB, TMX4, TMX1, NDUFS6, NDUFS5, NDUFS3, NDUFS2, UQCRC2, STEAP1, STEAP2, NDUFB9, NDUFB8, FRRS1, NDUFB10, NDUFB11, NDUFB4, NDUFB2, GLRX, UQCR11, UQCR10, HIGD1A, FOXRED1, UQCRH, NDUFV2, NDUFA9, NDUFA8, CYB5A, NDUFA7, NDUFA4, TXNRD1, TXNL1, NDUFA2, NDUFA1, CYBRD1, UQCRHL, HIGD2A, UQCRQ, NDUFAB1, NOX5	4731	108	20581	2.05428	4.83e-05	3.22e-06	2.92e-06
UP	domain:WW	domain:WW	11	0.212069	0.0179102	DRP2, YAP1, WAC, PIN1, APBB2, DMD, APBB1, IQGAP1, UTRN, APBB3, PQBP1	4662	22	20063	2.15176	1	1	0.999883
UP	domain:VWF	domain:VWFC 5	5	0.0963948	0.0907508	NELL1, BMPER, CRIM1, KCP, VWCE	4662	8	20063	2.6897	1	1	0.999883
UP	domain:VWF	domain:VWFC 4	6	0.115674	0.0363913	NELL1, BMPER, CRIM1, CHRD, KCP, VWCE	4662	9	20063	2.86901	1	1	0.999883
UP	domain:VWF	domain:VWFC 3	8	0.154232	0.0260989	NELL1, BMPER, CRIM1, CHRD, KCP, VWCE, CHRDL2, CHRDL1	4662	14	20063	2.45915	1	1	0.999883
UP	domain:VWF	domain:VWFA	22	0.424137	0.06922	ITGB1, CPNE9, CPNE8, ITIH4, CPNE5, CPNE4, ITGA2, CPNE6, ITGA1, VWA5A, CACNA2D2, VWA5B2, ITIH1, ANTXR2, ANTXR1, VWA5B1, CLCA2, COL20A1, CACHD1, COL21A1, VWA1, CPNE2	4662	66	20063	1.43451	1	1	0.999883
UP	domain:TIR	domain:TIR	12	0.231348	0.0174462	IL1RL1, TICAM2, IL1R1, TLR9, SARM1, IL1RAP, TLR6, TMED7, TLR5, TLR4, MYD88, TLR3	4662	25	20063	2.06569	1	1	0.999883
UP	domain:SH3	domain:SH3	62	1.1953	0.000312	MIA3, ARHGAP4, EPS8, PSTPIP1, RUSC2, RUSC1, MCF2L, SH3GL2, SH3GLB1, DBNL, FNBP1, CASK, MYO7A, MAPK8IP2, MAPK8IP1, FGR, HCK, CACNB3, OBSCN, RASA1, AMPH, DOCK1, STAM2, SHANK1, BLK, ASAP1, ASAP2, PIK3R1, SNX33, ARHGAP12, NPHP1, CASKIN1, PACSIN2, TP53BP2, EPS8L1, SNX9, SRGAP2, SASH1, PACSIN1, LYN, MPP2, MPP3, YES1, MPP5, BAIAP2, MPP6, MPP7, TJP1, ARHGAP33, AHI1, SH3YL1, SNX18, DLG1, DLG3, DLG4, SGSM3…	4662	175	20063	1.52467	0.931513	0.359316	0.359232
UP	domain:Sem	domain:Sema	15	0.289185	0.00582331	SEMA6B, SEMA6C, SEMA4A, SEMA6A, SEMA4D, PLXND1, SEMA3D, SEMA4C, SEMA4F, SEMA3F, MST1R, SEMA4G, MET, PLXNA4, PLXNA3	4662	31	20063	2.08235	1	1	0.999883
UP	domain:SAM	domain:SAM 2	8	0.154232	0.0162636	CASKIN1, PPFIA1, SARM1, KAZN, ANKS1A, PPFIA4, SASH1, PPFIA3	4662	13	20063	2.64832	1	1	0.999883
UP	domain:SAM	domain:SAM 1	8	0.154232	0.0162636	CASKIN1, PPFIA1, SARM1, KAZN, ANKS1A, PPFIA4, SASH1, PPFIA3	4662	13	20063	2.64832	1	1	0.999883
UP	domain:S1	domain:S1 motif	6	0.115674	0.0363913	TTC14, PNPT1, DHX8, ZCCHC17, EIF2S1, SUPT6H	4662	9	20063	2.86901	1	1	0.999883
UP	domain:Pro	domain:Protein kinase	140	2.69906	0.00162552	TP53RK, STK10, TBK1, AKT2, CHEK1, MAP3K8, PIM2, EPHB2, PRKACA, PRKACB, MAP3K7, STK32C, ACVR1, MAP2K3, CDKL3, MAP2K1, EPHA8, CSNK2A3, LMTK3, CASK, DYRK1B, CSNK1D, VRK2, VRK3, PRKD3, ULK3, ROR1, ULK1, ROR2, RAF1, TRIB2, TSSK2, BLK, BRSK1, BRSK2, PKDCC, NPR1, MST1R, PKMYT1, STK4, PRKCZ, TTBK1, STK3, NUAK2, RIPK1, MARK2, NEK8, LYN, PLK3, CDK19, YES1, NEK4, DMPK, INSR, NEK7, DCLK2, CLK4, PAN3, STK24, …	4662	478	20063	1.26044	0.999999	0.869695	0.869492
UP	domain:Pre	domain:Pre-SET	5	0.0963948	0.0553507	SUV39H2, SETDB1, SUV39H1, SETDB2, SETMAR	4662	7	20063	3.07394	1	1	0.999883
UP	domain:PH	domain:PH	78	1.50376	0.00191191	PLEKHF2, ITSN2, PHLDB1, DGKD, RTKN, IRS1, RTKN2, PLEKHB1, RAPH1, IRS2, OSBPL11, CMIP, OSBPL10, DOCK10, COL4A3BP, AKT2, MCF2L, OSBP, KIF1A, PHLDA1, RASA4CP, RALGPS2, PLEKHJ1, PSD, PDPK1, SWAP70, DNM1, VAV2, DNM2, BCR, CNKSR1, ACAP3, TBC1D2, ACAP2, OBSCN, DOK4, RASA3, PRKD3, RASA4, RASA1, RASA2, DOK7, ELMO2, PHLDB2, SPTBN4, PHLPP1, ROCK1, ARHGEF25, ARHGEF28, AGAP2, DAPP1, AGAP1, ASAP1, ASAP2, PLCXD…	4662	245	20063	1.3701	1	0.895322	0.895113
UP	domain:PDZ	domain:PDZ 2	16	0.308463	0.0460488	FRMPD2, GRIP2, PARD3B, PKHD1, SLC9A3R2, TJP1, SDCBP, SLC9A3R1, DLG1, DLG3, DLG4, CNKSR3, APBA2, PDZRN3, PDZD7, GRID2IP	4662	42	20063	1.63944	1	1	0.999883
UP	domain:PDZ	domain:PDZ 1	16	0.308463	0.0460488	FRMPD2, GRIP2, PARD3B, PKHD1, SLC9A3R2, TJP1, SDCBP, SLC9A3R1, DLG1, DLG3, DLG4, CNKSR3, APBA2, PDZRN3, PDZD7, GRID2IP	4662	42	20063	1.63944	1	1	0.999883
UP	domain:PDZ	domain:PDZ	36	0.694043	0.0357187	INTU, FRMPD3, FRMPD1, MAST1, LDB3, LIN7B, SIPA1L3, ARHGAP21, PDZD4, PDLIM3, PARD6A, PDLIM2, SIPA1L1, PDZD11, MYO18A, CYTIP, PDLIM4, MPP2, MPP3, SHROOM3, CASK, MPP5, MPP6, SHROOM4, MPP7, ARHGAP23, TIAM2, CNKSR1, GIPC2, CNKSR3, RAPGEF2, PICK1, CARD14, CARD11, SHANK1, SNTB2	4662	113	20063	1.37103	1	1	0.999883
UP	domain:NTR	domain:NTR	11	0.212069	0.0179102	C4B, C4A, PCOLCE2, WFIKKN1, SFRP5, WFIKKN2, TIMP2, NTN4, TIMP3, PCOLCE, NTN1	4662	22	20063	2.15176	1	1	0.999883
UP	domain:NBP	domain:NBPF 9	6	0.115674	0.0199507	NBPF8, NBPF9, NBPF10, NBPF12, NBPF11, NBPF14	4662	8	20063	3.22764	1	1	0.999883
UP	domain:NBP	domain:NBPF 8	6	0.115674	0.0199507	NBPF8, NBPF9, NBPF10, NBPF12, NBPF11, NBPF14	4662	8	20063	3.22764	1	1	0.999883
UP	domain:NBP	domain:NBPF 7	6	0.115674	0.0199507	NBPF8, NBPF9, NBPF10, NBPF12, NBPF11, NBPF14	4662	8	20063	3.22764	1	1	0.999883
UP	domain:NBP	domain:NBPF 6	6	0.115674	0.0199507	NBPF8, NBPF9, NBPF10, NBPF12, NBPF11, NBPF14	4662	8	20063	3.22764	1	1	0.999883
UP	domain:NBP	domain:NBPF 5	6	0.115674	0.0363913	NBPF8, NBPF9, NBPF10, NBPF12, NBPF11, NBPF14	4662	9	20063	2.86901	1	1	0.999883
UP	domain:NBP	domain:NBPF 4	6	0.115674	0.0363913	NBPF8, NBPF9, NBPF10, NBPF12, NBPF11, NBPF14	4662	9	20063	2.86901	1	1	0.999883
UP	domain:NBP	domain:NBPF 3	6	0.115674	0.0881912	NBPF8, NBPF9, NBPF10, NBPF12, NBPF11, NBPF14	4662	11	20063	2.34737	1	1	0.999883
UP	domain:NBP	domain:NBPF 10	6	0.115674	0.0199507	NBPF8, NBPF9, NBPF10, NBPF12, NBPF11, NBPF14	4662	8	20063	3.22764	1	1	0.999883
UP	domain:MAR	domain:MARVEL	12	0.231348	0.0240222	CMTM8, SYNGR1, SYNGR2, SYPL1, PLLP, CMTM4, CMTM5, CMTM6, MAL, SYPL2, SYP, SYNGR3	4662	26	20063	1.98624	1	1	0.999883
UP	domain:L27	domain:L27 2	6	0.115674	0.00924492	MPP2, MPP3, CASK, MPP5, MPP6, MPP7	4662	7	20063	3.68873	1	1	0.999883
UP	domain:L27	domain:L27 1	6	0.115674	0.00924492	MPP2, MPP3, CASK, MPP5, MPP6, MPP7	4662	7	20063	3.68873	1	1	0.999883
UP	domain:KH	domain:KH 2	10	0.19279	0.083262	FXR1, TDRKH, MEX3A, PCBP3, FUBP3, PCBP4, NOVA2, FMR1, IGF2BP2, MEX3C	4662	24	20063	1.79313	1	1	0.999883
UP	domain:KH	domain:KH 1	10	0.19279	0.083262	FXR1, TDRKH, MEX3A, PCBP3, FUBP3, PCBP4, NOVA2, FMR1, IGF2BP2, MEX3C	4662	24	20063	1.79313	1	1	0.999883
UP	domain:Imp	domain:Importin N-terminal	7	0.134953	0.0830218	IPO13, IPO11, XPO1, TNPO1, TNPO2, KPNB1, IPO5	4662	14	20063	2.15176	1	1	0.999883
UP	domain:Ig-	domain:Ig-like C2-type	32	0.616927	0.0811356	CD274, PTPRU, AMIGO3, WFIKKN1, SEMA3D, AMIGO1, WFIKKN2, AMIGO2, PTPRM, SEMA3F, HAPLN4, IL18BP, IGFBPL1, CILP2, SCN1B, MFAP3L, SEMA4A, LINGO1, LINGO4, LRRC24, UNC5A, SEMA4D, LRRN2, SEMA4C, SEMA4F, SEMA4G, CILP, ROR1, ROR2, IL6ST, CRLF1, SCN2B	4662	105	20063	1.31155	1	1	0.999883
UP	domain:Gua	domain:Guanylate kinase-like	13	0.250627	0.00379313	MPP2, MPP3, CASK, MPP5, MPP6, MPP7, TJP1, DLG1, DLG3, DLG4, CNKSR3, CARD14, CARD11	4662	24	20063	2.33107	1	1	0.999883
UP	domain:Fer	domain:Ferric oxidoreductase	6	0.115674	0.0881912	DUOX1, STEAP3, NOX4, NOX5, STEAP1, STEAP2	4662	11	20063	2.34737	1	1	0.999883
UP	domain:FCH	domain:FCH	9	0.173511	0.0708801	PSTPIP1, FCHSD2, FCHO1, FNBP1, FCHO2, PACSIN2, SRGAP2, ARHGAP4, PACSIN1	4662	20	20063	1.93658	1	1	0.999883
UP	domain:EF-	domain:EF-hand 6	7	0.134953	0.00679821	CALB2, SCGN, RCN1, RCN2, CALU, EFCAB13, EFCAB6	4662	9	20063	3.34718	1	1	0.999883
UP	domain:EF-	domain:EF-hand 2	54	1.04106	0.0503605	DGKG, MCFD2, FKBP14, RASEF, LPCAT1, EFCAB14, EFCAB13, EFCAB6, EFCAB11, CALB2, SCGN, CAPN9, EFCAB1, CAPN2, PLS3, CAPN1, NINL, PLS1, ACTN3, TNNC2, HPCAL1, MYL6, RCN1, RCN2, GPD2, FKBP7, S100A4, MICU2, MICU1, S100A9, CAPS2, NECAB2, CABP7, HPCA, CABP1, SRI, RASGRP2, RASGRP3, MYL12B, DUOX1, PPP3R1, CRACR2B, PPP2R3C, RHBDL3, EPS15, P4HTM, SLC25A25, CGREF1, KCNIP2, S100B, CALU, CALM3, NOX5, CALM2	4662	185	20063	1.25616	1	1	0.999883
UP	domain:EF-	domain:EF-hand 1	55	1.06034	0.0352867	ITSN2, DGKG, MCFD2, FKBP14, RASEF, LPCAT1, EFCAB14, EFCAB13, EFCAB6, EFCAB11, CALB2, SCGN, CAPN9, EFCAB1, CAPN2, PLS3, CAPN1, NINL, PLS1, ACTN3, TNNC2, HPCAL1, MYL6, RCN1, RCN2, GPD2, FKBP7, S100A4, MICU2, MICU1, S100A9, CAPS2, NECAB2, CABP7, HPCA, CABP1, SRI, RASGRP2, RASGRP3, MYL12B, DUOX1, PPP3R1, CRACR2B, PPP2R3C, RHBDL3, EPS15, P4HTM, SLC25A25, CGREF1, S100B, AIF1L, CALU, CALM3, NOX5, CALM2	4662	185	20063	1.27942	1	1	0.999883
UP	domain:Dea	domain:Death	14	0.269906	0.0450418	NGFR, CRADD, UNC5A, IRAK3, TNFRSF10A, ANK1, MALT1, NFKB1, PIDD1, MADD, FAS, RIPK1, MYD88, TNFRSF21	4662	35	20063	1.72141	1	1	0.999883
UP	domain:Cyc	domain:Cyclin N-terminal	6	0.115674	0.0363913	CNTD1, CNTD2, CCNY, CCNYL1, CCNC, CCNJL	4662	9	20063	2.86901	1	1	0.999883
UP	domain:CSD	domain:CSD	5	0.0963948	0.0907508	CARHSP1, CSDC2, YBX1, YBX3, YBX3P1	4662	8	20063	2.6897	1	1	0.999883
UP	domain:Cad	domain:Cadherin 6	33	0.636206	0.0012435	PCDHGB7, PCDHGB6, PCDHGB5, PCDHGB4, PCDHGB3, PCDHGB2, CELSR1, CELSR2, PCDH18, CELSR3, PCDHGA8, PCDHGA7, PCDHGA6, PCDHGA5, PCDHGA4, PCDHGC5, PCDHGA3, PCDHGC4, PCDHGA2, PCDHGC3, PCDH8, PCDHGA1, PCDHB15, PCDHGA9, PCDHGA10, PCDHGA11, PCDHGA12, DCHS2, CDHR1, CDHR2, FAT1, PCDHGB1, PCDHB5	4662	83	20063	1.71104	0.999977	0.869695	0.869492
UP	domain:Cad	domain:Cadherin 5	40	0.771159	0.000914	PCDHGB7, PCDHGB6, PCDHGB5, PCDHGB4, PCDHGB3, PCDHGB2, CELSR1, CELSR2, PCDH18, CELSR3, CDH5, CDH4, CDH2, CDH22, CDH24, PCDHGA8, PCDHGA7, PCDHGA6, PCDHGA5, PCDHGA4, PCDHGC5, PCDHGA3, PCDHGC4, PCDHGA2, PCDHGC3, PCDH8, PCDHGA1, PCDHB15, PCDHGA9, PCDHGA10, PCDHGA11, PCDHGA12, DCHS2, CDH10, CDHR1, CDHR2, FAT1, PCDHGB1, PCDHB5, CDH15	4662	105	20063	1.63944	0.999608	0.712968	0.712802
UP	domain:Cad	domain:Cadherin 4	40	0.771159	0.0035448	PCDHGB7, PCDHGB6, PCDHGB5, PCDHGB4, PCDHGB3, PCDHGB2, CELSR1, CELSR2, PCDH18, CELSR3, CDH5, CDH4, CDH2, CDH22, CDH24, PCDHGA8, PCDHGA7, PCDHGA6, PCDHGA5, PCDHGA4, PCDHGC5, PCDHGA3, PCDHGC4, PCDHGA2, PCDHGC3, PCDH8, PCDHGA1, PCDHB15, PCDHGA9, PCDHGA10, PCDHGA11, PCDHGA12, DCHS2, CDH10, CDHR1, CDHR2, FAT1, PCDHGB1, PCDHB5, CDH15	4662	112	20063	1.53697	1	1	0.999883
UP	domain:Cad	domain:Cadherin 3	40	0.771159	0.0035448	PCDHGB7, PCDHGB6, PCDHGB5, PCDHGB4, PCDHGB3, PCDHGB2, CELSR1, CELSR2, PCDH18, CELSR3, CDH5, CDH4, CDH2, CDH22, CDH24, PCDHGA8, PCDHGA7, PCDHGA6, PCDHGA5, PCDHGA4, PCDHGC5, PCDHGA3, PCDHGC4, PCDHGA2, PCDHGC3, PCDH8, PCDHGA1, PCDHB15, PCDHGA9, PCDHGA10, PCDHGA11, PCDHGA12, DCHS2, CDH10, CDHR1, CDHR2, FAT1, PCDHGB1, PCDHB5, CDH15	4662	112	20063	1.53697	1	1	0.999883
UP	domain:Cad	domain:Cadherin 2	42	0.809717	0.00172297	PCDHGB7, PCDHGB6, PCDHGB5, PCDHGB4, CLSTN3, PCDHGB3, CLSTN1, PCDHGB2, CELSR1, CELSR2, PCDH18, CELSR3, CDH5, CDH4, CDH2, CDH22, CDH24, PCDHGA8, PCDHGA7, PCDHGA6, PCDHGA5, PCDHGA4, PCDHGC5, PCDHGA3, PCDHGC4, PCDHGA2, PCDHGC3, PCDH8, PCDHGA1, PCDHB15, PCDHGA9, PCDHGA10, PCDHGA11, PCDHGA12, DCHS2, CDH10, CDHR1, CDHR2, FAT1, PCDHGB1, PCDHB5, CDH15	4662	115	20063	1.57172	1	0.869695	0.869492
UP	domain:Cad	domain:Cadherin 1	42	0.809717	0.00172297	PCDHGB7, PCDHGB6, PCDHGB5, PCDHGB4, CLSTN3, PCDHGB3, CLSTN1, PCDHGB2, CELSR1, CELSR2, PCDH18, CELSR3, CDH5, CDH4, CDH2, CDH22, CDH24, PCDHGA8, PCDHGA7, PCDHGA6, PCDHGA5, PCDHGA4, PCDHGC5, PCDHGA3, PCDHGC4, PCDHGA2, PCDHGC3, PCDH8, PCDHGA1, PCDHB15, PCDHGA9, PCDHGA10, PCDHGA11, PCDHGA12, DCHS2, CDH10, CDHR1, CDHR2, FAT1, PCDHGB1, PCDHB5, CDH15	4662	115	20063	1.57172	1	0.869695	0.869492
UP	domain:C2	domain:C2 2	24	0.462695	0.00486311	CPNE9, CPNE8, SYT3, SYT2, CPNE5, CPNE4, MYOF, CPNE6, SYT9, SYTL4, SYT7, BAIAP3, SYT6, SYTL2, RPH3A, RASA3, RASA4, RASA2, OTOF, ESYT3, ESYT2, CPNE2, MCTP2, RASA4CP	4662	59	20063	1.75058	1	1	0.999883
UP	domain:C2	domain:C2 1	24	0.462695	0.00486311	CPNE9, CPNE8, SYT3, SYT2, CPNE5, CPNE4, MYOF, CPNE6, SYT9, SYTL4, SYT7, BAIAP3, SYT6, SYTL2, RPH3A, RASA3, RASA4, RASA2, OTOF, ESYT3, ESYT2, CPNE2, MCTP2, RASA4CP	4662	59	20063	1.75058	1	1	0.999883
UP	domain:BTB	domain:BTB	42	0.809717	0.0836239	ZBTB8A, ZNF131, ZBTB46, ZBTB24, KLHL15, ZBTB49, KLHL17, ZBTB21, KLHL12, TNFAIP1, ZBTB5, BACH1, GMCL1, ZBTB3, ZBTB2, SLX4, KCTD21, ZBTB7C, KLHL29, ZBTB17, BTBD17, KLHL25, ZBTB38, ZBTB16, KLHL21, KLHL2, BTBD11, KCTD2, KCTD5, HIC1, ABTB2, KCTD9, HIC2, KBTBD4, KLHL5, ARMC5, KBTBD2, KCTD14, SPOPL, KCTD17, KCTD18, ZBTB8B	4662	144	20063	1.25519	1	1	0.999883
UP	domain:BRC	domain:BRCT	7	0.134953	0.0830218	CTDP1, PARP1, POLM, LIG3, DNTT, NBN, DBF4B	4662	14	20063	2.15176	1	1	0.999883
UP	domain:BPT	domain:BPTI/Kunitz inhibitor 2	5	0.0963948	0.0553507	WFIKKN1, WFIKKN2, TFPI2, SPINT2, TFPI	4662	7	20063	3.07394	1	1	0.999883
UP	domain:BPT	domain:BPTI/Kunitz inhibitor 1	5	0.0963948	0.0553507	WFIKKN1, WFIKKN2, TFPI2, SPINT2, TFPI	4662	7	20063	3.07394	1	1	0.999883
UP	domain:BAR	domain:BAR	8	0.154232	0.0770088	ARHGAP44, SH3GLB1, ACAP2, DNMBP, BIN3, AMPH, ARHGAP17, SH3GL2	4662	17	20063	2.02518	1	1	0.999883
UP	Disease mu	Disease mutation	687	13.2447	4.03e-07	RB1, ANKLE2, CLPB, TFRC, GLDC, IFT172, XYLT1, SPINT2, ABCA12, LIPA, ENO3, GLE1, GJA1, TBK1, TFG, SOX18, AKT2, CYP1B1, RTTN, GNAT1, PRKACA, MNX1, EARS2, MBNL1, SECISBP2, DDX11, PHKA1, IFT80, SOX11, HOGA1, NUP93, LARS2, ARMC5, RBP3, RFX5, AGTR1, YME1L1, TARS2, UQCRC2, HPD, ATF6, OPTN, LIPT1, MTMR2, DHH, CDCA7, BCL10, PLA2G6, GNS, ADAMTS10, HSD11B2, HLCS, ADAMTS18, PNPO, NKX2-1, NKX2-5, PROM1, CTC1,…	4731	2550	20581	1.17201	0.000246	1.29e-05	1.17e-05
UP	Differenti	Differentiation	169	3.25815	0.0919101	TDRKH, CPNE9, ITSN2, CYFIP1, CPNE5, CPNE6, BZW2, FGF1, FGF2, GLDN, YY1, LGALS3, HERC4, RNF114, STMN1, SEMA6B, SEMA6C, SEMA6A, PAQR5, ZNF281, WNT5A, CEP131, SOX11, NPNT, JMJD6, OBSCN, SFRP5, TSSK2, ANAPC2, NOTCH2, ADCYAP1R1, BEX1, PKDCC, CTBP1, ARHGEF28, SH2D2A, SDC2, CREM, CEND1, TWIST1, ABHD5, NDRG2, SPATA6, GMCL1, IGSF9, ARHGAP22, FXR1, NEUROD1, BAG6, NEUROD2, EFNB3, NEUROD6, NHLH1, NPHP1, ZNF4…	4731	667	20581	1.10224	1	0.450372	0.408288
UP	Developmen	Developmental protein	265	5.10893	0.000215	CYFIP1, IFT172, PLEKHB1, DIXDC1, SCX, GLDN, DCAF7, RNF114, AKT2, CREB3L2, STMN1, HOXA3, RTTN, EPHB2, HOXA7, SOX6, HOXA6, UNC5A, PAQR5, EPHA8, DDX11, SOX11, EBF4, ISL1, JMJD6, KIAA1217, ARC, TWSG1, ISL2, HOXB9, SFRP5, GPR161, HOXB4, HOXB3, HOXB2, HECA, ZNF830, HOXB6, HOXB5, NUMBL, CASZ1, ADCYAP1R1, BEX1, INTU, DHH, SH2D2A, TSHZ1, SHOX2, TWIST1, IGSF9, GMCL1, FXR1, DYNC2LI1, APELA, FLRT2, NHLH1, PD…	4731	949	20581	1.21477	0.123165	0.00355196	0.00322006
UP	Deafness	Deafness	64	1.23385	0.00261065	GPSM2, THRB, FKBP14, SIX1, ACTB, ACTG1, RPGR, EPS8, ABHD12, AIFM1, TXNL4A, KCNH2, HGF, NOG, MYO7A, BCS1L, DNAJC3, LARS2, LRTOMT, COL4A4, KCNQ1, TBC1D24, KCNQ4, RAF1, MET, ATP6V1B1, DNMT1, SMPX, DIABLO, ATP1A3, ABHD5, COCH, DFNB59, ANKH, ADAMTS17, BSND, OTOF, IARS2, HARS, PDZD7, PNPT1, TMEM132E, EYA1, WFS1, HOMER2, OSBPL2, SLC33A1, AMMECR1, SLC4A11, TSPEAR, COQ6, GJB2, KITLG, USH1G, P2RX2, MGP, MS…	4731	198	20581	1.40614	0.797006	0.030625	0.0277633
UP	Cytoskelet	Cytoskeleton	328	6.3235	2.1e-06	TRAF3IP1, CCNF, RAPH1, ACTB, TPGS2, FAM110A, HERC2, PNP, PPP4R2, RUSC1, CHEK1, STMN1, CCDC96, ARL6IP5, CEP95, RTTN, FBXO5, SYNPO, BSN, TNS1, CCDC78, FNBP1, DDX11, MTUS2, AFAP1, IFT80, CSNK1D, MYO7A, ANK1, CD2AP, STX1B, ARC, IFT88, BIN3, ARMC4, KIAA0368, TTLL11, CCDC81, EZR, ANKRA2, TRIB2, CDC42SE1, SPTBN4, INTU, TWF2, TWF1, SLAIN2, GABARAP, PKHD1, DYNC2LI1, MICAL1, BLOC1S2, EPB41L2, EPB41L3, MAP7…	4731	1138	20581	1.25385	0.0012772	5.81e-05	5.27e-05
UP	Cytoplasmi	Cytoplasmic vesicle	178	3.43166	2.01e-11	USP6NL, EXOC3L1, CPNE6, AQP6, SCAMP5, SCGN, RUSC1, AP1S2, FAM3C, PHLDA1, SYBU, PPFIA3, ARRDC4, SH3GLB1, VPS18, SLC30A8, FNBP1, IST1, ATG9B, VPS33B, CEP131, ATG9A, ENTPD7, AP1B1, SYTL4, CLIP1, ARC, RAB31, SYPL1, KCNQ1, RAB35, KIAA0368, TBC1D25, AMPH, ASTN2, STX1A, OPTN, ASTN1, COPA, TMED10, TEX22, HMP19, KLHL12, KLC1, CORO1A, GABARAP, ARHGAP21, COMMD9, SYNGR2, SOCS1, NPC1L1, CLTCL1, FLRT1, VTI1A, …	4731	490	20581	1.58029	1.23e-08	1.75e-09	1.59e-09
UP	Cytoplasm	Cytoplasm	1366	26.3351	5.48e-24	TDRKH, ITSN2, ZFYVE9, ALKBH6, ALKBH8, ZFYVE28, FAM110A, RABGEF1, TBK1, ALKBH4, DPYSL4, PPP4R2, AKT2, FGFR1OP2, MLYCD, PRKACA, PRKACB, DAXX, RBFOX3, FNBP1, CD2AP, CNBD2, RBP5, DDX39A, DDX39B, EWSR1, PSME3, PADI2, ATF7, CLOCK, OPTN, URI1, MTMR2, SET, MTMR3, CDCA3, TEX22, AGAP2, CDCA7, AGAP1, PLA2G6, MTMR4, NCAPH, GABARAP, OAZ3, MTMR7, DYNC2LI1, HSPH1, LARP1, HLCS, EPB41L2, AFMID, EPB41L3, PDGFC, LY…	4731	4816	20581	1.23389	3.34e-21	1.11e-21	1.01e-21
UP	Cyclin	Cyclin	16	0.308463	0.0273731	CDKN2B, CDKN1B, CDKN2C, CNTD2, CCNF, FAM58A, CABLES1, CCNC, CABLES2, CCND3, CCND1, CCNY, CCNG1, CCNI2, CCNYL1, CCNJL	4731	40	20581	1.7401	1	0.201176	0.182378
UP	Congenital	Congenital myasthenic syndrome	10	0.19279	0.0168031	CHRNB1, CHRND, SYT2, CHRNE, GFPT1, DOK7, CHAT, ALG14, ALG2, COLQ	4731	19	20581	2.2896	0.999968	0.146427	0.132745
UP	Congenital	Congenital hypothyroidism	7	0.134953	0.079406	TG, THRA, IGSF1, GLIS3, NKX2-1, NKX2-5, TSHR	4731	14	20581	2.17512	1	0.417566	0.378548
UP	compositio	compositionally biased region:Ser-rich	126	2.42915	0.0068028	PRDM8, CRTC1, IRS1, CCDC168, WWC2, GPATCH8, EDC4, FAM122B, CDH5, CDH4, LURAP1L, CDH2, CWC22, KAT7, SYBU, TNS1, KIRREL3, SRRM2, MED1, RNF43, MAMSTR, KIAA1462, HDGFRP2, MAPK8IP2, TMEM131, SRRM1, SYTL2, JMJD6, FAM133B, KIAA1217, TANC1, CLIP1, SHQ1, FNDC1, DOK7, MADD, CLIP4, SPATA18, IL6ST, CFAP97, POM121, MTMR2, TSHZ1, GLIS3, ARHGAP22, GOLGA7B, ATXN7, SEC14L5, INPP5J, ZC3H18, RDH14, HIVEP2, SRGAP2, …	4662	441	20063	1.22958	1	1	0.999883
UP	compositio	compositionally biased region:Pro-rich	278	5.35955	9.06e-05	TMEM200B, SLC4A3, ANTXR1, GLDN, EPS8, FAM110A, ZMIZ2, HOXA3, ADNP2, SYNPO, TNS2, TSPYL2, FNBP4, SRRM2, SMARCC2, NHLRC4, KIAA1462, SOX13, MED9, AFAP1, FNDC3A, MAPK8IP2, LCE1C, SRRM1, CD2AP, SULT2B1, CTAGE1, KIAA1217, PRR19, CDIP1, PRR12, KCTD17, CBLL1, PRR14, GRID2IP, CASZ1, POM121, NYAP1, MAGED1, SH2D2A, BAZ2A, SLAIN1, TTBK1, IGSF9, ZBTB3, STRIP1, PRRC1, MAP7, INPP5J, TP53BP2, MAP6, GSE1, RDH14, …	4662	978	20063	1.22329	0.540504	0.167387	0.167348
UP	compositio	compositionally biased region:Poly-Pro	115	2.21708	0.0352203	RB1, FRMPD3, KDM1A, CTNND2, CCDC168, SCX, IRS2, CYP46A1, ANTXR2, SMC4, SLC8A2, SALL2, KPNA4, KCMF1, KCNH2, SEMA6C, FNBP1, ZNF281, DYRK1B, POU3F1, HIC1, MAPK8IP1, HOXB4, ADAM9, NUTM2D, ATF6, RIN2, KANK3, CACNA1A, PRDM13, CD99L2, CABP1, RTN4, ADAMTS10, ITPRIPL2, FXR1, NEUROD2, CACNA1I, FAM171A2, HRH3, ATXN7, SMN2, MAP6, SMN1, RREB1, SOCS7, NKX2-3, NONO, IFFO1, GRIN2D, FBXO31, PRRC2A, ARHGAP33, NR4A…	4662	421	20063	1.17555	1	1	0.999883
UP	compositio	compositionally biased region:Poly-Lys	60	1.15674	0.0905485	CPNE9, FHOD3, CEP57, ZCCHC10, POP4, CTNND2, SLC4A3, ZDBF2, ZNF609, ADAMTS1, CWC22, PAPOLA, SLC39A6, CDV3, DDX18, SWAP70, SECISBP2, KAZN, MRPL48, NAV2, TOX2, ASPH, NAV3, DKC1, FEZ2, PKP4, ATF6, SMARCD1, SP100, C17ORF97, L3MBTL2, SLC43A2, DHX8, SFSWAP, CCDC146, LEF1, IGHMBP2, RPAP3, HACD4, MTDH, NEUROD1, ELMSAN1, DNAJC21, OTOF, BEND7, MARCKSL1, WFS1, TFPI2, SMAD9, RRP1B, EIF2S2, YY1AP1, SMARCA4, FA…	4662	216	20063	1.19542	1	1	0.999883
UP	compositio	compositionally biased region:Poly-His	21	0.404858	0.019214	GTF2A1, DLX2, OLIG3, SOWAHC, ZNF281, CACNA1A, PRDM13, POU3F1, POU4F1, FBXO41, CACNA1H, YY1, ZNF609, LOC653602, MAFB, CECR6, HAND1, ZNF800, DLGAP3, TAF4, SHANK1	4662	55	20063	1.64316	1	1	0.999883
UP	compositio	compositionally biased region:Poly-Gly	90	1.73511	0.00249056	PRDM8, KCNG2, TMEM151B, TMEM200B, IRS1, AATK, OGDHL, IRS2, CROT, ELFN2, GPATCH8, ZXDA, ZNF609, DSTYK, SALL2, ZXDB, PPFIA1, ZNF687, MNX1, NKX3-2, TRIM67, LZTS3, SEMA6B, CDV3, SUN2, DDX18, DUSP5, KSR1, GLRX5, FNDC3B, EN1, SOX11, AP1AR, POU3F1, POU3F2, HIC1, MAPK8IP1, MSL1, RASA1, CNKSR3, KCNMA1, TBC1D25, SHANK1, CEBPA, RUSC1-AS1, SP100, DLX2, NYAP1, SHOX2, LEF1, CACNA1A, U2AF1, PRDM13, CD99L2, HOXD…	4662	292	20063	1.32643	1	1	0.999883
UP	compositio	compositionally biased region:Poly-Gln	47	0.906111	0.0416719	PRDM8, GTF2A1, NUMBL, PHLPP1, WBP1, IRS1, USP54, CCDC146, RORC, CACNA1A, RORA, ASCL1, TOB1, NKPD1, TOMM22, ATXN1, ATXN7, NKX2-1, RDH14, OTX2, STXBP5, NBN, BSN, PHLDA1, SOCS7, ARNT2, SF3A1, SMARCC2, PPP1R14C, PHC1, NCOA3, NONO, TFEB, RANBP9, NR2F2, POU3F2, PRRC2A, OBSCN, NCOR1, NAV3, SP3, CNKSR3, NUP54, LMX1B, CLOCK, ST6GALNAC5, TP73	4662	156	20063	1.29657	1	1	0.999883
UP	compositio	compositionally biased region:Poly-Asp	28	0.539811	0.0744191	URI1, TTYH2, SFSWAP, RNF6, SNX33, SPTY2D1, ZMYM5, FAM21C, ZC3H18, DAXX, SOX11, TFIP11, GPCPD1, SIRT1, DIEXF, ELF1, GOLPH3, NOL4L, PRPF6, EIF3J, POLR3G, HBP1, ANKRD40, NAA15, TAF4, NSRP1, KPNB1, HMX1	4662	89	20063	1.35392	1	1	0.999883
UP	compositio	compositionally biased region:Poly-Arg	59	1.13746	0.0188498	ANKLE1, GRIK5, GRIK4, PPWD1, ADRA1B, PKD2, ZCCHC17, HS6ST1, GPATCH8, AQP1, ADAMTS5, MMP24, ADAMTS3, NFATC2IP, DACT3, NKX1-1, HOXA7, BSN, KPNA2, SUN2, NBPF8, NBPF9, MYOF, NBPF10, NBPF12, MANEAL, NBPF11, GMIP, NBPF14, CNKSR3, MXRA8, ITGA7, HMX1, GCOM1, HERC2P3, CACNA1A, BAZ2A, MST1R, CACNA1H, FXR1, ARVCF, GBX2, CALD1, ELMSAN1, ERICH3, NHLH1, GSE1, EPS8L1, RIPK1, RBM10, POLR2M, ARNT2, LRRC24, NONO, …	4662	194	20063	1.3088	1	1	0.999883
UP	compositio	compositionally biased region:Poly-Ala	109	2.10141	0.0538681	RB1, OLFML2B, FRMPD3, WWC2, MSI1, IRS2, GPATCH8, IPO5, ELK3, ABHD12, SALL2, SOX6, HOXA7, MNX1, LZTS3, GUCY1A2, SMARCC2, POU3F1, GTPBP1, HIC1, MSH6, OBSCN, TBL1XR1, TBC1D25, NOTCH2, ZNF792, TUBGCP2, PRDM13, CABP1, TTBK1, FBXO41, SCFD1, HRH3, SCFD2, ATXN7, C1ORF229, NKX2-1, FAM83D, NKX2-3, EGR2, IQSEC3, GDF1, TNFRSF10A, HPS5, GRIN2D, BCL9, CALY, RFXAP, FAM26F, ZBTB8B, HOXD8, CALCOCO1, ELFN2, RBM4, …	4662	404	20063	1.1611	1	1	0.999883
UP	compositio	compositionally biased region:Lys-rich	39	0.75188	0.0737298	NAT10, BAZ2A, ARHGAP5, ZCCHC17, GPATCH8, PKHD1, IGSF22, TBRG1, IFI16, TGS1, UBN1, BRD9, LLPH, LRRFIP1, LYAR, SRRM2, MED1, H2AFY, USP42, KRR1, DDX55, SREK1IP1, TMEM131, C9ORF85, SRRM1, PARD3B, FAM133B, REST, NSA2, RYBP, CCDC80, H2AFY2, ZNF318, ESF1, RP9, FAM32A, PPIL4, TAF3, FRA10AC1	4662	131	20063	1.2812	1	1	0.999883
UP	Coiled coi	Coiled coil	779	15.0183	0.000103	ITSN2, ZDBF2, RABGEF1, SAMD14, TBK1, FGFR1OP2, SMCO4, DAXX, FNBP1, DNTTIP2, CACNA2D2, HDGFRP2, CD2AP, CTAGE1, FAM133B, FEZ2, CTAGE8, CFAP97, ATF6, HPD, CLOCK, ATF3, OPTN, URI1, MTMR2, SET, MTMR3, BAZ2A, IQGAP1, MTMR4, MTMR7, HSPH1, EPB41L2, EPB41L3, GRPEL2, VTI1A, MYH7B, EIF2AK4, ABTB1, FAM135A, SASS6, MRVI1, STRN, L1TD1, LRSAM1, OSBPL10, ARHGAP4, FLVCR2, DLGAP1, NINL, NEFH, DLGAP5, APC2, IKBIP, …	4731	3036	20581	1.11622	0.0609325	0.00184896	0.00167619
UP	Coated pit	Coated pit	20	0.385579	0.0151408	APP, FNBP1, CLTB, ARRB1, AP2B1, VLDLR, EPS15L1, ARRB2, AP2A2, AP4B1, SNAP91, DNM2, FCHO1, RAB35, CLTCL1, FCHO2, AP1S2, EPS15, PICALM, REPS1	4731	51	20581	1.70598	0.999909	0.137132	0.124318
UP	Cilium bio	Cilium biogenesis/degradation	45	0.867553	0.0341315	SPAG16, INTU, TRAF3IP1, TWF2, ASAP1, PTPDC1, CCDC28B, AURKA, RPGR, DYNC2LI1, PCM1, TMEM67, TCTN2, NPHP1, IQUB, CFAP46, FOPNL, BBS5, CEP290, BBS2, ACTR3, IQCB1, CCDC78, WDR19, CCDC113, CEP131, PIFO, IFT122, PARVA, KIF27, TTC17, AHI1, TTC8, IFT88, EHD3, TMEM17, IFT81, ARMC4, MKS1, CEP83, HAP1, ATP6V0D1, KCTD17, CLUAP1, CCDC151	4731	148	20581	1.32271	1	0.239313	0.216951
UP	Ciliopathy	Ciliopathy	39	0.75188	0.0377429	TRAF3IP1, DNAH5, IFT172, CEP120, PKD2, CCDC28B, RPGR, PKHD1, ARL13B, TMEM67, TCTN2, NPHP1, PDE6D, NPHP3, ZNF423, BBS5, CEP290, BBS2, EVC2, NEK8, IQCB1, DYX1C1, WDR19, IFT122, IFT80, LZTFL1, RSPH3, AHI1, TTC8, TMEM17, ARMC4, SPAG1, MKS1, CEP83, ZMYND10, DRC1, C2ORF71, TRIM32, CCDC151	4731	126	20581	1.3465	1	0.258687	0.234515
UP	Chromatin	Chromatin regulator	77	1.48448	0.0903041	RB1, FOXA1, SUV39H2, HDAC10, KDM1A, KDM1B, SUV39H1, KDM8, SETD7, BMI1, NR3C1, CHD1, RRP8, ING4, ING5, ING2, VPS72, TLK1, DPF3, KAT7, JAK2, WHSC1L1, TSPYL2, KDM6B, DAXX, BRD1, SMARCC2, KDM2A, PRMT7, H2AFY, ACTL6B, SETMAR, RNF40, JMJD6, MSL1, RNF168, RBL2, DNAJC2, NCOR1, AEBP2, MSL3P1, TBL1XR1, WAC, ZMYND11, NAA60, SMARCD1, DNMT1, L3MBTL2, DOT1L, BAZ2A, HDAC9, PHF21A, BAG6, BAHD1, UBN1, BRD9, BRD8,…	4731	287	20581	1.16714	1	0.449283	0.407301
UP	Chondrogen	Chondrogenesis	9	0.173511	0.0249436	BMP4, BMP2, MGP, WNT5A, NOG, BMP8B, CHRDL2, BMP7, BMP6	4731	17	20581	2.30307	1	0.194545	0.176366
UP	chain:Prot	chain:Protocadherin gamma-C5	4	0.0771159	0.0413995	PCDHGA12, PCDHGC5, PCDHGC4, PCDHGC3	4662	4	20063	4.30352	1	1	0.999883
UP	chain:Prot	chain:Protocadherin gamma-C4	4	0.0771159	0.0413995	PCDHGA12, PCDHGC5, PCDHGC4, PCDHGC3	4662	4	20063	4.30352	1	1	0.999883
UP	chain:Prot	chain:Protocadherin gamma-C3	4	0.0771159	0.0413995	PCDHGA12, PCDHGC5, PCDHGC4, PCDHGC3	4662	4	20063	4.30352	1	1	0.999883
UP	chain:Prot	chain:Protocadherin gamma-A12	4	0.0771159	0.0413995	PCDHGA12, PCDHGC5, PCDHGC4, PCDHGC3	4662	4	20063	4.30352	1	1	0.999883
UP	chain:Neur	chain:Neuroblastoma breakpoint family member 9	6	0.115674	0.0199507	NBPF8, NBPF9, NBPF10, NBPF12, NBPF11, NBPF14	4662	8	20063	3.22764	1	1	0.999883
UP	chain:Neur	chain:Neuroblastoma breakpoint family member 8	6	0.115674	0.0199507	NBPF8, NBPF9, NBPF10, NBPF12, NBPF11, NBPF14	4662	8	20063	3.22764	1	1	0.999883
UP	chain:Neur	chain:Neuroblastoma breakpoint family member 20	6	0.115674	0.0199507	NBPF8, NBPF9, NBPF10, NBPF12, NBPF11, NBPF14	4662	8	20063	3.22764	1	1	0.999883
UP	chain:Neur	chain:Neuroblastoma breakpoint family member 15	6	0.115674	0.0199507	NBPF8, NBPF9, NBPF10, NBPF12, NBPF11, NBPF14	4662	8	20063	3.22764	1	1	0.999883
UP	chain:Neur	chain:Neuroblastoma breakpoint family member 14	6	0.115674	0.0199507	NBPF8, NBPF9, NBPF10, NBPF12, NBPF11, NBPF14	4662	8	20063	3.22764	1	1	0.999883
UP	chain:Neur	chain:Neuroblastoma breakpoint family member 12	6	0.115674	0.0199507	NBPF8, NBPF9, NBPF10, NBPF12, NBPF11, NBPF14	4662	8	20063	3.22764	1	1	0.999883
UP	chain:Neur	chain:Neuroblastoma breakpoint family member 11	6	0.115674	0.0199507	NBPF8, NBPF9, NBPF10, NBPF12, NBPF11, NBPF14	4662	8	20063	3.22764	1	1	0.999883
UP	chain:Neur	chain:Neuroblastoma breakpoint family member 10	6	0.115674	0.0199507	NBPF8, NBPF9, NBPF10, NBPF12, NBPF11, NBPF14	4662	8	20063	3.22764	1	1	0.999883
UP	chain:Neur	chain:Neuroblastoma breakpoint family member 1	6	0.115674	0.0199507	NBPF8, NBPF9, NBPF10, NBPF12, NBPF11, NBPF14	4662	8	20063	3.22764	1	1	0.999883
UP	Cell shape	Cell shape	10	0.19279	0.0987843	CDC42SE1, CYFIP1, PDPN, PALM, SHROOM3, ITGA7, PARVA, EZR, FERMT2, CDC42SE2	4731	25	20581	1.7401	1	0.470769	0.426779
UP	Cell proje	Cell projection	232	4.47272	8.95e-09	NCKAP1, CYFIP1, CPNE5, TRAF3IP1, IFT172, CPNE6, RAPH1, IFIT5, STMN2, STMN3, STMN4, PKD2L1, ANTXR1, EPS8, C4B, C4A, ALCAM, RTTN, EPHB2, SYNPO, ANKS1A, PRKACA, UNC5A, EPHA8, IFT80, CPT1C, CD2AP, TIAM2, ARC, IFT88, IFT81, GPR161, ARMC4, TTLL11, EZR, TMEM185A, GPM6A, URI1, INTU, TWF2, C4B_2, PKHD1, DYNC2LI1, SNX2, FLRT1, SYNDIG1, SNX9, PROM1, SNX5, BBS2, DNAH17, HOMER2, IL31RA, L1CAM, AIF1L, FERMT1, …	4731	721	20581	1.3998	5.46e-06	4.2e-07	3.81e-07
UP	Cell junct	Cell junction	224	4.31849	8.52e-10	CYFIP2, CYFIP1, FRMPD2, DIXDC1, CLDN1, EPS8, SCAMP5, C4B, C4A, GJA1, RUSC1, SYNPO, BSN, TNS2, TNS1, STARD8, KIAA1462, CPT1C, BCR, CLDN5, ARC, STX1A, GRID2IP, CD99L2, C4B_2, PRKCZ, IGSF9, MTDH, GJC1, SYNGR1, FLRT2, EPB41L3, FLRT1, SYNDIG1, OTOF, STXBP5, CADM3, JUP, HOMER2, IL31RA, PARVA, CGN, GRIN2D, FERMT1, GJB2, SSPN, NOX4, IGSF9B, FERMT2, ACHE, PTPRU, CLIC4, SH3KBP1, PTPRN, GRIK5, LRRC4, GRIK4,…	4731	675	20581	1.44364	5.2e-07	5.2e-08	4.71e-08
UP	Cell cycle	Cell cycle	184	3.54733	0.00104257	RB1, ANKLE2, STEAP3, GMNN, CCNF, BCCIP, AHR, NR3C1, SMC4, CCAR2, PPP1CB, STK10, RGS2, CCND3, MAEA, CDC23, CCND1, RASSF4, RPS6KA1, CHEK1, CEP250, MAP3K8, PIM2, NBN, FBXO5, TXNL4A, LZTS1, TSPYL2, ESCO1, ANAPC7, IST1, CEP131, SPICE1, LIG3, VASH1, ESCO2, CDC25C, CD2AP, RINT1, MAU2, THAP5, BIN3, CCNY, PSME3, ZNF830, LLGL2, ARL8B, ANAPC2, BRSK1, BRSK2, SEH1L, ANAPC15, CDCA3, CDCA7, PKMYT1, PDS5A, PMF1,…	4731	650	20581	1.23145	0.470753	0.0135312	0.0122668
UP	Cell adhes	Cell adhesion	135	2.60266	0.00577829	CYFIP2, APP, SPON2, CLSTN3, CTNND2, CLSTN1, ICAM5, PVR, CDH5, CDH4, ALCAM, CDH2, SCN1B, POSTN, EPHA8, APLP1, KIAA1462, ATP1B2, NPNT, BCAM, NINJ2, ADAM12, PKP1, PKP4, PKP3, ASTN1, CD99L2, PSEN1, NID2, LPP, PCDH18, DPP4, VTN, FLRT2, CDH22, FLRT1, CLCA2, CDH24, LPXN, CD164, SIGLEC16, CADM3, CADM4, JUP, MCAM, PARVA, L1CAM, AIMP1, PCDHGA10, PCDHGA11, FERMT1, PCDHGA12, DCHS2, CASS4, FAT1, PCDHB5, CNTN2…	4731	479	20581	1.22606	0.970841	0.0629421	0.0570606
UP	calcium-bi	calcium-binding region:5	5	0.0963948	0.0553507	CALB2, SCGN, RCN1, RCN2, CALU	4662	7	20063	3.07394	1	1	0.999883
UP	calcium-bi	calcium-binding region:4	10	0.19279	0.0261345	CALB2, SCGN, RCN1, PPP3R1, RCN2, TNNC2, CALU, CALM3, NOX5, CALM2	4662	20	20063	2.15176	1	1	0.999883
UP	calcium-bi	calcium-binding region:1	41	0.790438	0.0227467	DGKG, NECAB2, MCFD2, CABP7, FKBP14, HPCA, RASEF, LPCAT1, CABP1, SRI, EFCAB11, RASGRP2, RASGRP3, CALB2, DUOX1, SCGN, PPP3R1, CAPN9, PPP2R3C, EFCAB1, CAPN2, PLS3, CAPN1, EPS15, P4HTM, SLC25A25, PLS1, CGREF1, KCNIP2, TNNC2, HPCAL1, AIF1L, RCN1, RCN2, CALU, FKBP7, CALM3, NOX5, MICU1, CALM2, CAPS2	4662	128	20063	1.37847	1	1	0.999883
UP	Calcium	Calcium	248	4.78118	0.000151	ITSN2, SPON2, CERK, PKD2L1, HMCN2, ACTN3, ENTPD6, FIBCD1, HPCAL1, ENTPD7, CACNA2D2, PADI2, ASTN2, NECAB2, NECAB3, TMEM63B, TTYH2, DHH, TMEM63C, PCDH18, GNS, MYL12B, PPP3R1, SSR1, OTOF, SARAF, TRPM7, ARSF, RAB11FIP4, JAG2, CADM3, AIF1L, GRIN2D, PCDHGA10, PCDHGA11, EHD3, PCDHGA12, DCHS2, FAT1, CALU, OGDH, PCDHB5, NOX5, CALM3, CALM2, FKBP14, NCAN, LPCAT1, CLTB, EFCAB6, ASGR1, ASGR2, MMP24, KCNT1, EF…	4731	877	20581	1.23017	0.0881825	0.00256412	0.00232453
UP	Blood grou	Blood group antigen	13	0.250627	0.0458872	B3GALNT1, ACHE, SMIM1, C4B_2, AQP3, AQP1, C4B, C4A, BCAM, ACKR1, CD44, CD55, RHCE	4731	32	20581	1.76729	1	0.292451	0.265123
UP	binding si	binding site:Substrate	91	1.75439	0.00430738	DHRS12, DHRS13, AHCYL1, CMAS, GDA, QPRT, SETD7, CPOX, ENO2, SAT1, ENO3, AKR7A2, AKR7A3, NMRK1, IDH3B, GNPNAT1, ME2, MDP1, L3HYPDH, HTATIP2, ACAD8, KDM2A, TPI1, AKR1E2, GPCPD1, SDHA, JMJD6, NT5C3A, PTP4A1, PTP4A2, UGDH, NT5C3B, BDH2, PKM, TST, IVD, GPD1, ALDOC, AGXT, ASPA, LIPT1, MTMR2, FH, DDC, PDXK, MTMR3, HPGD, CNP, HSD17B14, UAP1, MTMR4, FHIT, DDO, MTMR7, HSD11B2, DHRS7B, PMVK, HSD17B2, PGK1, …	4662	301	20063	1.30106	1	1	0.999883
UP	binding si	binding site:NADP	12	0.231348	0.0541922	AKR7A2, AKR7A3, TP53I3, GMDS, IDH1, AKR1E2, IDH2, ME1, GMPR, KCNAB2, AKR1C4, PTGR1	4662	29	20063	1.78077	1	1	0.999883
UP	binding si	binding site:ATP	166	3.20031	0.000274	ACSM3, TP53RK, EIF4A3, EPRS, STK10, TBK1, AKT2, RPS6KA1, CHEK1, CKMT1B, MAP3K8, PIM2, EPHB2, PRKACA, PRKACB, MAP3K7, EARS2, PDK2, STK32C, ACVR1, MAP2K3, CDKL3, MAP2K1, EPHA8, CSNK2A3, LMTK3, CASK, DYRK1B, LIG3, CSNK1D, VRK2, VRK3, LARS2, OBSCN, PRKD3, ULK3, ROR1, ULK1, ROR2, RAF1, TSSK2, BLK, BRSK1, BRSK2, MST1R, PKMYT1, STK4, PRKCZ, TTBK1, STK3, NUAK2, LARS, PMVK, PGK1, RIPK1, TRPM7, MARK2, NEK8…	4662	558	20063	1.28026	0.904465	0.359316	0.359232
UP	binding si	binding site:AMP	7	0.134953	0.0830218	ERI1, ERI2, AK1, AK3, PYGM, AK5, PYGL	4662	14	20063	2.15176	1	1	0.999883
UP	Autophagy	Autophagy	41	0.790438	0.0247364	LRSAM1, VCP, STX17, TMEM74, HMGB1, PARK7, GABARAP, PARK2, FAM134B, MAP1LC3A, IFI16, TRIM5, TP53INP2, KIAA1324, UBQLN1, MFN2, NRBF2, UBQLN4, VPS39, SH3GLB1, VPS18, ATG9B, ATG9A, TFEB, SIRT2, ATG12, RAB33B, VMP1, VAMP8, TMEM59, RAB12, TOLLIP, ULK3, TBC1D25, ULK1, TMBIM6, HAP1, S100A9, OPTN, TECPR1, RAB7A	4731	130	20581	1.372	1	0.194545	0.176366
UP	ATP-bindin	ATP-binding	372	7.17178	0.000458	PI4K2B, PANK2, ACSM3, CLPB, TP53RK, CERK, RTCA, EIF4A3, RTCB, DDX60L, SMC6, EPRS, ABCA12, ABCA13, SMC4, ACTB, UBE2L3, TBK1, AKT2, RPS6KA1, CHEK1, CKMT1B, PIP4K2A, EPHB2, PRKACA, GLUL, SEPHS2, PRKACB, EARS2, PDK2, XYLB, ACVR1, DDX18, EPHA8, DDX11, CSNK2A3, RECQL, DDX10, CSNK1D, MYO7A, ACSL3, BCS1L, BCR, LARS2, DDX39A, DDX39B, PRKD3, ULK3, YME1L1, IDNK, ULK1, TARS2, TTLL11, PIF1, AARS2, DHX8, NOLC1…	4731	1391	20581	1.1634	0.243625	0.00712861	0.0064625
UP	Apoptosis	Apoptosis	158	3.04608	0.000358	CYFIP2, APP, STEAP3, TNFRSF6B, RTKN, UBE2D3, JADE1, FAIM2, NR3C1, CCAR2, IFIT2, TIAL1, FAM162A, AKT2, FAM3B, PIM2, PHLDA1, MAP3K7, SH3GLB1, CHIA, DAXX, UNC5A, APLP1, FBXO10, NISCH, RRAGA, PSME3, MADD, CDIP1, ELMO2, S100A9, CARD14, FAIM, BRSK2, DIABLO, CDCA7, TNFRSF11B, PSEN1, BCL10, FOXO3, STK4, FHIT, GABARAP, STK3, BAG6, BCL2L11, NUAK2, BAG1, EPB41L3, TP53BP2, MCL1, FIS1, NGFR, PLK3, CRADD, RHBD…	4731	536	20581	1.28235	0.196068	0.00574215	0.00520559
UP	Aminoacyl-	Aminoacyl-tRNA synthetase	14	0.269906	0.0771923	DARS, AARS2, TARS, EPRS, NARS, LARS2, SARS2, QARS, LARS, IARS2, TARS2, IARS, HARS, EARS2	4731	38	20581	1.60272	1	0.416487	0.377569
UP	Alzheimer	Alzheimer disease	8	0.154232	0.0533751	APP, PPP5C, ADAM10, MAPT, APOE, PSEN1, SNCA, RALGPS2	4731	16	20581	2.17512	1	0.319311	0.289474
UP	Alternativ	Alternative splicing	2841	54.7715	2.39e-42	ATF1, ITSN2, POP5, IFT172, ATP5C1, SPINT2, ALKBH6, PTPDC1, ALKBH8, ALKBH4, AKT2, FGFR1OP2, CKMT1B, MLYCD, VSTM4, PRKACA, PRKACB, MNX1, FNBP4, PRKAB2, UNC5A, FNBP1, SECISBP2, CACNA2D2, PHKA1, HDGFRP2, BCR, CTAGE1, EWSR1, MTHFD2, FEZ2, ATF7, ATF3, OPTN, PLBD2, URI1, SET, SAR1A, FAXDC2, CDCA7, BAZ2A, ZNF23, PLA2G6, ZNF25, ADAMTS10, LARP1, EPB41L2, PDGFD, ADAMTS18, AFMID, EPB41L3, RNF217, ADAMTS17, P…	4731	10587	20581	1.16738	1.46e-39	7.3e-40	6.62e-40
UP	Alternativ	Alternative initiation	34	0.655485	0.0251952	RTN2, GTF2A1, CEBPA, PIF1, PANK2, FH, DDX25, PTEN, CRYBA1, NR3C1, FGF2, NFS1, RGS2, BAG1, MAP3K8, IGF2BP2, NELFCD, MLYCD, PRNP, RBM15, STARD3NL, CAV2, CAV1, GSR, LIG3, REXO2, POU3F2, MSRA, HCK, MDFIC, IFT81, SP3, UBA1, HAGH	4731	104	20581	1.42219	1	0.194545	0.176366
UP	Allosteric	Allosteric enzyme	17	0.327742	0.078518	CAMK1D, GCH1, MTHFR, PYGM, PYGL, IDE, GCK, HK2, HK1, HK3, UGDH, PDE11A, PKM, PPAT, ME2, PAK2, PFKM	4731	49	20581	1.50927	1	0.416487	0.377569
UP	active sit	active site:Tele-phosphohistidine intermediate	6	0.115674	0.0881912	PFKFB2, ACLY, PFKFB4, PGAM2, PGAM4, SUCLG1	4662	11	20063	2.34737	1	1	0.999883
UP	active sit	active site:Proton donor	63	1.21457	0.00689525	GPI, ALDH1L1, HEXB, CPOX, ENO2, ALDH1L2, ENO3, PPP1CB, AKR7A2, AKR7A3, ME1, ACP2, ME3, ME2, MDP1, PDE8A, CTBS, CHIA, MANBA, APOBEC2, CDADC1, MME, AKR1E2, LSS, GANC, NT5C3A, PTP4A1, PTP4A2, NT5C3B, NEIL2, CTDSP2, ANG, C9ORF3, GART, PDE9A, PFKFB2, PFKFB4, CNP, PDE1B, CTBP1, PDXP, TRHDE, PPP2CB, NT5DC1, PDE11A, NT5DC2, ERAP2, EYA1, TGDS, EYA2, EPHX2, CPSF3, PDE2A, ERAP1, AKR1C3, ADAT1, NAGA, AKR1C4,…	4662	200	20063	1.35561	1	1	0.999883
UP	active sit	active site:Proton acceptor	193	3.72084	0.000643	TP53RK, ENO2, ENO3, TBK1, AKT2, RPS6KA1, CHEK1, EPHB2, PRKACA, PRKACB, ACVR1, EPHA8, CSNK2A3, CSNK1D, CPT1C, SULT2B1, BTD, PRKD3, ULK3, ULK1, MST1R, PRKCZ, TTBK1, HSD11B2, NUAK2, ERI1, ERI2, TRPM7, RDH14, DECR1, LYN, PLK3, CDK19, YES1, DMPK, TGDS, INSR, DCLK2, EIF2AK4, WNK1, WNK2, CDK13, RET, DHRS12, DHRS13, AATK, IDE, CROT, SMPD3, DSTYK, NMRK1, RIOK1, JAK2, L3HYPDH, HTATIP2, ACAD8, MAP4K2, RPS6K…	4662	672	20063	1.23598	0.995997	0.613275	0.613132
UP	active sit	active site:Phosphocysteine intermediate	32	0.616927	0.00491051	PTPRU, MTMR2, PTPRR, MTMR3, PTPRN, PTEN, PTPRM, MTMR4, PTENP1, DUSP16, PTPDC1, MTMR7, PTPRG, CDC14B, MTM1, TNS2, PTPN1, PTPN18, DUSP5, DUSP3, DUSP1, PTPN12, DUSP26, DUSP8, PTPN14, SSH3, DUSP6, SSH1, DUSP7, PTP4A1, PTP4A2, PTPRA	4662	86	20063	1.60131	1	1	0.999883
UP	Activator	Activator	177	3.41238	0.0139372	FOXA1, ATF1, CRTC1, FMR1, WWC1, FOXI2, JADE1, RORC, SCX, CCNC, RORA, AHR, BACH1, CCAR2, ELK3, YY1, ELK4, ZXDA, SOX18, ZXDB, CREB3L2, DPF3, SOX6, SOX7, MED1, MAMSTR, ZBTB38, DDX11, MED9, HNF1A, EBF4, POU3F2, TBL1XR1, RFX5, ZSCAN21, ATF7, LMX1B, MAML3, CLOCK, ATF6, NOTCH2, DNMT1, TCF7, GLIS3, CREM, SUPT4H1, TWIST1, FOXO3, HIF1A, LPP, PMF1, NEUROD1, NEUROD2, NEUROD6, HIVEP1, NKX2-1, LPXN, CAMTA1, DM…	4731	661	20581	1.16489	0.999809	0.128814	0.116777
UP	Actin-bind	Actin-binding	79	1.52304	0.019608	FHOD3, CYFIP1, HIP1, ACAA2, DIXDC1, FMN1, WASL, EPS8, ALKBH4, MAEA, CAPZB, TMSB4X, CFL1, PHACTR3, PLS3, PHACTR1, SYNPO, TNS1, PLS1, TMOD1, ACTR3, ACTR2, GAS2L3, DBNL, TPM4, ACTN3, MKL1, SHROOM3, AFAP1, MYO7A, SPTB, SHROOM4, SYN1, IMPACT, TMSB15A, PALLD, PICK1, EVL, FSCN2, DNASE1, UTRN, KPTN, DBN1, CAMK2B, SPTBN4, KLHL17, ARPC4-TTLL3, TWF2, TWF1, ADD3, CORO1A, ADD1, SSFA2, ADD2, CALD1, MICAL1, EPB…	4731	274	20581	1.25427	0.999994	0.163848	0.148538
UP	Acetylatio	Acetylation	1015	19.5682	1.2e-23	USP6NL, IFT172, ATP5C1, RABGEF1, LACTB, LSM12, ALKBH4, LURAP1L, AKT2, PSMD2, HIST3H2BB, MLYCD, MNX1, FNBP4, WDHD1, DAXX, FNBP1, BCR, LARS2, MYL6, DDX39A, DDX39B, EWSR1, MTHFD2, PSME3, RFX5, UQCRC2, HPD, URI1, SET, AGAP1, BAZ2A, IQGAP1, NCAPH, HSPH1, LARP1, GRPEL1, EPB41L2, EPB41L3, GRPEL2, RSU1, JUP, EIF2AK4, MAGOHB, AIF1L, CS, FAM111B, UCK2, QARS, SFXN4, PSMG1, L1TD1, LIN54, SNX12, OSBPL11, DDA1…	4731	3424	20581	1.28957	7.35e-21	1.84e-21	1.67e-21
UP	2Fe-2S	2Fe-2S	8	0.154232	0.0969705	AIFM3, GLRX5, CISD1, UQCRFS1, AOX1, CIAPIN1, NDUFV2, SDHB	4731	18	20581	1.93344	1	0.465764	0.422242

## Sheet: UP_KEGG_AD5
Category	ID	Term	Count	%	PValue	Genes	List Total	Pop Hits	Pop Total	Fold Enrichment	Bonferroni	Benjamini	adj_pval
KEGG	hsa04115:p53 signaling pathway	hsa04115:p53 signaling pathway	12	0.815217	0.00324602	CDK6, SESN3, CD82, CCNE2, CDKN2A, SESN2, SHISA5, CYCS, ATM, BID, TP53, ATR	442	67	6879	2.78747	0.582971	0.859246	0.859246
KEGG	hsa04919:Thyroid hormone signaling pathway	hsa04919:Thyroid hormone signaling pathway	16	1.08696	0.00638845	NCOA1, NCOA2, GSK3B, NOTCH3, HDAC3, PIK3CD, MED17, SLC9A1, KAT2B, PLCB3, MED13, MED30, TBC1D4, CTNNB1, TP53, PLCD1	442	115	6879	2.16534	0.82165	0.859246	0.859246
KEGG	hsa04142:Lysosome	hsa04142:Lysosome	16	1.08696	0.0101313	SCARB2, ENTPD4, HEXA, GBA, AP3D1, NAGPA, SGSH, AP3M1, CLN3, LAPTM4B, GNPTG, NAGLU, GLB1, PSAP, ATP6V1H, LGMN	442	121	6879	2.05796	0.93538	0.908442	0.908442
KEGG	hsa04722:Neurotrophin signaling pathway	hsa04722:Neurotrophin signaling pathway	15	1.01902	0.0208329	GSK3B, MAP3K1, SHC1, KIDINS220, PIK3CD, MAPK7, IRAK1, TRAF6, ABL1, NFKBIE, TP53, CRK, MAP2K5, ATF4, NFKBIB	442	120	6879	1.94542	0.996529	1	1
KEGG	hsa01100:Metabolic pathways	hsa01100:Metabolic pathways	95	6.4538	0.0265667	DPAGT1, PANK1, DGKA, HEXA, XYLT2, AKR1B1, SGSH, CNDP2, NDST2, GMPPB, SMPD2, IL4I1, IMPA1, SPTLC2, NAGLU, NNT, B3GALT1, GMPPA, REV3L, ACADM, DHRS4L2, NANS, HIBCH, IDH3A, CERS5, G6PD, PCYT2, PHYKPL, OXSM, NME4, SDHD, ALG10, PGD, DCK, COASY, PISD, DCTD, PLCB3, ACOX1, IMPAD1, EHHADH, PIK3C3, NDUFS1, MGLL, PAFAH1B1, ATP6V1A, H6PD, NNMT, MAOA, SHMT2, GBA, ODC1, NDUFA4L2, HSD17B4, PLD1, ACACB, AGPAT2, A…	442	1219	6879	1.21289	0.999285	1	1
KEGG	hsa05200:Pathways in cancer	hsa05200:Pathways in cancer	36	2.44565	0.0283789	GSK3B, PTGER3, PIK3CD, RASGRP4, ADCY6, CKS1B, FGF7, TPR, DVL2, ABL1, FADD, SKP2, BID, RUNX1T1, TGFB1, FZD2, CDKN2A, EGF, AXIN1, VEGFB, FZD8, FLT3LG, MITF, NFKB2, PLCB3, FGF14, CDK6, APC, CCNE2, TRAF6, RARA, CTNNB1, CYCS, TP53, CRK, FGFR1	442	393	6879	1.42565	0.999567	1	1
KEGG	hsa05166:HTLV-I infection	hsa05166:HTLV-I infection	25	1.69837	0.0349939	VAC14, GSK3B, PIK3CD, GPS2, ELK1, ADCY6, PPP3CB, ZFP36, DVL2, TGFB1, FZD2, MAP3K1, CDKN2A, FZD8, NFATC1, NFKB2, KAT2B, APC, CTNNB1, ATM, LTBR, TLN1, TP53, ATF4, ATR	442	254	6879	1.53183	0.999931	1	1
KEGG	hsa00410:beta-Alanine metabolism	hsa00410:beta-Alanine metabolism	6	0.407609	0.0452023	SMOX, EHHADH, ALDH3B1, ACADM, HIBCH, CNDP2	442	31	6879	3.01226	0.999996	1	1
KEGG	hsa05213:Endometrial cancer	hsa05213:Endometrial cancer	8	0.543478	0.0466081	GSK3B, APC, EGF, AXIN1, CTNNB1, PIK3CD, ELK1, TP53	442	52	6879	2.39436	0.999997	1	1
KEGG	hsa04110:Cell cycle	hsa04110:Cell cycle	14	0.951087	0.0535185	GSK3B, TGFB1, CDKN2A, YWHAB, ORC4, CDK6, CCNE2, TFDP2, ABL1, ATM, SKP2, TP53, YWHAG, ATR	442	124	6879	1.75715	1	1	1
KEGG	hsa04010:MAPK signaling pathway	hsa04010:MAPK signaling pathway	24	1.63043	0.055365	TGFB1, JUND, MAP3K1, EGF, CACNA2D1, HSPB1, NFATC1, ELK1, RASGRP4, NFKB2, FGF7, PPP3CB, FGF14, DUSP10, MAPK7, TRAF6, FLNA, MAP3K13, TP53, CRK, MAP2K5, MAP3K4, FGFR1, ATF4	442	253	6879	1.47637	1	1	1
KEGG	hsa05217:Basal cell carcinoma	hsa05217:Basal cell carcinoma	8	0.543478	0.0553778	GSK3B, FZD2, APC, DVL2, AXIN1, FZD8, CTNNB1, TP53	442	54	6879	2.30568	1	1	1
KEGG	hsa04910:Insulin signaling pathway	hsa04910:Insulin signaling pathway	15	1.01902	0.0581034	GSK3B, SHC1, PRKAG1, PIK3CD, PHKB, TSC1, ACACB, ELK1, PHKG1, PRKAR2B, FASN, EIF4EBP1, PPARGC1A, CRK, PCK2	442	138	6879	1.69167	1	1	1
KEGG	hsa04310:Wnt signaling pathway	hsa04310:Wnt signaling pathway	15	1.01902	0.0581034	GSK3B, FZD2, AXIN1, FZD8, NFATC1, CXXC4, PLCB3, PPP3CB, APC, DAAM1, DVL2, CTNNB1, TBL1X, TP53, CSNK1A1L	442	138	6879	1.69167	1	1	1
KEGG	hsa04390:Hippo signaling pathway	hsa04390:Hippo signaling pathway	16	1.08696	0.059326	GSK3B, TGFB1, FZD2, BMPR2, YWHAB, AXIN1, FZD8, WTIP, SOX2, PPP2CA, APC, PPP2R2B, DVL2, CTNNB1, YWHAG, TEAD3	442	151	6879	1.6491	1	1	1
KEGG	hsa04920:Adipocytokine signaling pathway	hsa04920:Adipocytokine signaling pathway	9	0.611413	0.0777015	POMC, TRADD, PRKAG1, ADIPOR1, NFKBIE, ACACB, PPARGC1A, PCK2, NFKBIB	442	70	6879	2.001	1	1	1
KEGG	hsa04071:Sphingolipid signaling pathway	hsa04071:Sphingolipid signaling pathway	13	0.883152	0.0822246	CERS5, TRADD, PIK3CD, PPP2R5C, PLD1, ACER2, PPP2CA, SMPD2, PLCB3, SPTLC2, PPP2R2B, BID, TP53	442	120	6879	1.68603	1	1	1
KEGG	hsa05218:Melanoma	hsa05218:Melanoma	9	0.611413	0.0829348	FGF7, FGF14, CDK6, CDKN2A, EGF, PIK3CD, MITF, TP53, FGFR1	442	71	6879	1.97282	1	1	1
KEGG	hsa00562:Inositol phosphate metabolism	hsa00562:Inositol phosphate metabolism	9	0.611413	0.0829348	INPP5B, PLCB3, SYNJ1, IMPA1, IMPAD1, PIK3CD, PIK3C3, MTMR6, PLCD1	442	71	6879	1.97282	1	1	1
KEGG	hsa04152:AMPK signaling pathway	hsa04152:AMPK signaling pathway	13	0.883152	0.0947409	PRKAG1, PIK3CD, TSC1, PPP2R5C, ADIPOR1, ACACB, PPP2CA, PPP2R2B, FASN, EIF4EBP1, PPARGC1A, PFKP, PCK2	442	123	6879	1.64491	1	1	1
KEGG	hsa04070:Phosphatidylinositol signaling system	hsa04070:Phosphatidylinositol signaling system	11	0.747283	0.0961146	INPP5B, TMEM55B, PLCB3, SYNJ1, IMPA1, IMPAD1, DGKA, PIK3CD, PIK3C3, MTMR6, PLCD1	442	98	6879	1.74691	1	1	1
UP	Alternative splicing	Alternative splicing	887	60.2582	6.56e-25	SCOC, ZNF292, ITSN1, NDST2, KIAA1107, IL4I1, ALKBH5, RAVER2, PWWP2A, HES6, MEF2B, CXADR, CACNA2D1, STARD9, RC3H1, DICER1, RC3H2, EML2, SIGIRR, MYL5, EML6, RUFY3, PSME1, JTB, C19ORF66, RBCK1, ZNF273, NLRX1, ABCB7, SHMT2, TARSL2, AASDH, CEP85L, MEPCE, MTMR9, BAZ2B, TAPBPL, HACD3, MRPL10, MTMR6, RHOT1, ZBTB7B, ATG7, PPARGC1A, C5ORF42, TOE1, ABCA6, LRBA, PMM2, C5ORF38, EXOC6B, LNPEP, LARP4, MRPL30, M…	1372	10587	20581	1.25679	3.01e-22	3.01e-22	2.87e-22
UP	Nucleus	Nucleus	512	34.7826	5.35e-24	SLC4A1AP, MAML2, ZNF292, HNRNPR, ELK1, SMC2, ALKBH5, LSM11, UBASH3B, ZC3H12A, RAVER2, CDK20, VPS36, IER2, ZNF287, HES6, MEF2B, ZNF284, MBNL2, STARD9, ZNF10, RFX1, C9ORF69, BIN1, C19ORF66, ATF4, ZNF397, ZNF155, ZNF395, ZNF273, SHMT2, CDCA4, NAIF1, XPC, BAZ2B, RNPC3, MTMR6, ZSCAN12, ZBTB7B, PPARGC1A, NR2C2AP, LHPP, TOE1, BARD1, ZNF264, ZNF384, ZNF263, ZNF141, JUND, ZNF140, RAB3IP, H3F3A, NFATC1, PA…	1372	5244	20581	1.4646	2.46e-21	1.23e-21	1.17e-21
UP	zinc finger region:C2H2-type 7	zinc finger region:C2H2-type 7	99	6.72554	3.62e-25	ZNF573, ZNF571, ZNF570, ZNF292, PRDM5, ZNF81, ZFP30, ZNF606, ZNF845, ZNF721, ZFP37, ZNF441, ZNF287, ZNF680, ZNF284, ZFP1, ZFP69B, ZNF10, ZNF91, ZNF718, ZNF92, ZNF439, ZNF559, ZNF678, ADNP, ZNF677, ZNF675, ZNF432, ZNF431, ZNF155, ZNF397, ZNF791, ZNF273, ZNF790, ZNF708, ZNF429, ZKSCAN8, ZNF426, ZNF546, ZNF788, ZNF700, ZNF662, ZNF782, ZNF264, ZNF384, ZNF263, ZNF141, ZNF140, ZFHX4, ZFP62, ZNF658, ZNF…	1343	463	20063	3.19429	1.22e-21	1.22e-21	1.21e-21
UP	zinc finger region:C2H2-type 8	zinc finger region:C2H2-type 8	93	6.31793	2.86e-24	ZNF573, ZNF254, ZNF571, ZNF570, ZNF292, PRDM5, ZNF43, ZFP82, ZNF81, ZFP30, ZNF606, ZNF529, ZNF528, ZNF527, ZNF41, ZNF845, ZNF768, ZNF721, ZFP37, ZNF441, ZNF287, ZNF484, ZNF880, ZNF121, ZNF680, ZNF284, PEG3, ZFP1, ZNF480, ZFP69B, ZNF10, ZNF91, ZNF718, ZNF92, ZNF519, ZNF439, ZNF559, ZNF117, ZNF678, ZNF780B, ZNF677, ZNF780A, ZNF675, ZNF510, ZNF235, ZNF432, ZNF431, ZNF112, ZNF155, ZNF397, ZNF594, ZNF…	1343	427	20063	3.25368	9.62e-21	4.81e-21	4.77e-21
UP	zinc finger region:C2H2-type 6	zinc finger region:C2H2-type 6	101	6.86141	1.27e-23	ZNF573, ZNF571, ZNF570, ZNF292, PRDM5, IKZF2, ZNF81, ZFP30, ZNF606, ZNF845, ZNF721, ZFP37, ZNF441, ZNF287, ZNF680, ZNF284, ZFP1, ZFP69B, ZNF10, ZNF91, ZNF718, ZNF92, ZNF439, ZNF559, ZNF678, ZNF677, ZNF675, ZNF432, ZNF431, ZNF155, ZNF397, ZNF791, ZNF273, ZNF790, ZBTB4, ZNF708, ZNF429, ZKSCAN8, ZNF426, ZNF546, ZNF788, ZNF700, ZNF662, ZNF782, ZNF264, ZNF384, ZNF263, ZNF141, ZNF140, ZFHX4, ZFP62, ZNF…	1343	501	20063	3.01164	4.26e-20	1.24e-20	1.23e-20
UP	domain:KRAB	domain:KRAB	81	5.50272	1.47e-23	ZNF573, ZNF254, ZNF571, ZNF570, ZNF43, ZFP82, ZNF81, ZFP30, ZNF606, ZNF529, ZNF528, ZNF527, ZNF41, ZNF845, ZNF765, ZFP37, ZNF486, ZNF287, ZNF484, ZNF880, ZNF680, ZNF284, PEG3, ZFP1, ZNF480, ZFP69B, ZNF10, ZNF75A, ZNF91, ZNF718, ZNF92, ZNF519, ZNF439, ZNF559, ZNF514, ZNF780B, ZNF677, ZNF780A, ZNF675, ZNF510, ZNF235, ZNF432, ZNF431, ZNF112, ZNF155, ZNF473, ZNF791, ZNF273, ZNF790, ZNF471, ZNF195, ZN…	1343	343	20063	3.52786	4.95e-20	1.24e-20	1.23e-20
UP	zinc finger region:C2H2-type 5	zinc finger region:C2H2-type 5	106	7.20109	3.52e-23	ZNF573, ZNF571, ZNF570, ZNF292, PRDM5, ZBTB20, IKZF2, ZNF81, ZNF606, ZNF845, ZFP37, ZNF441, ZNF287, ZNF680, ZNF284, ZFP1, ZFP69B, ZNF10, ZNF91, ZNF718, ZNF92, ZNF439, ZNF559, ZNF678, ZNF677, ZNF675, ZNF432, ZNF431, ZNF155, ZNF397, ZNF791, ZNF273, ZNF790, ZBTB4, GLIS2, ZNF708, ZNF429, ZKSCAN8, ZNF426, ZNF546, ZNF788, ZNF700, ZNF662, ZNF782, ZNF264, ZNF384, ZNF263, ZNF141, ZNF140, ZFHX4, ZFP62, ZNF…	1343	550	20063	2.87914	1.18e-19	2.37e-20	2.35e-20
UP	zinc finger region:C2H2-type 11	zinc finger region:C2H2-type 11	74	5.02717	1.13e-22	ZNF573, ZNF254, ZNF571, ZNF570, PRDM5, ZNF43, ZFP82, ZNF81, ZFP30, ZNF606, ZNF529, ZNF528, ZNF527, ZNF41, ZNF845, ZNF721, ZFP37, ZNF441, ZNF287, ZNF484, ZNF880, ZNF121, ZNF680, ZNF284, PEG3, ZNF480, ZNF91, ZNF718, ZNF92, ZNF439, ZNF559, ZNF117, ZNF678, ZNF780B, ZNF780A, ZNF675, ZNF235, ZNF432, ZNF431, ZNF112, ZNF155, ZNF594, ZNF473, ZNF791, ZNF273, ZNF790, ZNF471, REPIN1, ZNF708, ZFP14, ZNF429, Z…	1343	301	20063	3.6727	3.81e-19	5.92e-20	5.88e-20
UP	zinc finger region:C2H2-type 9	zinc finger region:C2H2-type 9	85	5.77446	1.23e-22	ZNF573, ZNF254, ZNF571, ZNF570, ZNF292, PRDM5, ZNF43, ZFP82, ZNF81, ZFP30, ZNF606, ZNF529, ZNF528, ZNF527, ZNF41, ZNF845, ZNF768, ZNF765, ZNF721, ZFP37, ZNF287, ZNF484, ZNF880, ZNF121, ZNF680, ZNF284, PEG3, ZNF480, ZFP69B, ZNF10, ZNF91, ZNF92, ZNF519, ZNF439, ZNF559, ZNF117, ZNF678, ZNF780B, ZNF677, ZNF780A, ZNF675, ZNF510, ZNF235, ZNF432, ZNF431, ZNF112, ZNF155, ZNF397, ZNF473, ZNF791, ZNF273, Z…	1343	385	20063	3.29821	4.15e-19	5.92e-20	5.88e-20
UP	Phosphoprotein	Phosphoprotein	719	48.8451	4.62e-22	SLC4A1AP, MAML2, ZNF292, ITSN1, C2ORF88, FNBP1L, ELK1, KIAA1107, ALKBH5, LSM11, UBASH3B, EVA1B, KIAA1468, WDR90, FAM110B, ZC3H12A, PWWP2A, VPS35, BVES, CXADR, CACNA2D1, STARD9, RC3H1, ARMC8, RFX1, DICER1, RC3H2, SIGIRR, DYNC1LI1, ZC2HC1A, DAAM1, SDPR, BIN1, MAP1B, HECW2, RUFY3, KIAA1456, ORAI1, RBCK1, ATF4, ZNF397, ZNF395, ABCB7, SHMT2, TARSL2, AASDH, CEP85L, MEPCE, C1ORF198, PHYHIPL, MTMR9, XPC,…	1372	8246	20581	1.30797	2.12e-19	7.06e-20	6.74e-20
UP	zinc finger region:C2H2-type 10	zinc finger region:C2H2-type 10	79	5.36685	1.93e-22	ZNF573, ZNF254, ZNF571, ZNF570, PRDM5, ZNF43, ZFP82, ZNF81, ZFP30, ZNF606, ZNF529, ZNF528, ZNF527, ZNF41, ZNF845, ZNF768, ZNF765, ZNF721, ZFP37, ZNF441, ZNF287, ZNF484, ZNF880, ZNF121, ZNF680, PEG3, ZNF480, ZNF10, ZNF91, ZNF718, ZNF92, ZNF519, ZNF439, ZNF559, ZNF678, ZNF780B, ZNF677, ZNF780A, ZNF675, ZNF510, ZNF235, ZNF432, ZNF431, ZNF112, ZNF155, ZNF594, ZNF473, ZNF791, ZNF273, ZNF790, ZNF471, Z…	1343	341	20063	3.46093	6.5e-19	8.13e-20	8.07e-20
UP	Zinc-finger	Zinc-finger	224	15.2174	1.47e-21	ZNF292, JMJD1C, IKZF2, ZNF728, ZNF606, DHX57, ZC3H12A, ZNF845, ZNF721, ZFPL1, SCAPER, ZNF287, ZNF284, MBNL2, ZFP1, RC3H1, EBF2, ZNF10, RC3H2, ZC2HC1A, ZNF718, THAP9, TRIM13, FLYWCH1, RBCK1, TRIM11, ZNF155, ZNF397, ZNF395, ZNF273, BAZ2B, ZBTB4, ZNF708, RNF215, ZNF703, ZSCAN12, ZNF700, ZBTB7B, ZBED6, BARD1, ZRANB3, TOE1, ZNF264, ZNF384, ZNF263, ZNF141, ZNF140, TRERF1, THAP11, POLA1, RNF103, ZNF814,…	1372	1781	20581	1.88667	6.74e-19	1.68e-19	1.61e-19
UP	zinc finger region:C2H2-type 12	zinc finger region:C2H2-type 12	65	4.41576	8.9e-21	ZNF573, ZNF254, ZNF571, PRDM5, ZNF43, ZFP82, ZNF81, ZFP30, ZNF606, ZNF528, ZNF527, ZNF41, ZNF845, ZNF721, ZFP37, ZNF441, ZNF287, ZNF484, ZNF880, ZNF680, ZNF284, PEG3, ZNF480, ZNF91, ZNF92, ZNF559, ZNF678, ZNF780B, ZNF780A, ZNF675, ZNF235, ZNF432, ZNF431, ZNF112, ZNF594, ZNF473, ZNF791, ZNF273, ZNF790, ZNF471, REPIN1, ZNF708, ZFP14, ZNF429, ZNF426, ZNF788, ZNF227, ZNF700, ZNF546, ZNF585B, ZNF587, …	1343	256	20063	3.79309	2.99e-17	3.33e-18	3.3e-18
UP	zinc finger region:C2H2-type 4	zinc finger region:C2H2-type 4	104	7.06522	6.81e-20	ZNF573, ZNF571, ZNF570, ZNF292, PRDM5, ZBTB20, IKZF2, ZNF81, ZFP30, ZNF606, ZNF845, ZNF721, ZFP37, ZNF287, ZNF680, ZNF284, ZFP1, ZFP69B, ZNF10, ZNF91, ZNF718, ZNF92, ZNF439, ZNF678, ADNP, ZNF677, ZNF432, ZNF431, ZNF155, ZNF397, ZNF791, ZNF273, ZNF790, ZBTB4, GLIS2, ZNF708, ZNF429, ZKSCAN8, ZNF426, ZNF546, ZNF788, ZNF700, ZNF662, ZBTB18, ZNF264, ZNF384, ZNF263, ZNF141, ZNF140, ZFP62, ZNF138, ZNF65…	1343	588	20063	2.64226	2.29e-16	2.29e-17	2.27e-17
UP	Transcription	Transcription	270	18.3424	3.07e-19	MAML2, ZNF292, KEAP1, JMJD1C, IKZF2, ELK1, SOX2, ZNF606, ZC3H12A, ZNF845, EPC1, ZNF721, VPS36, SOX4, ZNF287, HES6, MEF2B, ZNF284, ZFP1, EBF2, ZNF10, RFX1, ZNF718, PREB, TP53, ATF4, ZNF155, ZNF397, ZNF395, ZNF273, ANP32A, TWIST2, BAZ2B, ZBTB4, NHLH2, ZNF708, ZNF703, ZSCAN12, ZNF700, ZBTB7B, ZBED6, PPARGC1A, ZNF264, ZNF384, ZNF263, ZNF141, JUND, ZNF140, XRCC5, MTERF2, NFATC1, PA2G4, TRERF1, PARP15,…	1372	2398	20581	1.68899	1.41e-16	2.82e-17	2.69e-17
UP	zinc finger region:C2H2-type 13	zinc finger region:C2H2-type 13	56	3.80435	1.14e-19	ZNF573, ZNF254, ZNF571, PRDM5, ZNF43, ZFP82, ZFP30, ZNF606, ZNF528, ZNF41, ZNF845, ZNF441, ZNF287, ZNF484, ZNF880, ZNF284, ZNF91, ZNF92, ZNF559, ZNF678, ZNF780B, ZNF780A, ZNF675, ZNF235, ZNF432, ZNF431, ZNF112, ZNF594, ZNF473, ZNF791, ZNF790, ZNF471, REPIN1, ZNF708, ZFP14, ZNF429, ZNF788, ZNF227, ZNF700, ZNF546, ZNF585B, ZNF587, ZNF224, ZNF189, ZNF221, ZNF782, ZNF264, ZNF182, ZFHX4, ZNF33B, ZFP62…	1343	204	20063	4.10089	3.85e-16	3.5e-17	3.47e-17
UP	Zinc	Zinc	265	18.0027	5.28e-19	ZNF292, JMJD1C, IKZF2, MT2A, ZNF728, ZNF606, DHX57, ZC3H12A, ZNF845, ZNF721, ZFPL1, SCAPER, ZNF287, ZNF284, MBNL2, ZFP1, RC3H1, EBF2, ZNF10, RC3H2, ZC2HC1A, ZNF718, THAP9, TRIM13, FLYWCH1, RBCK1, TP53, TRIM11, ZNF155, ZNF397, ZNF395, ZNF273, BAZ2B, ZBTB4, ADH5, NLN, ZNF708, RNF215, ZNF703, ZSCAN12, NAALAD2, ZNF700, ZBTB7B, ZBED6, BARD1, ZRANB3, TOE1, ZNF264, ZNF384, ZNF263, ZNF141, ZNF140, LNPEP,…	1372	2348	20581	1.69301	2.42e-16	4.04e-17	3.85e-17
UP	Transcription regulation	Transcription regulation	263	17.8668	8.21e-19	MAML2, ZNF292, KEAP1, JMJD1C, IKZF2, ELK1, SOX2, ZNF606, ZC3H12A, ZNF845, EPC1, ZNF721, VPS36, SOX4, ZNF287, HES6, MEF2B, ZNF284, ZFP1, EBF2, ZNF10, RFX1, ZNF718, PREB, TP53, ATF4, ZNF155, ZNF397, ZNF395, ZNF273, ANP32A, TWIST2, BAZ2B, ZBTB4, NHLH2, ZNF708, ZNF703, ZSCAN12, ZNF700, ZBTB7B, ZBED6, PPARGC1A, ZNF264, ZNF384, ZNF263, ZNF141, JUND, ZNF140, XRCC5, MTERF2, NFATC1, PA2G4, TRERF1, PARP15,…	1372	2332	20581	1.69176	3.77e-16	5.39e-17	5.14e-17
UP	zinc finger region:C2H2-type 3	zinc finger region:C2H2-type 3	106	7.20109	2.41e-18	ZNF573, ZNF571, ZNF570, ZNF292, ZBTB20, IKZF2, ZNF81, ZFP30, ZNF845, ZNF287, ZNF680, ZNF284, ZFP1, ZBTB37, ZFP69B, ZNF10, ZNF91, ZNF718, ZNF92, ZNF439, ZNF678, ADNP, ZNF677, ZNF432, ZNF431, ZNF155, ZNF397, ZNF791, ZNF273, ZNF790, ZBTB4, GLIS2, ZNF708, ZKSCAN8, ZNF426, ZNF546, ZNF788, ZNF700, ZBTB7B, ZNF662, ZBTB18, ZNF264, ZNF384, ZNF263, ZNF141, ZNF140, TRERF1, ZFHX4, ZFP62, ZNF702P, ZNF655, ZNF…	1343	636	20063	2.48982	8.11e-15	6.76e-16	6.71e-16
UP	zinc finger region:C2H2-type 14	zinc finger region:C2H2-type 14	46	3.125	1.41e-17	ZNF573, ZNF254, ZNF594, ZNF473, ZNF571, ZNF791, ZNF471, PRDM5, ZNF43, REPIN1, ZNF708, ZNF606, ZNF429, ZNF528, ZNF41, ZNF845, ZNF227, ZNF788, ZNF700, ZNF546, ZNF721, ZNF585B, ZNF189, ZNF221, ZNF782, ZNF441, ZNF287, ZNF880, ZNF484, ZNF284, ZNF182, ZFHX4, ZNF33B, ZFP62, ZNF615, ZNF658, ZNF678, ZNF780B, ZNF611, ZNF699, ZNF780A, ZNF675, ZNF136, ZNF235, ZNF432, ZNF112	1343	156	20063	4.40507	4.74e-14	3.65e-15	3.62e-15
UP	zinc finger region:C2H2-type 15	zinc finger region:C2H2-type 15	41	2.78533	1.79e-16	ZNF573, ZNF254, ZNF594, ZNF473, ZNF571, ZNF791, ZNF471, PRDM5, ZNF43, REPIN1, ZNF708, ZNF606, ZNF429, ZNF528, ZNF41, ZNF845, ZNF227, ZNF700, ZNF546, ZNF721, ZNF585B, ZNF224, ZNF189, ZNF221, ZNF782, ZNF441, ZNF484, ZNF182, ZNF33B, ZNF91, ZFP62, ZNF615, ZNF658, ZNF780B, ZNF611, ZNF699, ZNF780A, ZNF675, ZNF235, ZNF432, ZNF112	1343	133	20063	4.60524	7.46e-13	4.29e-14	4.25e-14
UP	DNA-binding	DNA-binding	229	15.5571	1.51e-15	ZNF292, IKZF2, ELK1, SOX2, ZNF606, ZC3H12A, ZNF845, LONP1, ZNF721, SOX4, IER2, ZNF287, MEF2B, ZNF284, ZFP1, EBF2, ZNF10, RFX1, ZNF718, THAP9, PREB, DNA2, FLYWCH1, TP53, ATF4, ZNF155, ZNF397, ZNF395, ZNF273, TWIST2, XPC, BAZ2B, ZBTB4, NHLH2, ZNF708, PCBP1, PCBP2, ZSCAN12, ZNF700, ZBTB7B, ZBED6, ZNF264, ZNF384, ZNF263, ZNF141, JUND, ZNF140, XRCC5, H3F3A, NFATC1, TRERF1, SMARCA2, THAP11, POLA1, ZNF7…	1372	2050	20581	1.67569	7.13e-13	8.66e-14	8.26e-14
UP	Metal-binding	Metal-binding	355	24.1168	4.11e-15	ISCA2, ZNF292, ITSN1, JMJD1C, IKZF2, ALKBH5, MT2A, STS, ZNF728, ZNF606, DHX57, ZC3H12A, ZNF845, ZNF721, ZFPL1, SCAPER, ZNF287, ZNF284, MBNL2, ZFP1, CACNA2D1, RSAD1, RC3H1, EBF2, ZNF10, DICER1, HSPG2, RC3H2, MYL5, ZC2HC1A, ZNF718, THAP9, TRIM13, DNA2, FLYWCH1, RBCK1, TP53, TRIM11, ZNF155, ZNF397, NECAB1, MACF1, ZNF395, ZNF273, BAZ2B, ZBTB4, ADH5, INPP5B, NLN, NUAK1, ZNF708, CYB5R4, RHOT1, RNF215, …	1372	3640	20581	1.46298	1.89e-12	2.1e-13	2e-13
UP	zinc finger region:C2H2-type 2	zinc finger region:C2H2-type 2	97	6.58967	4.27e-15	ZNF573, ZNF570, ZNF292, ZBTB20, IKZF2, ZNF81, ZFP30, ZNF845, ZNF721, ZFP37, ZNF287, ZNF680, ZFP1, ZBTB37, ZFP69B, ZNF10, ZNF91, ZNF718, ZNF439, ZNF678, ZNF677, ZNF432, ZNF431, ZNF155, ZNF397, ZNF791, ZNF273, ZNF790, ZBTB4, ZNF708, ZNF429, ZKSCAN8, ZNF426, ZNF546, ZNF788, ZNF700, ZBTB7B, ZNF662, ZBTB18, ZNF264, ZNF384, ZNF263, ZNF141, ZNF140, TRERF1, ZFHX4, ZFP62, ZNF702P, ZNF655, ZNF136, ZNF410, …	1343	615	20063	2.35622	1.42e-11	9.57e-13	9.5e-13
UP	zinc finger region:C2H2-type 16	zinc finger region:C2H2-type 16	33	2.24185	7.72e-14	ZNF573, ZNF473, ZNF571, ZNF791, PRDM5, ZNF43, ZNF606, ZNF429, ZNF41, ZNF845, ZNF227, ZNF788, ZNF700, ZNF546, ZNF721, ZNF585B, ZNF224, ZNF189, ZNF441, ZNF484, ZFHX4, ZNF33B, ZNF91, ZFP62, ZNF615, ZNF658, ZNF780B, ZNF611, ZNF699, ZNF780A, ZNF235, ZNF432, ZNF112	1343	103	20063	4.78626	2.59e-10	1.62e-11	1.61e-11
UP	splice variant	splice variant	643	43.6821	1.03e-12	SCOC, ITSN1, XYLT2, HNRNPR, FNBP1L, ELK1, SMC2, NDST2, KIAA1107, IL4I1, ALKBH5, CNST, KIAA1468, WDR90, RAVER2, CDK20, PWWP2A, DHRS4L2, VPS36, HES6, CXADR, MBNL2, CACNA2D1, STARD9, RC3H1, DNAAF5, ARMC8, RC3H2, GTPBP3, CPED1, SIGIRR, MYL5, EML6, DAAM1, BIN1, HECW2, RUFY3, KIAA1456, C19ORF66, RBCK1, GPLD1, ZNF397, ZNF273, NLRX1, ABCB7, TARSL2, AASDH, CEP85L, NAIF1, PHYHIPL, BAZ2B, ARPP19, MTMR6, RHO…	1343	7760	20063	1.23785	3.46e-09	2.03e-10	2.02e-10
UP	zinc finger region:C2H2-type 1; degenerate	zinc finger region:C2H2-type 1; degenerate	34	2.30978	3.09e-12	ZNF254, ZNF273, ZNF790, ZNF708, ZNF606, ZNF529, ZNF429, ZNF527, ZNF626, ZNF845, ZNF625, ZNF525, ZNF765, ZNF721, ZNF486, ZNF782, ZNF880, ZNF484, ZNF121, ZNF284, ZNF182, ZNF91, ZNF92, ZNF519, ZNF658, ZNF559, ZNF117, ZNF611, ZNF675, ZNF136, ZNF510, ZNF235, ZNF431, ZNF112	1343	123	20063	4.12946	1.04e-08	5.78e-10	5.74e-10
UP	Acetylation	Acetylation	322	21.875	1.44e-11	ZNF292, HNRNPR, IKZF2, SMC2, ALKBH5, MT2A, KIAA1468, RAVER2, EIF2D, SKP2, IER2, AQR, OXSM, DNAAF5, ARMC8, C7ORF49, KATNAL1, SDPR, BIN1, MAP1B, CDC37, NINJ1, C19ORF66, DNA2, RBCK1, TLN1, TP53, PFN2, UNC119B, MACF1, ABCB7, MAOA, SHMT2, TARSL2, MEPCE, C1ORF198, MTMR9, BAZ2B, HACD3, ARPP19, ADH5, NLN, NUAK1, CYB5R4, PCBP1, ZNF703, MAP4, PPARGC1A, ATG7, MAP9, SNX6, PCK2, VAT1, TOE1, STARD13, XRCC5, RC…	1372	3424	20581	1.4107	6.59e-09	6.59e-10	6.29e-10
UP	zinc finger region:C2H2-type 1	zinc finger region:C2H2-type 1	82	5.57065	2.02e-11	ZNF573, ZNF571, ZNF570, ZNF292, PRDM5, ZBTB20, ZNF43, ZFP82, IKZF2, ZNF81, ZFP30, ZNF528, ZNF41, ZNF280C, ZNF768, ZFP37, ZNF287, KLF12, ZSCAN5A, ZNF362, ZHX2, ZNF680, PEG3, ZFP1, ZBTB37, ZFP69B, KLF16, ZNF75A, ZNF718, ZNF439, ZNF514, ZNF678, ZNF780B, ZNF677, ZNF780A, ADNP, ZNF432, ZNF155, ZNF397, ZNF232, ZNF594, ZNF473, ZNF791, ZNF471, ZNF195, ZBTB47, PLAG1, ZBTB42, ZNF518A, GLIS2, ZFP14, ZNF506,…	1343	554	20063	2.21118	6.78e-08	3.57e-09	3.54e-09
UP	zinc finger region:C2H2-type 17	zinc finger region:C2H2-type 17	26	1.7663	6.43e-11	ZNF573, ZNF594, ZNF473, ZNF571, ZNF791, ZNF43, ZNF429, ZNF41, ZNF845, ZNF227, ZNF700, ZNF546, ZNF721, ZNF585B, ZNF224, ZNF441, ZNF484, ZFHX4, ZNF91, ZFP62, ZNF615, ZNF658, ZNF780B, ZNF611, ZNF780A, ZNF112	1343	82	20063	4.73674	2.16e-07	1.08e-08	1.07e-08
UP	Cytoplasm	Cytoplasm	417	28.3288	5.88e-10	SCOC, SLC4A1AP, HNRNPR, FNBP1L, SMC2, UBASH3B, FAM110B, ZC3H12A, RAVER2, CDK20, VPS35, VPS36, IER2, GABARAPL3, MBNL2, STARD9, RC3H1, DNAAF5, DICER1, RC3H2, EML2, DYNC1LI1, EML6, DAAM1, C9ORF69, SDPR, BIN1, MAP1B, HECW2, RUFY3, JTB, C19ORF66, ATF4, ZNF397, ZNF395, SHMT2, TARSL2, CEP85L, C1ORF198, MTMR9, XPC, ARPP19, ADH5, PRKAR2B, ATG7, PPARGC1A, LHPP, STARD13, PMM2, RAB3IP, NFATC1, PA2G4, GPN1, T…	1372	4816	20581	1.29886	2.7e-07	2.45e-08	2.34e-08
UP	zinc finger region:C2H2-type 18	zinc finger region:C2H2-type 18	21	1.42663	4.34e-09	ZNF441, ZNF573, ZNF473, ZNF484, ZNF594, ZNF43, ZFHX4, ZNF91, ZFP62, ZNF429, ZNF41, ZNF615, ZNF658, ZNF845, ZNF700, ZNF780B, ZNF546, ZNF227, ZNF721, ZNF585B, ZNF224	1343	65	20063	4.82643	1.46e-05	6.95e-07	6.89e-07
UP	zinc finger region:C2H2-type 2; degenerate	zinc finger region:C2H2-type 2; degenerate	21	1.42663	8.21e-08	ZNF782, ZNF254, ZNF473, ZNF484, ZNF121, ZNF284, ZNF195, ZBTB47, ZNF43, ZNF92, ZNF529, ZNF606, ZNF41, ZNF658, ZNF559, ZNF138, ZNF699, ZNF675, ZNF652, ZNF486, ZNF112	1343	76	20063	4.12787	0.000276	1.26e-05	1.25e-05
UP	Coiled coil	Coiled coil	266	18.0707	1.09e-06	VEZT, SCOC, SLC4A1AP, MAML2, ZNF292, ITSN1, JMJD1C, PKD2L2, FNBP1L, SMC2, KIAA1107, ALKBH5, KIAA1468, DHX57, PIEZO1, FBXO3, THSD7A, SCAPER, VPS36, STARD7, STARD9, MTUS1, EML2, DAAM1, SDPR, BIN1, MAP1B, HECW2, RUFY3, CDC37, AKAP9, PSME1, TRIM13, CCDC86, RBCK1, TRIM11, ATF4, NECAB1, MACF1, STXBP4, TARSL2, CEP85L, FBF1, XPC, BAZ2B, HACD3, ZBTB4, TTBK2, TNRC18, PPARGC1A, ATG7, MAP9, C5ORF42, ZNF384, …	1372	3036	20581	1.31429	0.000498	4.15e-05	3.96e-05
UP	Ubl conjugation	Ubl conjugation	161	10.9375	4.41e-06	IFITM3, ZBTB20, KEAP1, UBE2L6, HNRNPR, IKZF2, ELK1, WASH2P, SOX2, ZFP36, POTEJ, ZC3H12A, PWWP2A, SKP2, MYLIP, SUPT16H, ZFP1, FBXW7, MAGI3, MITF, CCNB1IP1, PIAS1, RBMXL1, KAT6B, CDC37, ERF, TRIM13, ORAI1, MATR3, PHIP, FLYWCH1, ADNP, RBCK1, FKBP4, TP53, EPHA2, ATF4, ZNF397, DDX6, DDX5, XPC, ZBTB4, SLC9A1, RAI1, HMBOX1, NUAK1, RHOT1, IRAK1, BAG3, ZKSCAN8, ABL1, MBIP, EIF4EBP1, NLRP3, CEP192, MAP4, Z…	1372	1705	20581	1.41649	0.00202157	0.000156	0.000149
UP	Isopeptide bond	Isopeptide bond	115	7.8125	5.25e-06	IFITM3, ZBTB20, HNRNPR, IKZF2, ELK1, WASH2P, SOX2, POTEJ, TUBB1, PWWP2A, SUPT16H, ZFP1, MITF, PIAS1, RBMXL1, KIF16B, KAT6B, ERF, MATR3, PHIP, FLYWCH1, ADNP, FKBP4, TP53, ATF4, ZNF397, DDX5, XPC, BAZ2B, ZBTB4, RAI1, HMBOX1, IRAK1, BAG3, ZKSCAN8, MBIP, EIF4EBP1, TNRC18, MAP4, ZC3H13, BPTF, BARD1, ZRANB3, UBE2I, XRCC5, CBX1, ZFHX4, NFKB2, GNL3L, SON, ZFP62, FASN, ZNF814, TPP2, GTF2IRD1, ZCCHC3, RNF1…	1372	1132	20581	1.52393	0.00240891	0.000172	0.000164
UP	Repressor	Repressor	67	4.55163	2.7e-05	ATF7IP2, PRDM5, LOXL2, MED13, ZNF606, NKRF, ZC3H12A, PRMT5, HES6, KLF12, ZHX2, ARID5A, PROX1, KIF7, RC3H2, FOXP2, ZNF91, KAT6B, ERF, LCOR, TP53, ZNF431, SRSF9, ZNF397, HDAC3, ANP32A, TWIST2, ZBTB42, ZBTB4, GLIS2, HDAC7, HMBOX1, ZNF703, PCGF1, SRY, ZBED6, ZBTB7B, ZNF224, DEDD, RUNX1T1, ZBTB18, CASP8AP2, ZNF263, CBX6, ZNF141, MYEF2, ZNF140, SAMD4B, NFATC1, PA2G4, WTIP, TBX19, ZFHX4, TBX18, GATAD2A,…	1372	592	20581	1.69772	0.0123217	0.000827	0.000789
UP	zinc finger region:C2H2-type 19	zinc finger region:C2H2-type 19	15	1.01902	8.64e-06	ZNF441, ZNF573, ZNF473, ZNF484, ZNF594, ZNF43, ZNF91, ZFP62, ZNF615, ZNF845, ZNF780B, ZNF546, ZNF227, ZNF721, ZNF585B	1343	54	20063	4.14971	0.0286072	0.0012623	0.00125291
UP	zinc finger region:C2H2-type 3; degenerate	zinc finger region:C2H2-type 3; degenerate	13	0.883152	9.78e-06	ZNF441, ZNF782, ZNF484, ZNF43, ZNF606, ZNF429, ZNF658, ZNF559, ZNF117, ZNF138, ZNF721, ZNF675, ZNF112	1343	41	20063	4.73674	0.0323382	0.00137009	0.00135991
UP	Polymorphism	Polymorphism	870	59.1033	7.88e-05	SLC4A1AP, ZNF292, ITSN1, TSKU, KIAA1107, IL4I1, UBASH3B, FAM110B, ZC3H12A, TMEM8A, ZNF287, HES6, ZNF284, CXADR, STARD7, CACNA2D1, STARD9, ZNF10, RFX1, HSPG2, EML2, SIGIRR, MYL5, TMEM79, ORAI2, PSME1, JTB, ATF4, ZNF273, NLRX1, ABCB7, AASDH, CEP85L, BAZ2B, TAPBPL, HACD3, MRPL10, MTMR6, CYB5R4, PRKAR2B, RNF215, ATG7, PPARGC1A, C5ORF42, TOE1, ZNF264, ZNF263, MTERF2, ABCA6, LRBA, PMM2, LNPEP, LARP4, M…	1372	12043	20581	1.08367	0.0355199	0.00226029	0.00215688
UP	zinc finger region:C2H2-type 4; degenerate	zinc finger region:C2H2-type 4; degenerate	11	0.747283	2.1e-05	ZNF441, ZNF221, ZNF782, ZNF484, ZNF658, ZNF559, ZNF43, ZNF611, ZFHX4, ZNF675, ZNF112	1343	31	20063	5.30092	0.0680947	0.00282177	0.00280079
UP	Cytoskeleton	Cytoskeleton	109	7.40489	0.000112	CIB1, FNBP1L, FRY, WASH2P, TUBB1, FAM110B, KNTC1, GABARAPL3, TMOD2, STARD9, MTUS1, ANXA11, ANK2, EML2, DYNC1LI1, EML6, KATNAL1, STIM1, DAAM1, KIF16B, MAP1B, AKAP9, JTB, TLN1, FKBP4, PFN2, ATF4, MACF1, CEP85L, FBF1, CORO1C, TTBK2, TTC21B, TPR, ABL1, CEP192, MAP4, MAP9, TOR1A, RCC2, RAB3IP, MSN, HOOK3, SSH2, CORO2B, FER, CDK6, HOOK1, TRIP6, FBXL7, TRADD, MAST2, USP33, CEP164, HSPB1, TRIOBP, SYNE1, …	1372	1138	20581	1.4368	0.0500047	0.00301738	0.00287933
UP	Neurodegeneration	Neurodegeneration	37	2.51359	0.000287	GRN, HEXA, GBA, HSPB1, HTT, IKBKAP, TTBK2, SLC9A1, SYNE1, DNAJB2, CLN3, NAGLU, LMNA, SACS, FLVCR1, PDK3, VPS35, ATP7A, FBXO7, ELOVL4, FBXO38, VPS13C, SIGMAR1, DDHD2, VPS13A, DDHD1, CYP7B1, COASY, FGF14, INF2, SYNJ1, VAPB, PPP2R2B, ATM, MATR3, TECPR2, AARS	1372	293	20581	1.89429	0.123619	0.00732972	0.00699437
UP	zinc finger region:C2H2-type 20	zinc finger region:C2H2-type 20	11	0.747283	8.84e-05	ZNF473, ZNF594, ZNF91, ZFP62, ZNF845, ZNF658, ZNF43, ZNF780B, ZNF546, ZNF585B, ZFHX4	1343	36	20063	4.56468	0.257129	0.011435	0.0113499
UP	Bromodomain	Bromodomain	10	0.679348	0.000861	KAT2B, BRD2, TAF1L, PHIP, BAZ2B, ASH1L, BRWD1, SMARCA2, ATAD2B, BPTF	1372	39	20581	3.84634	0.326613	0.0208034	0.0198516
UP	Activator	Activator	66	4.4837	0.00106238	KDM5A, CSRNP3, MAML2, ATF7IP2, PRDM5, IKZF2, ELK1, MYSM1, MED17, SOX2, MED13, EPC1, SOX4, TEAD3, NCOA1, NCOA2, MEF2B, ZNF480, EBF2, MITF, ASH1L, RFX1, KAT2B, TFDP2, KAT6B, THRAP3, LCOR, PREB, TP53, ATF4, NOTCH3, AKNA, PLAG1, KMT2C, GLIS2, RAI1, MED30, TDG, HSF2, NRIP1, NLRP3, SRY, TBL1X, PPARGC1A, CASP8AP2, JUND, POU2F1, XRCC5, FOXJ2, CDC5L, NFATC1, TRERF1, TBX19, SMARCA2, NFKB2, MYBBP1A, NFIC, B…	1372	661	20581	1.4978	0.386082	0.023645	0.0225632
UP	Endocytosis	Endocytosis	19	1.29076	0.00108179	LRP1, SGIP1, USP33, ITSN1, STON2, FNBP1L, MRC2, NECAP2, CTTN, RABEP2, SYNJ1, BIN1, MICALL1, AP2S1, ABL1, PACSIN3, LRP10, DNM1L, LRP12	1372	121	20581	2.35549	0.391533	0.023645	0.0225632
UP	Manganese	Manganese	26	1.7663	0.00116583	ZCCHC6, BMPR2, PPM1L, PPM1M, RFNG, ACACB, ADCY6, CNDP2, PPP2CA, PPP6C, EXTL2, POFUT1, PAPOLG, B3GALT1, ABL1, MGAT1, IDH3A, PCK2, GALNT2, DICER1, ISG20, NPEPL1, AGO2, FAM20C, PIK3C3, ATR	1372	194	20581	2.01041	0.414581	0.0243234	0.0232106
UP	zinc finger region:C2H2-type 21	zinc finger region:C2H2-type 21	9	0.611413	0.000207	ZNF594, ZNF91, ZFP62, ZNF845, ZNF658, ZNF43, ZNF780B, ZNF546, ZNF585B	1343	26	20063	5.17117	0.500534	0.0257167	0.0255254
UP	RNA-binding	RNA-binding	65	4.41576	0.00196809	DAZAP1, FASTKD2, HNRNPR, ZFP36, LSM11, PAPOLG, ZC3H12A, RAVER2, AQR, MBNL2, STRBP, NSUN3, PABPC5, RC3H1, NSUN6, DICER1, RC3H2, PTBP2, SRP9, PATL2, RBMXL1, HNRNPH1, RBM12B, GEMIN5, MATR3, HNRNPH2, C19ORF66, SRSF8, SRSF9, ANKRD17, DDX6, DDX5, STAU2, SRSF1, RNPC3, TROVE2, EXOSC7, EIF1AD, EXOSC6, EMG1, PCBP1, PCBP2, PPARGC1A, TRDMT1, PTCD3, CPSF4, TIA1, MYEF2, CDC5L, PA2G4, LARP4, ISG20, MOV10, SON, …	1372	665	20581	1.46624	0.595152	0.0392762	0.0374793
UP	WD repeat	WD repeat	33	2.24185	0.00215061	WDR48, WDR45B, WDR4, TULP4, LYST, CORO1C, WDR92, WDR90, POC1A, WDR7, TBL1X, PAAF1, FBXW4, FBXW7, LRBA, FBXW9, NBEAL1, CORO2B, EML2, SMU1, EML6, TBL2, NBEA, ATG16L1, PPP2R2B, DMXL2, GEMIN5, PREB, PHIP, BRWD1, TECPR2, CDRT1, PAFAH1B1	1372	281	20581	1.76165	0.627752	0.0401942	0.0383553
UP	Methylation	Methylation	91	6.18207	0.00218923	DAZAP1, DIRAS1, MAST2, DOCK7, HSPB1, TRIOBP, RAB43, MTRF1, LASP1, ALKBH5, UBL3, LSM11, ZFP30, H2AFJ, FBXO7, KIAA1429, DLGAP4, NCOA1, NCOA2, KLF12, NUP133, STRBP, VPS13C, ATRX, TET2, RHOG, RHOD, PIAS1, ATXN2L, RAB30, RBMXL1, PITPNM1, TBC1D4, CTTN, THRAP3, HNRNPH1, CDC42EP4, PITPNM2, HNRNPH2, ADNP, FKBP4, TP53, ANKRD17, NOTCH3, KMT2C, SRSF1, MEPCE, TULP4, GPS2, CNN3, PPP2CA, INPP5B, ORC4, CLN3, DNA…	1372	1001	20581	1.3637	0.634306	0.0401942	0.0383553
UP	repeat:HEAT 2	repeat:HEAT 2	13	0.883152	0.000384	VAC14, SCYL3, HTT, DNAAF5, RANBP6, CKAP5, NIPBL, CAND1, HEATR5B, KIAA1468, MROH7, UTP20, ATR	1343	58	20063	3.34838	0.724585	0.0444694	0.0441388
UP	repeat:HEAT 1	repeat:HEAT 1	13	0.883152	0.000384	VAC14, SCYL3, HTT, DNAAF5, RANBP6, CKAP5, NIPBL, CAND1, HEATR5B, KIAA1468, MROH7, UTP20, ATR	1343	58	20063	3.34838	0.724585	0.0444694	0.0441388
UP	zinc finger region:C2H2-type 22	zinc finger region:C2H2-type 22	8	0.543478	0.000973	ZNF594, ZNF91, ZFP62, ZNF845, ZNF658, ZNF43, ZNF546, ZNF721	1343	25	20063	4.78046	0.962034	0.109015	0.108204
UP	zinc finger region:C2H2-type 15; degenerate	zinc finger region:C2H2-type 15; degenerate	5	0.339674	0.00112147	ZNF92, ZNF284, ZNF678, ZNF788, ZFHX4	1343	8	20063	9.33684	0.97698	0.121625	0.120721
UP	Hydrolase	Hydrolase	137	9.30707	0.00784529	CNDP2, NDST2, NPEPPS, ABHD10, STS, NAGLU, UBASH3B, DHX57, ZC3H12A, LONP1, ENPP5, ENTPD4, ACYP2, DICER1, DCTD, KATNAL1, MASP2, DNA2, GPLD1, CES2, ATP6V1A, DDX6, DDX5, H6PD, ABHD4, HTRA3, PLD6, PLD1, MTMR6, INPP5B, NLN, RHOT1, INPP5F, ARSK, NAALAD2, ARSD, LHPP, ZRANB3, TOR1A, FANCM, RARRES3, XRCC5, TYSND1, WDYHV1, LNPEP, HELZ, SSH2, GPN1, SMARCA2, ACER2, ISG20, EHD2, MOV10, SYNJ1, CTRL, FASN, AGO2,…	1372	1671	20581	1.22986	0.973088	0.1385	0.132163
UP	Nucleotide-binding	Nucleotide-binding	145	9.85054	0.00923222	PANK1, DGKA, UBE2L6, UBE2Z, SMC2, RAB43, DHX57, PAPOLG, TUBB1, CDK20, LONP1, PDK3, BVES, EPHB4, MAP3K4, PDK1, MAGI1, EPHA4, MAGI3, STARD9, LIG4, SARS, DICER1, GTPBP3, DYNC1LI1, RAB30, GVINP1, KATNAL1, KIF16B, MSH4, RAB34, RRAGD, TSSK6, DNA2, EPHA2, ATP6V1A, DDX6, IQCA1, DDX5, NLRX1, ABCB7, AASDH, TARSL2, ACACB, AK9, TTBK2, ORC4, NUAK1, RHOT1, IRAK1, PRKAR2B, ABL1, NLRP3, MAP2K5, PCK2, ZRANB3, TOR…	1372	1788	20581	1.2165	0.985839	0.156948	0.149767
UP	repeat:HEAT 3	repeat:HEAT 3	11	0.747283	0.00151967	VAC14, SCYL3, NIPBL, CAND1, HEATR5B, KIAA1468, HTT, MROH7, DNAAF5, RANBP6, CKAP5	1343	50	20063	3.28657	0.993973	0.15966	0.158473
UP	ATP-binding	ATP-binding	115	7.8125	0.0119163	PANK1, DGKA, UBE2L6, UBE2Z, SMC2, DHX57, PAPOLG, CDK20, LONP1, PDK3, EPHB4, MAP3K4, PDK1, MAGI1, EPHA4, MAGI3, STARD9, LIG4, SARS, DICER1, DYNC1LI1, KATNAL1, KIF16B, MSH4, TSSK6, DNA2, EPHA2, ATP6V1A, DDX6, IQCA1, DDX5, NLRX1, ABCB7, AASDH, TARSL2, ACACB, AK9, TTBK2, ORC4, NUAK1, IRAK1, ABL1, NLRP3, MAP2K5, ZRANB3, TOR1A, UBE2I, FANCM, XRCC5, ABCA6, KTI12, HELZ, SMARCA2, ACSF2, EHD2, MOV10, FER, …	1372	1391	20581	1.24018	0.995923	0.188153	0.179545
UP	Transferase	Transferase	138	9.375	0.0121853	DPAGT1, UBE3C, PANK1, DGKA, PRDM5, XYLT2, RNF19B, UBE2L6, UBE2Z, NDST2, POFUT1, PAPOLG, CDK20, PDK3, SKP2, EPHB4, MAP3K4, PDK1, EPHA4, PCYT2, PHYKPL, MAGI3, OXSM, FLT3LG, CASD1, ALG10, DOK1, KAT6B, HECW2, KIAA1456, THAP9, AKAP9, TSSK6, EPHA2, KMT2E, ZCCHC6, NNMT, SHMT2, KMT2C, MEPCE, AK9, TTBK2, NUAK1, EMG1, IRAK1, PRKAR2B, ABL1, ST3GAL4, PACSIN3, ST3GAL5, MAP2K5, PCK2, BARD1, DOLK, PHKB, PARP15,…	1372	1708	20581	1.212	0.996402	0.188153	0.179545
UP	Microtubule	Microtubule	30	2.03804	0.0122976	MACF1, STAU2, TUBB1, MAP4, DISC1, MAP9, GABARAPL3, NUDC, DST, RCC2, HAUS4, MTUS1, MAP1LC3B2, HOOK3, HAUS5, EML2, DYNC1LI1, TTLL5, EML6, STIM1, APC, KATNAL1, HOOK1, KIF16B, MAP1B, EHHADH, CEP162, ARHGEF2, FKBP4, PAFAH1B1	1372	280	20581	1.60722	0.996585	0.188153	0.179545
UP	repeat:WD 2	repeat:WD 2	33	2.24185	0.00191797	WDR48, WDR45B, WDR4, TULP4, LYST, CORO1C, WDR92, WDR90, POC1A, WDR7, TBL1X, PAAF1, FBXW4, FBXW7, LRBA, FBXW9, NBEAL1, CORO2B, EML2, SMU1, EML6, TBL2, NBEA, ATG16L1, PPP2R2B, DMXL2, GEMIN5, PREB, PHIP, BRWD1, TECPR2, CDRT1, PAFAH1B1	1343	278	20063	1.77333	0.998423	0.189654	0.188243
UP	repeat:WD 1	repeat:WD 1	33	2.24185	0.00191797	WDR48, WDR45B, WDR4, TULP4, LYST, CORO1C, WDR92, WDR90, POC1A, WDR7, TBL1X, PAAF1, FBXW4, FBXW7, LRBA, FBXW9, NBEAL1, CORO2B, EML2, SMU1, EML6, TBL2, NBEA, ATG16L1, PPP2R2B, DMXL2, GEMIN5, PREB, PHIP, BRWD1, TECPR2, CDRT1, PAFAH1B1	1343	278	20063	1.77333	0.998423	0.189654	0.188243
UP	Lipid metabolism	Lipid metabolism	42	2.85326	0.0148404	ABHD4, AASDH, GBA, PRKAG1, LCAT, HSD17B4, PLD6, ADIPOR1, PLD1, HSD17B11, HACD3, ACACB, AGPAT2, PTGS1, SMPD2, STS, C14ORF1, SPTLC2, HSD17B1, PSAP, ACADM, CERS5, PCYT2, ELOVL4, RARRES3, OXSM, PLCL1, DDHD2, DDHD1, CYP7B1, ACSF2, PISD, ACER2, PLCB3, ACOX1, ETNK1, FASN, EHHADH, NAPEPLD, MGLL, PLCD1, PAFAH1B1	1372	433	20581	1.45504	0.998954	0.219734	0.209681
UP	Ubl conjugation pathway	Ubl conjugation pathway	61	4.14402	0.0157337	USP36, WDR48, UBE3C, USP33, FBXO25, RNF19B, KEAP1, UBE2L6, UBE2Z, MYSM1, TRIM8, SENP7, FBXO3, FBXO6, SKP2, FBXO7, FBXW4, MYLIP, ZYG11B, SHPRH, USP49, FBXW7, FBXW9, RC3H2, CCNB1IP1, PIAS1, RNF144B, TRAF6, HECW2, TRIM13, KCTD11, BIRC6, RBCK1, TRIM11, TULP4, UBR3, DCAF16, CAND1, SPOP, FAM63B, TBL1X, ATG7, RNF20, BARD1, UBE2I, CDKN2A, FBXO38, MAP1LC3B2, FBXL12, KLHL20, RNF103, KLHL7, TTC3, RLIM, SAE1…	1372	680	20581	1.34565	0.99931	0.225681	0.215356
UP	compositionally biased region:Poly-Glu	compositionally biased region:Poly-Glu	54	3.66848	0.0023148	VEZT, RSF1, LYST, NOB1, ZNF280C, ZNF768, UBXN7, BRD2, SGIP1, MAGI3, ATRX, STARD9, TERF1, KIF7, LEMD2, IL17RA, KAT6B, EHBP1L1, MTCP1, MMP19, RIN3, PHIP, FLYWCH1, UNC93B1, GPS2, HTT, XPC, BAZ2B, ATAD2B, SLC25A27, EIF1AD, DCAF16, PALMD, MICALL1, TPR, NLRP3, TNRC18, ZNF622, MAP3K1, IRX5, DENND4A, GLMN, NPM3, SMARCA2, PER1, TTLL5, ZNFX1, MFAP1, SYNJ1, CCDC9, HYOU1, BRWD1, EBAG9, DZIP3	1343	531	20063	1.51921	0.999586	0.222353	0.220699
UP	Lysosome	Lysosome	28	1.90217	0.0169091	IFITM3, SCARB2, TMEM55B, PLEKHF1, WDR48, UNC93B1, HEXA, GBA, SGSH, IL4I1, CLN3, TRPM2, AP5M1, NAGLU, PSAP, SLC38A9, ARSD, LRBA, GLMP, CLCN7, TM9SF1, LMBRD1, GLB1, RRAGD, TMEM79, TMEM9B, LGMN, ITM2C	1372	263	20581	1.59704	0.999601	0.235191	0.22443
UP	Coated pit	Coated pit	9	0.611413	0.0187003	CTTN, LRP1, INPP5F, SGIP1, ITSN1, AP2S1, LRP10, DNM1L, LRP12	1372	51	20581	2.64719	0.999827	0.246498	0.23522
UP	Biological rhythms	Biological rhythms	16	1.08696	0.0191725	KDM5A, NCOA2, PRMT5, GSK3B, DDX5, PROX1, NFKB2, PER1, KAT2B, RAI1, MYBBP1A, THRAP3, NRIP1, PPARGC1A, TP53, ATF4	1372	125	20581	1.92009	0.999862	0.246498	0.23522
UP	DNA damage	DNA damage	35	2.37772	0.0193332	INO80D, CEP164, XPC, UNG, NUAK1, TDG, ZC3H12A, ABL1, REV3L, FBXO6, ASCC3, ZSWIM7, FNIP2, IKBKE, BARD1, ZRANB3, SHPRH, SUPT16H, POLN, FANCM, ERCC6L2, XRCC5, ATRX, LIG4, CDC5L, AEN, RAD23A, INIP, C7ORF49, TRAF6, ATM, ERCC5, ERCC6, DNA2, ATR	1372	352	20581	1.49155	0.999872	0.246498	0.23522
UP	Lipid droplet	Lipid droplet	7	0.475543	0.0202837	STARD13, PITPNM1, IRAK1, TRAF6, SIGMAR1, PLIN3, ATG2B	1372	33	20581	3.18197	0.999918	0.251628	0.240115
UP	RNA-mediated gene silencing	RNA-mediated gene silencing	9	0.611413	0.0231713	MOV10, ZFP36, AGO3, CNOT1, AGO2, DICER1, WTIP, TNRC6A, TNRC6B	1372	53	20581	2.54729	0.999979	0.279884	0.267079
UP	Kinase	Kinase	64	4.34783	0.0239576	DYRK4, GSK3B, BMPR2, MAST4, PANK1, DGKA, MAST2, PRKAG1, PIK3CD, IKBKAP, CKS1B, CDK20, PDK3, SKP2, IKBKE, EPHB4, MAP3K4, PDK1, EPHA4, MAGI3, FLT3LG, NME4, DCK, COASY, DOK1, AKAP9, TSSK6, FAM20C, PIK3C3, EPHA2, AKAP7, TTBK2, AK9, NUAK1, MAPK7, PHKG1, IRAK1, PRKAR2B, SGK494, ABL1, PACSIN3, MAP2K5, PCK2, MAP3K1, CDKN2A, KIDINS220, LIMK1, PHKB, DOLK, FER, CDK6, STK17A, ETNK1, WNK3, CDK2AP2, ATM, CDK12…	1372	735	20581	1.30619	0.999985	0.281963	0.269063
UP	compositionally biased region:Arg/Ser-rich	compositionally biased region:Arg/Ser-rich	5	0.339674	0.00301853	RSRC1, TCEAL1, ZC3H13, PPARGC1A, NKTR	1343	10	20063	7.46947	0.999961	0.274278	0.272239
UP	zinc finger region:C2H2-type 9; degenerate	zinc finger region:C2H2-type 9; degenerate	5	0.339674	0.00301853	ZNF594, ZNF718, ZNF611, ZNF699, ZNF652	1343	10	20063	7.46947	0.999961	0.274278	0.272239
UP	Actin-binding	Actin-binding	28	1.90217	0.0272029	MACF1, FBXO25, CAPG, WASH2P, TRIOBP, SYNE1, CNN3, CORO1C, CNN2, ABLIM1, LASP1, ENC1, FLNA, PHACTR2, VILL, WASF2, GSN, DST, TMOD2, SSH2, CORO2B, MYO9A, KLHL20, INF2, DAAM1, CAPZA2, MYH9, PFN2	1372	274	20581	1.53292	0.999997	0.312154	0.297872
UP	Helicase	Helicase	17	1.15489	0.0287774	ZRANB3, DDX6, SHPRH, DDX5, FANCM, XRCC5, ERCC6L2, ATRX, HELZ, DICER1, SMARCA2, MOV10, DHX57, DHX15, DNA2, ERCC6, ASCC3	1372	143	20581	1.7833	0.999998	0.316675	0.302187
UP	Cell cycle	Cell cycle	57	3.87228	0.0289768	NCAPG2, CEP164, CIB1, TRIOBP, CKS1B, SMC2, PPP6C, NIPBL, CHMP1B, CNTRL, CDK20, KNTC1, NUDC, TET2, HAUS4, LIG4, ANXA11, HAUS5, TERF1, CKAP5, KAT2B, DYNC1LI1, CCNE2, POC5, TFDP2, C9ORF69, CDC37, JTB, PIK3C3, KCTD11, BIRC6, ARHGEF2, CACUL1, TP53, PAFAH1B1, AVPI1, KMT2E, SDCCAG3, RABGAP1, CDCA4, TAF1L, PDS5B, ARPP19, NSL1, MAPK7, TPR, MAP9, CASP8AP2, UBE2I, CDKN2A, RCC2, CDC5L, RAB11A, SON, CDK6, ATM…	1372	650	20581	1.31545	0.999999	0.316675	0.302187
UP	domain:BTB	domain:BTB	20	1.3587	0.0034521	ZBTB18, ZBTB37, KLHL28, ZBTB42, ZBTB20, KEAP1, KLHL24, KCNRG, ZBTB4, KLHL20, KBTBD3, KBTBD6, KLHL7, ENC1, SPOP, TRIM13, KCTD11, ZBTB7B, KBTBD7, KCTD15	1343	144	20063	2.07485	0.999991	0.30542	0.303149
UP	mutagenesis site	mutagenesis site	178	12.0924	0.00405968	SCARB2, UBE3C, FRMPD4, ITSN1, FBXO25, KEAP1, CIB1, FNBP1L, ELK1, CDK20, FBXO6, ZFPL1, VPS36, SCAPER, MAP3K4, MYLIP, CXADR, RALGAPA1, ANK2, MITF, DICER1, HSPG2, MR1, CCNB1IP1, PIAS1, DOK1, STIM1, CCNE2, DAAM1, ERF, TSSK6, PPIH, MASP2, RBCK1, TP53, EPHA2, KMT2E, ZNF395, MAOA, RASGRP4, ADH5, SLC9A1, TRPM2, NUAK1, RHOT1, IRAK1, INPP5F, PSAP, ABL1, EIF4EBP3, MAP4, FADD, PAG1, MAP2K5, BPTF, STARD13, UB…	1343	2191	20063	1.21366	0.999999	0.349703	0.347103
UP	repeat:WD 3	repeat:WD 3	31	2.10598	0.00416065	WDR48, WDR4, TULP4, LYST, CORO1C, WDR92, WDR90, POC1A, WDR7, TBL1X, PAAF1, FBXW4, FBXW7, LRBA, FBXW9, CORO2B, EML2, SMU1, EML6, TBL2, NBEA, ATG16L1, PPP2R2B, DMXL2, GEMIN5, PREB, PHIP, BRWD1, TECPR2, CDRT1, PAFAH1B1	1343	269	20063	1.72159	0.999999	0.349703	0.347103
UP	Aminopeptidase	Aminopeptidase	6	0.407609	0.0355051	NPEPPS, NPEPL1, DNPEP, RNPEP, TPP2, LNPEP	1372	28	20581	3.21444	1	0.378997	0.361657
UP	Fatty acid metabolism	Fatty acid metabolism	15	1.01902	0.0365487	ELOVL4, AASDH, OXSM, PRKAG1, HSD17B4, HACD3, ADIPOR1, ACACB, ACSF2, PTGS1, ACOX1, EHHADH, FASN, ACADM, MGLL	1372	124	20581	1.8146	1	0.381269	0.363826
UP	Gangliosidosis	Gangliosidosis	3	0.203804	0.0387341	GLB1, HEXA, PSAP	1372	5	20581	9.00044	1	0.393685	0.375674
UP	Disease mutation	Disease mutation	192	13.0435	0.0395997	DPAGT1, SCARB2, ISCA2, PRDM5, XYLT2, PLOD3, ZBTB20, HOXA13, SOX2, EFEMP2, STS, ZNF81, NAGLU, TUBB1, LONP1, SACS, PDK3, PIEZO1, FBXO7, MFSD2A, G6PD, PHYKPL, MTUS1, LIG4, ANK2, TSC1, DNAAF5, MITF, DICER1, TTC7A, SDHD, HSPG2, FOXP2, GTPBP3, STIM1, BIN1, AKAP9, ERF, ORAI1, MATR3, MASP2, RBCK1, DNA2, TP53, EPHA2, NOTCH3, H6PD, ABCB7, MAOA, TWIST2, XPC, SLC9A1, ORC4, EMG1, BAG3, FLRT3, TTC21B, PSAP, NL…	1372	2550	20581	1.12947	1	0.393685	0.375674
UP	CBS domain	CBS domain	5	0.339674	0.040312	CLCN7, CLCN5, CLCN4, PRKAG1, CNNM4	1372	20	20581	3.75018	1	0.393685	0.375674
UP	Cell division	Cell division	36	2.44565	0.0422403	SDCCAG3, CDCA4, NCAPG2, CEP164, CIB1, PDS5B, ARPP19, TRIOBP, NSL1, CKS1B, SMC2, CHMP1B, TPR, CNTRL, CDK20, KNTC1, MAP9, NUDC, UBE2I, RCC2, HAUS4, LIG4, ANXA11, HAUS5, TERF1, CKAP5, DYNC1LI1, CDK6, CCNE2, CDC37, JTB, BIRC6, PIK3C3, ARHGEF2, FBXL7, PAFAH1B1	1372	388	20581	1.39182	1	0.403922	0.385442
UP	Limb-girdle muscular dystrophy	Limb-girdle muscular dystrophy	6	0.407609	0.0461801	GMPPB, DNAJB6, SGCB, LMNA, BVES, FKTN	1372	30	20581	3.00015	1	0.427303	0.407753
UP	Translation regulation	Translation regulation	13	0.883152	0.0465471	PTCD3, PA2G4, MIF4GD, AGO3, CNOT1, AGO2, EIF4EBP1, EIF4EBP3, CPEB3, PAIP2, EIF4G2, TNRC6A, TNRC6B	1372	105	20581	1.85723	1	0.427303	0.407753
UP	domain:DDHD	domain:DDHD	4	0.271739	0.00512293	PITPNM1, PITPNM2, DDHD2, DDHD1	1343	6	20063	9.9593	1	0.42008	0.416956
UP	Kelch repeat	Kelch repeat	10	0.679348	0.0490292	KBTBD3, KBTBD6, ATRNL1, KLHL7, ENC1, KLHL28, KEAP1, KLHL24, KBTBD7, KLHL20	1372	72	20581	2.08343	1	0.441263	0.421074
UP	Autophagy	Autophagy	15	1.01902	0.0511125	GABARAPL3, RGS19, MAP1LC3B2, FNBP1L, TM9SF1, ATG101, ATG16L1, RAB24, ABL1, EPG5, PIK3C3, ATG7, TECPR2, RNF185, ATG2B	1372	130	20581	1.73085	1	0.451166	0.430524
UP	DNA repair	DNA repair	28	1.90217	0.0550685	INO80D, CEP164, XPC, UNG, TDG, ABL1, REV3L, FBXO6, ASCC3, ZSWIM7, BARD1, ZRANB3, SHPRH, SUPT16H, POLN, FANCM, ERCC6L2, XRCC5, ATRX, LIG4, CDC5L, RAD23A, INIP, C7ORF49, ERCC5, ERCC6, DNA2, ATR	1372	293	20581	1.43352	1	0.465442	0.444147
UP	Emery-Dreifuss muscular dystrophy	Emery-Dreifuss muscular dystrophy	3	0.203804	0.0555693	TMEM43, LMNA, SYNE1	1372	6	20581	7.50036	1	0.465442	0.444147
UP	Fatty acid biosynthesis	Fatty acid biosynthesis	8	0.543478	0.0557719	ELOVL4, FASN, OXSM, PRKAG1, HACD3, ACACB, MGLL, PTGS1	1372	52	20581	2.3078	1	0.465442	0.444147
UP	Host-virus interaction	Host-virus interaction	35	2.37772	0.0574801	ANKRD17, SCARB2, VAC14, NLRX1, WDR48, SHC1, YWHAB, BICD1, PSMB10, UNG, ATP6V1H, FADD, WASF2, PAAF1, CPSF4, UBE2I, CXADR, FBXW7, MAGI3, HMGA1, RAD23A, DYNC1LI1, KAT2B, POLA1, LMBRD1, VAPB, C9ORF69, BIN1, CCDC86, LTBR, RBCK1, MFGE8, TLN1, TP53, EPHA2	1372	385	20581	1.3637	1	0.471132	0.449577
UP	Cell projection	Cell projection	60	4.07609	0.0590399	SCYL3, C2CD5, FRMPD4, ITSN1, DOCK7, CIB1, TBC1D32, SH3PXD2B, CDK20, PDE4A, PIEZO1, NRCAM, EPHA4, DST, SIGMAR1, KIF7, DAAM1, CTTN, MAP1B, RUFY3, IL1RAPL1, ARHGEF2, TLN1, FKBP4, EPHA2, UNC119B, KANK1, MACF1, ADCY6, TTBK2, CORO1C, TRPM2, PALMD, FLRT3, TTC21B, POC1A, CCT8, WASF2, C5ORF42, TOR1A, RAB3IP, CRIPT, MSN, KLHL24, RSG1, KLHL20, CCDC88A, TTLL5, FER, FMNL1, CDK6, GLRB, APC, KIAA0586, CAPRIN1, …	1372	721	20581	1.24833	1	0.475427	0.453675
UP	short sequence motif:Nuclear export signal	short sequence motif:Nuclear export signal	9	0.611413	0.00601445	TOP2B, PER1, ZNF395, HTT, KEAP1, NFATC1, TP53, SLC2A4RG, HDAC7	1343	42	20063	3.2012	1	0.481443	0.477863
UP	zinc finger region:C3H1-type	zinc finger region:C3H1-type	7	0.475543	0.00639234	TOE1, DHX57, ZC3H12A, RC3H1, HELZ, ZC3H13, RC3H2	1343	26	20063	4.02202	1	0.499792	0.496076
UP	repeat:HEAT 4	repeat:HEAT 4	9	0.611413	0.0069655	VAC14, SCYL3, NIPBL, CAND1, HTT, MROH7, DNAAF5, RANBP6, CKAP5	1343	43	20063	3.12676	1	0.532227	0.52827
UP	S-adenosyl-L-methionine	S-adenosyl-L-methionine	18	1.22283	0.0726551	KMT2E, PRMT5, NNMT, TRMT10C, KMT2C, MEPCE, PRDM5, RSAD1, NSUN3, NSUN6, FAM86C2P, ASH1L, COQ5, METTL22, EMG1, KIAA1456, PRMT9, TRDMT1	1372	174	20581	1.5518	1	0.572262	0.54608
UP	Protein synthesis inhibitor	Protein synthesis inhibitor	3	0.203804	0.0744274	CAPRIN1, EIF4EBP1, EIF4EBP3	1372	7	20581	6.42888	1	0.572262	0.54608
UP	Protein transport	Protein transport	51	3.46467	0.0754264	ARF1, C2CD5, NXT1, ZFAND6, DENND1A, WASH2P, LYST, CHMP1B, TMED1, VPS35, KPNA5, VPS36, NUP133, VPS37C, VPS13A, VPS13B, VPS37D, PEX1, DOPEY1, PITPNM1, RABEP2, RAB34, PREB, EXOC6, EXOC2, UNC119B, STX12, SDCCAG3, GOSR2, AP3M1, AP5M1, MICALL1, TPR, RAB24, AP2S1, ATG7, ANKRD50, SNX6, RAB3IP, EXOC6B, AP3D1, HOOK3, RANBP6, RSG1, RAB11A, KLHL20, NECAP2, MCM3AP, ATG16L1, HOOK1, SNX15	1372	610	20581	1.25416	1	0.572262	0.54608
UP	Neuropathy	Neuropathy	11	0.747283	0.0760523	INF2, DST, NAGLU, SPTLC2, DMXL2, LMNA, HSPB1, PDK3, IKBKAP, SLC12A6, AARS	1372	90	20581	1.83342	1	0.572262	0.54608
UP	Differentiation	Differentiation	55	3.73641	0.0794882	GSK3B, DAZAP1, DOCK7, PIK3CD, CIB1, SPATA20, ALKBH5, MDK, SH3PXD2B, ZC3H12A, BCL7B, THSD7A, HES6, EGFL7, PAQR7, STRBP, TCF12, FOXL2, SLC7A5, ANGPTL6, BIN1, RUFY3, TSSK6, MMP19, VAMP5, EPHA2, PAFAH1B1, GAS7, ZNF431, NOTCH3, SEMA3C, SEMA3A, TWIST2, SPATA2, PLD6, RFNG, RASGRP4, GLIS2, TYMP, NHLH2, MAPK7, SRY, MICALCL, ZBTB7B, TNFSF12, OSGIN1, BMP3, CDK6, HOOK1, CAPRIN1, TCF4, RBM45, SIM1, MURC, SIM2	1372	667	20581	1.23694	1	0.588469	0.561545
UP	Sphingolipid metabolism	Sphingolipid metabolism	5	0.339674	0.0811378	SMPD2, CERS5, SPTLC2, GBA, PSAP	1372	25	20581	3.00015	1	0.591147	0.564101
UP	Multifunctional enzyme	Multifunctional enzyme	10	0.679348	0.0840877	ZRANB3, NDST2, H6PD, FASN, AGL, EHHADH, NAALAD2, DNA2, ACACB, COASY	1372	80	20581	1.87509	1	0.603067	0.575475
UP	nucleotide phosphate-binding region:ATP	nucleotide phosphate-binding region:ATP	87	5.91033	0.00815043	DYRK4, TOP2B, GSK3B, BMPR2, MAST4, MAST2, SMC2, DHX57, CDK20, DHX15, LONP1, PDK3, IKBKE, EPHB4, MAP3K4, PDK1, MAGI1, EPHA4, SHPRH, MAGI3, ATRX, STARD9, SARS, PEX1, DICER1, KIF7, DCK, COASY, VWA8, DYNC1LI1, KATNAL1, KIF16B, THRAP3, MSH4, TSSK6, MYH9, DNA2, EPHA2, ATP6V1A, IQCA1, DDX6, DDX5, NLRX1, ABCB7, AASDH, ATP10D, ACACB, TTBK2, ATAD2B, ORC4, NUAK1, MAPK7, PHKG1, IRAK1, SGK494, ABL1, NLRP3, AS…	1343	994	20063	1.30753	1	0.608928	0.6044
UP	compositionally biased region:Ser-rich	compositionally biased region:Ser-rich	44	2.98913	0.00844793	ANKRD17, RNF10, MCTP1, CSRNP3, CCDC186, MAST4, ZFAND6, BAZ2B, TTBK2, SYNE1, RAI1, MED13, UBN2, ZNF703, ZNF280C, PWWP2A, TCP11L2, MROH7, RICTOR, TNRC18, EIF4EBP3, MICALCL, ATXN7L1, ZC3H13, FNIP2, ANKRD50, NCOA1, BRD2, SKIDA1, NBEAL1, RPRD2, ASH1L, ZFHX4, KLF16, PIAS1, PER1, APC, TBC1D4, KAT6B, THRAP3, RLIM, GTF2IRD1, RAPGEF6, TNRC6A	1343	441	20063	1.49051	1	0.617434	0.612842
UP	short sequence motif:Nuclear localization signal	short sequence motif:Nuclear localization signal	36	2.44565	0.00886072	PLAG1, XPC, TAF1L, CAPG, HNRNPR, NPEPPS, RAI1, NKRF, HSF2, LMNA, ABL1, KPNA5, TOE1, BRD2, NUDC, PARP3, PCIF1, NAP1L2, AEN, NFATC1, PPP2R5C, TERF1, PIAS1, NFKB2, PER1, TNIP1, TFDP2, HNRNPA2B1, LCOR, ERCC5, GTF2IRD1, MATR3, ERCC6, SIM1, SIM2, SLC2A4RG	1343	344	20063	1.56338	1	0.619709	0.615101
UP	domain:F-box	domain:F-box	12	0.815217	0.00890711	FBXW4, FBXW7, FBXO38, FBXW9, FBXO25, FBXO3, FBXO6, SKP2, ECT2L, FBXO7, FBXL7, FBXL12	1343	73	20063	2.45572	1	0.619709	0.615101
UP	domain:RRM 2	domain:RRM 2	17	1.15489	0.00921638	TIA1, DAZAP1, MYEF2, PABPC5, SRSF1, HNRNPR, RNPC3, PTBP2, HNRNPH1, RBM12B, HNRNPA2B1, RAVER2, HNRNPH2, MATR3, CPEB3, RBM45, SRSF9	1343	125	20063	2.0317	1	0.619709	0.615101
UP	domain:RRM 1	domain:RRM 1	17	1.15489	0.00921638	TIA1, DAZAP1, MYEF2, PABPC5, SRSF1, HNRNPR, RNPC3, PTBP2, HNRNPH1, RBM12B, HNRNPA2B1, RAVER2, HNRNPH2, MATR3, CPEB3, RBM45, SRSF9	1343	125	20063	2.0317	1	0.619709	0.615101
UP	Lipid degradation	Lipid degradation	12	0.815217	0.0949645	PLCB3, ABHD4, RARRES3, PLCL1, DDHD2, NAPEPLD, DDHD1, PLD6, PLD1, PLCD1, MGLL, PAFAH1B1	1372	106	20581	1.6982	1	0.662476	0.632166
UP	DNA replication	DNA replication	11	0.747283	0.0952579	REPIN1, CCDC88A, ORC4, POLA1, SUPT16H, POLN, NFIC, REV3L, LIG4, DNA2, DTD1	1372	94	20581	1.7554	1	0.662476	0.632166
UP	Lipid biosynthesis	Lipid biosynthesis	16	1.08696	0.0971448	CERS5, PCYT2, ELOVL4, OXSM, PRKAG1, HSD17B11, HACD3, ACACB, AGPAT2, PTGS1, PISD, C14ORF1, ETNK1, FASN, HSD17B1, MGLL	1372	156	20581	1.53854	1	0.665514	0.635066
UP	Mental retardation	Mental retardation	27	1.83424	0.0998854	MAOA, ZBTB20, GRIK2, NIPBL, ZNF81, TTC21B, GMPPA, ST3GAL5, NANS, ZBTB18, MBD5, ELOVL4, IRX5, ATRX, KIF7, SMARCA2, TMCO1, IL1RAPL1, CTNNB1, TCF4, ERCC6, ADNP, DNA2, TAF2, FGFR1, ATR, MCPH1	1372	299	20581	1.35458	1	0.674226	0.643379
UP	sequence variant	sequence variant	873	59.3071	0.0109702	SLC4A1AP, TSKU, KIAA1107, IL4I1, UBASH3B, FAM110B, ZC3H12A, TMEM8A, ZNF287, HES6, ZNF284, CXADR, STARD7, CACNA2D1, STARD9, ZNF10, RFX1, HSPG2, EML2, SIGIRR, MYL5, TMEM79, ORAI2, PSME1, JTB, ORAI1, ATF4, ZNF273, NLRX1, ABCB7, AASDH, CEP85L, BAZ2B, TAPBPL, HACD3, MRPL10, MTMR6, CYB5R4, PRKAR2B, RNF215, ATG7, PPARGC1A, C5ORF42, TOE1, ZNF264, ZNF263, MTERF2, ABCA6, LRBA, PMM2, LNPEP, LARP4, MRPL30, F…	1343	12443	20063	1.04812	1	0.723173	0.717795
UP	repeat:WD 4	repeat:WD 4	28	1.90217	0.0122257	WDR48, WDR4, LYST, CORO1C, WDR92, WDR90, POC1A, WDR7, TBL1X, PAAF1, FBXW4, FBXW7, LRBA, FBXW9, CORO2B, EML2, SMU1, EML6, TBL2, NBEA, ATG16L1, PPP2R2B, DMXL2, GEMIN5, PHIP, BRWD1, CDRT1, PAFAH1B1	1343	255	20063	1.64035	1	0.790439	0.784561
UP	domain:BEACH	domain:BEACH	4	0.271739	0.0129608	NBEA, LRBA, NBEAL1, LYST	1343	8	20063	7.46947	1	0.810885	0.804855
UP	compositionally biased region:Gln-rich	compositionally biased region:Gln-rich	19	1.29076	0.0130243	NCOA1, ANKRD17, ZNF384, KMT2C, STARD9, FBF1, TET2, TRERF1, ZFHX4, THAP11, RAI1, NIPBL, AKAP9, FAM63B, FAM171B, CPEB3, ARID2, TNRC6A, TNRC6B	1343	152	20063	1.86737	1	0.810885	0.804855
UP	domain:WW	domain:WW	6	0.407609	0.0134395	ARHGAP9, STXBP4, FRMPD4, CEP164, PCIF1, GAS7	1343	22	20063	4.07426	1	0.821521	0.815412
UP	compositionally biased region:Poly-Gln	compositionally biased region:Poly-Gln	19	1.29076	0.0166613	MAGI1, NCOA2, MBD5, MAML2, ATRX, FOXJ2, HTT, RPRD2, PROX1, SMARCA2, FOXP2, IRF2BPL, RAI1, FAM155A, RABEP2, KIAA0586, HSF2, PDE5A, BRWD1	1343	156	20063	1.81949	1	1	0.992833
UP	repeat:WD 8	repeat:WD 8	10	0.679348	0.0176139	EML6, WDR48, WDR90, DMXL2, GEMIN5, WDR7, PHIP, TBL1X, BRWD1, EML2	1343	60	20063	2.48982	1	1	0.992859
UP	zinc finger region:C2H2-type 23	zinc finger region:C2H2-type 23	5	0.339674	0.018957	ZNF91, ZFP62, ZNF845, ZNF658, ZNF721	1343	16	20063	4.66842	1	1	0.992859
UP	domain:LDL-receptor class A 4	domain:LDL-receptor class A 4	5	0.339674	0.018957	LRP1, LRP10, HSPG2, CORIN, LRP12	1343	16	20063	4.66842	1	1	0.992859
UP	domain:RRM 3	domain:RRM 3	10	0.679348	0.0194757	TIA1, MYEF2, HNRNPH1, PABPC5, RBM12B, RAVER2, HNRNPH2, HNRNPR, RBM45, PTBP2	1343	61	20063	2.44901	1	1	0.992859
UP	repeat:WD 7	repeat:WD 7	18	1.22283	0.0242928	WDR48, FBXW7, FBXW9, LYST, EML2, EML6, TBL2, ATG16L1, PPP2R2B, WDR90, DMXL2, POC1A, GEMIN5, WDR7, PHIP, TBL1X, BRWD1, PAFAH1B1	1343	151	20063	1.7808	1	1	0.992859
UP	repeat:Spectrin 25	repeat:Spectrin 25	3	0.203804	0.024497	MACF1, DST, SYNE1	1343	4	20063	11.2042	1	1	0.992859
UP	repeat:Spectrin 27	repeat:Spectrin 27	3	0.203804	0.024497	MACF1, DST, SYNE1	1343	4	20063	11.2042	1	1	0.992859
UP	repeat:Spectrin 28	repeat:Spectrin 28	3	0.203804	0.024497	MACF1, DST, SYNE1	1343	4	20063	11.2042	1	1	0.992859
UP	repeat:Spectrin 29	repeat:Spectrin 29	3	0.203804	0.024497	MACF1, DST, SYNE1	1343	4	20063	11.2042	1	1	0.992859
UP	repeat:Spectrin 26	repeat:Spectrin 26	3	0.203804	0.024497	MACF1, DST, SYNE1	1343	4	20063	11.2042	1	1	0.992859
UP	repeat:Spectrin 24	repeat:Spectrin 24	3	0.203804	0.024497	MACF1, DST, SYNE1	1343	4	20063	11.2042	1	1	0.992859
UP	domain:PAZ	domain:PAZ	4	0.271739	0.0251138	HSD3B7, AGO3, AGO2, DICER1	1343	10	20063	5.97558	1	1	0.992859
UP	repeat:HEAT 5	repeat:HEAT 5	7	0.475543	0.0270398	VAC14, NIPBL, CAND1, HTT, DNAAF5, RANBP6, CKAP5	1343	35	20063	2.98779	1	1	0.992859
UP	repeat:ANK 12	repeat:ANK 12	5	0.339674	0.0286616	ANKRD17, KIDINS220, EIF4EBP3, ANK2, ANKRD50	1343	18	20063	4.14971	1	1	0.992859
UP	domain:CBS 1	domain:CBS 1	5	0.339674	0.0286616	CLCN7, CLCN5, CLCN4, PRKAG1, CNNM4	1343	18	20063	4.14971	1	1	0.992859
UP	domain:CBS 2	domain:CBS 2	5	0.339674	0.0286616	CLCN7, CLCN5, CLCN4, PRKAG1, CNNM4	1343	18	20063	4.14971	1	1	0.992859
UP	repeat:Kelch 5	repeat:Kelch 5	10	0.679348	0.030956	KBTBD3, KBTBD6, ATRNL1, KLHL7, ENC1, KLHL28, KEAP1, KLHL24, KBTBD7, KLHL20	1343	66	20063	2.26348	1	1	0.992859
UP	repeat:ANK 4	repeat:ANK 4	19	1.29076	0.0358212	ANKRD17, KANK1, NOTCH3, ANKRD26, ANKRD30B, ANKRD46, CDKN2A, ANKRD36, KIDINS220, ANK2, NFKB2, BCL3, ANKRD31, EIF4EBP3, NFKBIE, PPP1R12C, ANKRD50, ASB1, NFKBIB	1343	170	20063	1.66965	1	1	0.992859
UP	zinc finger region:C2H2-type 1; atypical	zinc finger region:C2H2-type 1; atypical	7	0.475543	0.0388579	ZNF441, REPIN1, ZNF141, ZNF480, ZNF426, ZNF10, ZBTB4	1343	38	20063	2.75191	1	1	0.992859
UP	site:Mediates proton transfer from the protein to the inner aqueous phase	site:Mediates proton transfer from the protein to the inner aqueous phase	3	0.203804	0.0390314	CLCN7, CLCN5, CLCN4	1343	5	20063	8.96337	1	1	0.992859
UP	repeat:Spectrin 23	repeat:Spectrin 23	3	0.203804	0.0390314	MACF1, DST, SYNE1	1343	5	20063	8.96337	1	1	0.992859
UP	binding site:ATP; via amide nitrogen and carbonyl oxygen	binding site:ATP; via amide nitrogen and carbonyl oxygen	3	0.203804	0.0390314	CLCN5, CLCN4, ASS1	1343	5	20063	8.96337	1	1	0.992859
UP	site:Mediates proton transfer from the outer aqueous phase to the interior of the protein; involved in linking H(+) and Cl(-) transport	site:Mediates proton transfer from the outer aqueous phase to the interior of the protein; involved in linking H(+) and Cl(-) transport	3	0.203804	0.0390314	CLCN7, CLCN5, CLCN4	1343	5	20063	8.96337	1	1	0.992859
UP	repeat:WD 6	repeat:WD 6	21	1.42663	0.0392887	WDR48, FBXW7, LRBA, FBXW9, LYST, EML2, SMU1, EML6, TBL2, WDR92, ATG16L1, PPP2R2B, WDR90, DMXL2, POC1A, GEMIN5, WDR7, PHIP, TBL1X, BRWD1, PAFAH1B1	1343	196	20063	1.6006	1	1	0.992859
UP	domain:FCH	domain:FCH	5	0.339674	0.0408334	FCHSD1, FER, PACSIN3, FNBP1L, GAS7	1343	20	20063	3.73474	1	1	0.992859
UP	domain:Bromo	domain:Bromo	6	0.407609	0.0412429	KAT2B, BAZ2B, ASH1L, SMARCA2, ATAD2B, BPTF	1343	29	20063	3.09082	1	1	0.992859
UP	repeat:ANK 19	repeat:ANK 19	4	0.271739	0.0416659	ANKRD17, EIF4EBP3, ANK2, ANKRD50	1343	12	20063	4.97965	1	1	0.992859
UP	domain:Bromo 2	domain:Bromo 2	4	0.271739	0.0416659	BRD2, TAF1L, PHIP, BRWD1	1343	12	20063	4.97965	1	1	0.992859
UP	domain:Bromo 1	domain:Bromo 1	4	0.271739	0.0416659	BRD2, TAF1L, PHIP, BRWD1	1343	12	20063	4.97965	1	1	0.992859
UP	repeat:ANK 17	repeat:ANK 17	4	0.271739	0.0416659	ANKRD17, EIF4EBP3, ANK2, ANKRD50	1343	12	20063	4.97965	1	1	0.992859
UP	repeat:ANK 18	repeat:ANK 18	4	0.271739	0.0416659	ANKRD17, EIF4EBP3, ANK2, ANKRD50	1343	12	20063	4.97965	1	1	0.992859
UP	repeat:Kelch 4	repeat:Kelch 4	10	0.679348	0.0430151	KBTBD3, KBTBD6, ATRNL1, KLHL7, ENC1, KLHL28, KEAP1, KLHL24, KBTBD7, KLHL20	1343	70	20063	2.13413	1	1	0.992859
UP	repeat:Kelch 2	repeat:Kelch 2	10	0.679348	0.0464611	KBTBD3, KBTBD6, ATRNL1, KLHL7, ENC1, KLHL28, KEAP1, KLHL24, KBTBD7, KLHL20	1343	71	20063	2.10408	1	1	0.992859
UP	repeat:Kelch 3	repeat:Kelch 3	10	0.679348	0.0464611	KBTBD3, KBTBD6, ATRNL1, KLHL7, ENC1, KLHL28, KEAP1, KLHL24, KBTBD7, KLHL20	1343	71	20063	2.10408	1	1	0.992859
UP	repeat:Kelch 1	repeat:Kelch 1	10	0.679348	0.0464611	KBTBD3, KBTBD6, ATRNL1, KLHL7, ENC1, KLHL28, KEAP1, KLHL24, KBTBD7, KLHL20	1343	71	20063	2.10408	1	1	0.992859
UP	repeat:WD 5	repeat:WD 5	24	1.63043	0.0466866	WDR48, FBXW7, LRBA, FBXW9, LYST, CORO2B, EML2, SMU1, EML6, TBL2, WDR92, NBEA, ATG16L1, PPP2R2B, WDR90, DMXL2, POC1A, GEMIN5, WDR7, PHIP, TBL1X, BRWD1, PAAF1, PAFAH1B1	1343	237	20063	1.5128	1	1	0.992859
UP	domain:LDL-receptor class A 3	domain:LDL-receptor class A 3	5	0.339674	0.0478583	LRP1, LRP10, HSPG2, CORIN, LRP12	1343	21	20063	3.55689	1	1	0.992859
UP	repeat:ANK 16	repeat:ANK 16	4	0.271739	0.0515428	ANKRD17, EIF4EBP3, ANK2, ANKRD50	1343	13	20063	4.5966	1	1	0.992859
UP	compositionally biased region:Poly-Lys	compositionally biased region:Poly-Lys	22	1.49457	0.0545116	BRD2, MAGI3, STRBP, ATRX, TTC3P1, IQCE, HACD3, C20ORF96, POLA1, EML6, TTC3, CNTRL, ABL1, GEMIN5, NMT2, UTP20, TECPR2, DZIP3, TAF2, BPTF, MFSD2A, FERMT3	1343	216	20063	1.52156	1	1	0.992859
UP	compositionally biased region:Glu-rich	compositionally biased region:Glu-rich	28	1.90217	0.0550225	ZCCHC6, CSRNP3, SLC4A1AP, LOC100499484-C9ORF174, CEP164, RSF1, ZBTB4, AK9, TCEAL4, PES1, ZNF622, PAIP2, KIAA1429, SCAPER, BPTF, PEG3, SKIDA1, PODN, TRERF1, STIM1, MYBBP1A, CCDC9, KIF16B, EHBP1L1, AKAP9, ALMS1, ZNF652, CC2D1B	1343	292	20063	1.4325	1	1	0.992859
UP	zinc finger region:C2H2-type 5; degenerate	zinc finger region:C2H2-type 5; degenerate	5	0.339674	0.055507	ZFP30, ZNF480, ZNF138, ZNF721, ZFP82	1343	22	20063	3.39521	1	1	0.992859
UP	repeat:WD 16	repeat:WD 16	3	0.203804	0.0559856	EML6, WDR90, DMXL2	1343	6	20063	7.46947	1	1	0.992859
UP	repeat:Spectrin 22	repeat:Spectrin 22	3	0.203804	0.0559856	MACF1, DST, SYNE1	1343	6	20063	7.46947	1	1	0.992859
UP	domain:RAP	domain:RAP	3	0.203804	0.0559856	FASTKD1, FASTKD2, FASTKD3	1343	6	20063	7.46947	1	1	0.992859
UP	domain:DDT	domain:DDT	3	0.203804	0.0559856	RSF1, BAZ2B, BPTF	1343	6	20063	7.46947	1	1	0.992859
UP	metal ion-binding site:Magnesium 1; via carbonyl oxygen	metal ion-binding site:Magnesium 1; via carbonyl oxygen	3	0.203804	0.0559856	PDP1, IMPA1, IMPAD1	1343	6	20063	7.46947	1	1	0.992859
UP	region of interest:Interaction with HIPK2	region of interest:Interaction with HIPK2	3	0.203804	0.0559856	HMGA1, AXIN1, TP53	1343	6	20063	7.46947	1	1	0.992859
UP	repeat:Kelch 6	repeat:Kelch 6	8	0.543478	0.0567799	KBTBD6, ATRNL1, KLHL7, ENC1, KLHL28, KEAP1, KLHL24, KLHL20	1343	52	20063	2.2983	1	1	0.992859
UP	repeat:TPR 9	repeat:TPR 9	6	0.407609	0.059411	TTC37, DNAJC7, SH3TC1, TTC21B, VPS13A, TTC7A	1343	32	20063	2.80105	1	1	0.992859
UP	zinc finger region:C2H2-type 24	zinc finger region:C2H2-type 24	4	0.271739	0.0624359	ZNF594, ZNF91, ZNF845, ZNF658	1343	14	20063	4.26827	1	1	0.992859
UP	zinc finger region:C2H2-type 10; degenerate	zinc finger region:C2H2-type 10; degenerate	4	0.271739	0.0624359	ZNF284, ZNF429, ZNF700, ZNF117	1343	14	20063	4.26827	1	1	0.992859
UP	repeat:ANK 3	repeat:ANK 3	21	1.42663	0.0625842	BARD1, ANKRD17, KANK1, NOTCH3, ANKRD26, ANKRD30B, ANKRD46, CDKN2A, ANKRD36, KIDINS220, ANKRD12, ANK2, NFKB2, BCL3, ANKRD31, EIF4EBP3, NFKBIE, PPP1R12C, ANKRD50, ASB1, NFKBIB	1343	207	20063	1.51554	1	1	0.992859
UP	repeat:ANK 13	repeat:ANK 13	4	0.271739	0.0742958	ANKRD17, EIF4EBP3, ANK2, ANKRD50	1343	15	20063	3.98372	1	1	0.992859
UP	repeat:ANK 15	repeat:ANK 15	4	0.271739	0.0742958	ANKRD17, EIF4EBP3, ANK2, ANKRD50	1343	15	20063	3.98372	1	1	0.992859
UP	repeat:ANK 14	repeat:ANK 14	4	0.271739	0.0742958	ANKRD17, EIF4EBP3, ANK2, ANKRD50	1343	15	20063	3.98372	1	1	0.992859
UP	region of interest:In-membrane loop between two helices	region of interest:In-membrane loop between two helices	3	0.203804	0.0749714	CLCN7, CLCN5, CLCN4	1343	7	20063	6.4024	1	1	0.992859
UP	repeat:Spectrin 21	repeat:Spectrin 21	3	0.203804	0.0749714	MACF1, DST, SYNE1	1343	7	20063	6.4024	1	1	0.992859
UP	short sequence motif:Selectivity filter part_2	short sequence motif:Selectivity filter part_2	3	0.203804	0.0749714	CLCN7, CLCN5, CLCN4	1343	7	20063	6.4024	1	1	0.992859
UP	short sequence motif:Selectivity filter part_1	short sequence motif:Selectivity filter part_1	3	0.203804	0.0749714	CLCN7, CLCN5, CLCN4	1343	7	20063	6.4024	1	1	0.992859
UP	short sequence motif:Selectivity filter part_3	short sequence motif:Selectivity filter part_3	3	0.203804	0.0749714	CLCN7, CLCN5, CLCN4	1343	7	20063	6.4024	1	1	0.992859
UP	region of interest:In-membrane helix	region of interest:In-membrane helix	3	0.203804	0.0749714	CLCN7, CLCN5, CLCN4	1343	7	20063	6.4024	1	1	0.992859
UP	zinc finger region:C2H2-type 2; atypical	zinc finger region:C2H2-type 2; atypical	5	0.339674	0.0821027	ZNF441, ZNF571, PRDM5, ADNP, GLIS2	1343	25	20063	2.98779	1	1	0.992859
UP	repeat:ANK 11	repeat:ANK 11	5	0.339674	0.0821027	ANKRD17, KIDINS220, EIF4EBP3, ANK2, ANKRD50	1343	25	20063	2.98779	1	1	0.992859
UP	short sequence motif:LXXLL motif	short sequence motif:LXXLL motif	4	0.271739	0.0870663	JMJD1C, MYSM1, PPARGC1A, PIAS1	1343	16	20063	3.73474	1	1	0.992859
UP	cross-link:Glycyl lysine isopeptide (Lys-Gly) (interchain with G-Cter in ubiquitin)	cross-link:Glycyl lysine isopeptide (Lys-Gly) (interchain with G-Cter in ubiquitin)	24	1.63043	0.0888791	BARD1, ZRANB3, CASP8AP2, UBE2I, HDAC3, DST, VPS13C, RAD23A, PEX1, BAZ2B, ASH1L, NFKB2, SLC7A5, RNF103, H2AFJ, KIAA0586, TPP2, CEP162, UBXN7, TNRC18, CCT8, TP53, ZCCHC3, NKTR	1343	255	20063	1.40602	1	1	0.992859
UP	zinc finger region:RING-type	zinc finger region:RING-type	22	1.49457	0.0913189	BARD1, RNF20, RNF10, MYLIP, SHPRH, MAP3K1, KMT2C, RNF26, TTC3P1, KCNRG, TRIM8, RNF103, TRAF6, TTC3, RLIM, TRIM13, TRIM47, PCGF1, RBCK1, ZNF598, RNF185, TRIM11	1343	230	20063	1.42894	1	1	0.992859
UP	compositionally biased region:Poly-Ser	compositionally biased region:Poly-Ser	43	2.9212	0.0921908	MACF1, BMPR2, SPATA2, XPC, CXXC4, HDAC7, ATAD2B, RAI1, FGD6, BAG3, TPR, ABL1, EIF4EBP3, MICALCL, ATP7A, SOX4, RUNX1T1, BARD1, BRD2, MBD5, MAP3K1, RALGAPA1, SWT1, TTC3P1, ATRX, STARD9, PCIF1, FOXJ2, TSC1, ZFHX4, LEMD2, PER1, PITPNM1, SYNJ1, KAT6B, CELF2-AS1, CDC42EP4, TTC3, ERF, RLIM, TCF4, BRWD1, SLC2A4RG	1343	509	20063	1.26203	1	1	0.992859
UP	repeat:ANK 5	repeat:ANK 5	15	1.01902	0.0935144	ANKRD17, KANK1, NOTCH3, ANKRD26, ANKRD30B, KIDINS220, ANK2, NFKB2, BCL3, ANKRD31, EIF4EBP3, NFKBIE, ANKRD50, ASB1, NFKBIB	1343	142	20063	1.57806	1	1	0.992859
UP	repeat:Gelsolin-like 1	repeat:Gelsolin-like 1	3	0.203804	0.0956416	GSN, CAPG, VILL	1343	8	20063	5.6021	1	1	0.992859
UP	zinc finger region:C2H2-type 25	zinc finger region:C2H2-type 25	3	0.203804	0.0956416	ZNF91, ZNF845, ZNF721	1343	8	20063	5.6021	1	1	0.992859
UP	repeat:Gelsolin-like 3	repeat:Gelsolin-like 3	3	0.203804	0.0956416	GSN, CAPG, VILL	1343	8	20063	5.6021	1	1	0.992859
UP	repeat:Gelsolin-like 2	repeat:Gelsolin-like 2	3	0.203804	0.0956416	GSN, CAPG, VILL	1343	8	20063	5.6021	1	1	0.992859
UP	repeat:ANK 24	repeat:ANK 24	3	0.203804	0.0956416	ANKRD17, EIF4EBP3, ANK2	1343	8	20063	5.6021	1	1	0.992859
UP	repeat:WD 15	repeat:WD 15	3	0.203804	0.0956416	EML6, WDR90, DMXL2	1343	8	20063	5.6021	1	1	0.992859
UP	repeat:Spectrin 19	repeat:Spectrin 19	3	0.203804	0.0956416	MACF1, DST, SYNE1	1343	8	20063	5.6021	1	1	0.992859
UP	repeat:Spectrin 20	repeat:Spectrin 20	3	0.203804	0.0956416	MACF1, DST, SYNE1	1343	8	20063	5.6021	1	1	0.992859

## Sheet: UP_KEGG_AD6
Category	ID	Term	Count	%	PValue	Genes	List Total	Pop Hits	Pop Total	Fold Enrichment	Bonferroni	Benjamini	adj_pval
KEGG	hsa04020	hsa04020:Calcium signaling pathway	25	1.92753	0.000385	RYR2, PDE1A, CACNA1B, CACNA1D, CACNA1E, GRM5, EDNRA, HTR7, ERBB4, BDKRB1, SPHK1, ATP2B3, PRKCA, ATP2B2, HTR5A, SLC8A3, ITPKB, P2RX4, ADORA2B, CAMK4, ORAI3, VDAC3, PLCD3, CALM1, PLCD4	439	179	6879	2.18851	0.0955059	0.0951841	0.0951841
KEGG	hsa04024	hsa04024:cAMP signaling pathway	26	2.00463	0.000729	GRIA2, RYR2, VIPR2, PDE3B, PIK3R3, CACNA1D, GLI1, PAK1, MAPK8, EDNRA, RRAS, NPY, SOX9, GRIA4, GABBR2, HTR1E, PTCH1, ATP2B3, ATP1B3, ATP2B2, TIAM1, CAMK4, PDE3A, CALM1, MYL9, CNGB1	439	198	6879	2.05764	0.173403	0.0951841	0.0951841
KEGG	hsa04060	hsa04060:Cytokine-cytokine receptor interaction	25	1.92753	0.0206387	CSF3, CTF1, CXCL8, IL20RA, IL20RB, CXCL1, CXCL3, CXCL2, CXCL5, CCL8, CCL7, CCL2, IL15RA, IL10RB, IL15, TNFRSF19, LIF, TNFRSF10B, OSMR, TNFRSF1B, GDF5, IL23A, CLCF1, TNFSF8, IL17A	439	243	6879	1.61211	0.995674	1	1
KEGG	hsa04723	hsa04723:Retrograde endocannabinoid signaling	13	1.00231	0.0261161	GABRB3, GABRA2, GRIA2, KCNJ9, CACNA1B, CACNA1D, PRKCA, GRM5, MAPK8, GNG2, SLC17A8, GRIA4, KCNJ3	439	101	6879	2.01689	0.998999	1	1
KEGG	hsa05032	hsa05032:Morphine addiction	12	0.925212	0.0289544	GABRB3, GABRA2, GABBR2, GNG2, GRK4, KCNJ9, PDE1A, PDE3B, PDE3A, CACNA1B, PRKCA, KCNJ3	439	91	6879	2.06633	0.999533	1	1
KEGG	hsa04360	hsa04360:Axon guidance	15	1.15652	0.0305836	ROBO2, EPHA5, NRP1, EPHA7, DCC, SEMA6D, SEMA3G, PAK1, RGS3, DPYSL5, SLIT2, SRGAP3, PAK3, LRRC4C, SRGAP1	439	127	6879	1.85075	0.999699	1	1
KEGG	hsa04514	hsa04514:Cell adhesion molecules (CAMs)	16	1.23362	0.0359539	NLGN3, CNTNAP2, NLGN1, NLGN4X, NEGR1, SDC4, CADM1, NRXN1, PDCD1LG2, GLG1, NFASC, CDH1, SDC1, ITGA6, LRRC4C, ICOSLG	439	142	6879	1.7656	0.999929	1	1
KEGG	hsa04713	hsa04713:Circadian entrainment	12	0.925212	0.0381372	RYR2, GRIA2, RPS6KA5, GNG2, PER3, KCNJ9, NOS1AP, CACNA1D, PRKCA, CALM1, KCNJ3, GRIA4	439	95	6879	1.97933	0.999961	1	1
KEGG	hsa04668	hsa04668:TNF signaling pathway	13	1.00231	0.0386442	CEBPB, MLKL, IL15, LIF, PIK3R3, CXCL1, TRAF1, CXCL3, TNFRSF1B, CXCL2, MAPK8, RPS6KA5, CCL2	439	107	6879	1.9038	0.999966	1	1
KEGG	hsa05133	hsa05133:Pertussis	10	0.77101	0.0475265	C3, MAPK8, CXCL8, C1S, IL23A, IRF1, CASP1, ITGA5, CALM1, CXCL5	439	75	6879	2.08929	0.999997	1	1
KEGG	hsa04512	hsa04512:ECM-receptor interaction	11	0.848111	0.0487515	SV2C, SDC4, LAMA2, LAMB3, SV2B, ITGB3, TNC, SDC1, ITGA6, LAMB1, ITGA5	439	87	6879	1.98123	0.999998	1	1
KEGG	hsa00534	hsa00534:Glycosaminoglycan biosynthesis - heparan sulfate / heparin	5	0.385505	0.0625693	EXT1, NDST4, GLCE, NDST3, HS3ST1	439	24	6879	3.26452	1	1	1
KEGG	hsa04810	hsa04810:Regulation of actin cytoskeleton	20	1.54202	0.0755631	ITGB3, ARPC1B, ACTN1, PIK3R3, MYL12A, TIAM1, PAK1, MRAS, FGF9, RRAS, FGF19, BDKRB1, ITGA6, ITGA5, PAK3, WASF1, ARHGEF7, PPP1R12B, FGF12, MYL9	439	210	6879	1.49235	1	1	1
KEGG	hsa04630	hsa04630:Jak-STAT signaling pathway	15	1.15652	0.077108	IL15RA, CSF3, CTF1, IL10RB, IL15, IL20RA, LIF, IL20RB, PIK3R3, STAM, OSMR, IL23A, STAT6, IL13RA2, JAK1	439	145	6879	1.621	1	1	1
KEGG	hsa05205	hsa05205:Proteoglycans in cancer	19	1.46492	0.0853379	WNT5B, SDC4, ITGB3, MMP2, PTCH1, PLAUR, PIK3R3, CBLB, PRKCA, ANK3, TIAM1, PAK1, MRAS, RRAS, ERBB4, SDC1, HPSE, ITGA5, PPP1R12B	439	200	6879	1.48862	1	1	1
KEGG	hsa04726	hsa04726:Serotonergic synapse	12	0.925212	0.0945802	GABRB3, CYP2J2, HTR7, GNG2, HTR1E, KCNJ9, CACNA1B, KCNN2, CACNA1D, PRKCA, HTR5A, KCNJ3	439	111	6879	1.69402	1	1	1
KEGG	hsa05014	hsa05014:Amyotrophic lateral sclerosis (ALS)	7	0.539707	0.0959651	GRIA2, CASP12, CASP1, SLC1A2, NEFL, NEFM, TNFRSF1B	439	50	6879	2.19376	1	1	1
UP	Alternat	Alternative splicing	719	55.4356	3.5e-11	TES, PID1, SERPINE2, WIPF1, SERPINE1, DPY19L2P2, DCAF5, ACCS, MILR1, ALKBH3, PREX1, HTR7, ZSCAN31, NDST4, NDST3, MYB, ANKS1B, ZNF17, GABARAPL1, RBFOX1, RBFOX2, NUP210, DAPK1, TSTD2, ZNF160, ARMC9, RFX2, GTPBP2, EML1, DDIT3, MPPE1, ADPRM, MYL9, PRR13, RHNO1, EXD2, ABCB1, ABCB6, IL20RA, IL20RB, NEDD4L, NYAP2, GIGYF2, GLG1, SKA2, CYB5R2, FAM221A, LDHA, EPB41L1, MOV10L1, ST3GAL6, PPARGC1B, PLK4, AFAP…	1185	10587	20581	1.17952	1.6e-08	1.58e-08	1.46e-08
UP	Synapse	Synapse	55	4.24056	6.9e-11	GABRB3, SNAP25, ICA1, GRIK3, PPP1R9A, GPHN, GRIP1, TRIM9, PCLO, OPHN1, LRRTM2, ANKS1B, CADPS2, UNC13A, DSCAM, ANK3, OLFM3, LRRC7, KCTD16, CNTNAP4, VAMP3, NLGN3, GRIA2, RGS17, NLGN1, CHRNA3, CHRNA5, NRXN1, KCNA2, LIN7A, GLRA2, SV2C, SV2B, CAMK2N1, SLC17A8, LRRC4C, WASF1, GRIA4, GABRA2, LGI1, SYT4, GABBR2, NLGN4X, PTPRN2, CADM1, CADM2, CADPS, SAMD4A, ATP2B2, DLG2, SYT11, RIMBP2, CBLN3, CNIH3, CBLN1	1185	357	20581	2.67573	3.15e-08	1.58e-08	1.46e-08
UP	Cell jun	Cell junction	78	6.01388	6.88e-09	GABRB3, SNAP25, TES, ITGB3, ICA1, GRIK3, PPP1R9A, GPHN, GRIP1, EPB41L4B, TRIM9, PCLO, SH3PXD2A, OPHN1, CDH1, LRRTM2, PRX, TNS3, ANKS1B, CADPS2, UNC13A, DSCAM, ACTN1, PLAUR, SHROOM2, ANK3, TIAM1, OLFM3, LRRC7, SPECC1L, PKP2, KIFC3, ITGA5, ARHGEF7, KCTD16, CNTNAP4, VAMP3, NLGN3, GRIA2, RGS17, NLGN1, CHRNA3, CHRNA5, NRXN1, KCNA2, LIN7A, PPL, GLRA2, PAK1, SV2C, SV2B, CAMK2N1, SLC17A8, CTNNA2, LRRC4C,…	1185	675	20581	2.00696	3.14e-06	1.05e-06	9.72e-07
UP	Glycopro	Glycoprotein	335	25.8288	2.3e-07	SLC23A2, IL1RN, VIPR2, SERPINE2, THSD7B, SLC23A1, SERPINE1, DPY19L2P2, LDLRAD3, MILR1, EDNRA, GPR176, HTR7, LIPC, NDST4, ANPEP, NDST3, NIPAL3, C3AR1, PIEZO2, SLC12A7, SLC12A8, ICOSLG, EYS, CHGB, EPHA5, IL15RA, EPHA7, NUP210, KCNK10, GLCE, ISLR2, RNASE1, FNDC5, CH25H, SFRP1, PSG4, CRISPLD2, ABCB1, SDC4, GYPC, EPHA10, EPB41, FUT10, IL20RA, PCDH15, FPR1, IL20RB, GLG1, CRHR2, C3, HSD11B1, APOO, TSPAN…	1185	4551	20581	1.27846	0.000105	2.62e-05	2.43e-05
UP	Phosphop	Phosphoprotein	558	43.0224	3.18e-07	PID1, WIPF1, POP1, DCAF5, MILR1, PREX1, EVA1A, DPYSL5, MYB, C3AR1, C2ORF81, CHGB, ANKS1B, UNC13A, RBFOX2, NUP210, DAPK1, TSTD2, ARMC9, RFX2, PRKCA, EML1, DDIT3, DDIT4, ORAI3, ATF5, MYL9, FPR1, NEDD4L, NYAP2, GIGYF2, GLG1, SKA2, C3, LDHA, WDR70, EPB41L1, S100A11, PPARGC1B, PLK4, AFAP1L2, AFAP1L1, CADM1, CADM2, FUCA1, PLK2, RMDN3, PRDX6, LARP6, EIF1, MLLT11, FOSL1, FAM111A, SLC6A9, CDK14, WDR47, AR…	1185	8246	20581	1.17527	0.000145	2.91e-05	2.7e-05
UP	Transpor	Transport	158	12.182	1.61e-05	GLTP, KCNG1, RAB3C, SLC23A2, KCNG3, ATP8A1, GOLT1A, SLC23A1, BEST3, FADS3, FADS2, IPO9, HERC1, KIF5C, KPNA6, PIEZO2, SLC16A3, SLC12A7, SLC12A8, CADPS2, NUP210, KCNK10, KCNH7, ATP1B3, KCTD7, SLC9B2, SLC9A7, VDAC3, RAB38, KDELR3, MPPE1, KCTD16, RTN3, GRIA2, ENY2, CHRNA3, ABCB1, KCNE3, ABCB6, CHRNA5, RBM8A, HVCN1, STXBP2, CACNA1B, SLC1A2, CACNA1D, SLC1A4, LIN7A, SLC1A5, CPLX2, CACNA1E, NALCN, APOO, …	1185	1978	20581	1.38733	0.00733577	0.00122712	0.00113852
UP	Ion chan	Ion channel	41	3.16114	4.96e-05	GABRB3, KCNG1, GRIA2, KCNK6, RYR2, KCNG3, CHRNA3, KCNE3, CHRNA5, HVCN1, KCNA2, CACNA1B, GRIK3, CACNA1D, BEST3, CACNA1E, NALCN, GLRA2, KCNMB2, PIEZO2, KCNN2, SCN5A, ASIC2, SCN3B, SCN3A, GRIA4, KCNJ3, GABRA2, KCNK10, KCNH7, KCNJ9, TRPC4, KCNB2, KCNAB1, KCNJ18, KCTD7, P2RX4, FXYD5, MCU, CNGB1, KCTD16	1185	359	20581	1.98352	0.0223974	0.00323593	0.00300226
UP	Membrane	Membrane	495	38.165	5.99e-05	DPY19L2P2, MILR1, PREX1, GPR176, HTR7, EVA1A, NDST4, NDST3, MYB, C3AR1, ANKS1B, GABARAPL1, UNC13A, NUP210, GLCE, PRKCA, TMX2-CTNND1, CH25H, ORAI3, MPPE1, ADPRM, EXD2, ABCB1, ABCB6, FPR1, IL20RA, IL20RB, GLG1, HSD11B1, CYB5R2, LDHA, KCNMB2, ST3GAL6, ST3GAL1, S100A10, LINC00672, CADM1, CADM2, APCDD1L, ERLIN1, RMDN3, GPR137C, SLC6A9, FAT3, TNFSF8, FXYD5, PCDHB3, CDK14, PCDHB7, GABRB3, NRSN1, SNX10, …	1185	7494	20581	1.1472	0.026987	0.00341963	0.0031727
UP	glycosyl	glycosylation site:N-linked (GlcNAc...)	312	24.0555	1.58e-06	SLC23A2, IL1RN, VIPR2, SERPINE2, THSD7B, SLC23A1, SERPINE1, LDLRAD3, MILR1, EDNRA, GPR176, HTR7, LIPC, NDST4, ANPEP, NDST3, NIPAL3, C3AR1, PIEZO2, CCNL2, SLC12A7, SLC12A8, ICOSLG, EYS, EPHA5, IL15RA, EPHA7, NUP210, KCNK10, GLCE, ISLR2, RNASE1, FNDC5, CH25H, SFRP1, PSG4, CRISPLD2, ABCB1, GYPC, EPHA10, FUT10, IL20RA, PCDH15, FPR1, IL20RB, GLG1, CRHR2, C3, HSD11B1, TSPAN8, STC2, KCNMB2, ST8SIA4, MLE…	1166	4234	20063	1.26795	0.00449583	0.00450754	0.00449808
UP	Calmodul	Calmodulin-binding	22	1.69622	0.00017	RYR2, MYO10, DAPK1, EPB41, MYH15, SPHK1, PDE1A, ATP2B3, ATP2B2, MYO1D, SLC8A3, ITPKB, MYO1C, MAP2, MYO5B, CAMK4, CTH, MYO5C, KCNN2, FBXL2, SCN5A, MYH10	1185	152	20581	2.51378	0.0745992	0.0081647	0.00757513
UP	Neurodeg	Neurodegeneration	34	2.62143	0.000179	PRPS1, ATL1, NDRG1, NALCN, SLC6A3, GIGYF2, UNC80, PCLO, ERBB4, KIF5A, PRX, NEFL, KIF1C, B4GALNT1, KIF1B, UBQLN2, NOP56, YARS, MARS2, ATP2B3, GDAP1, SORL1, KCTD7, REEP1, FIG4, AFG3L2, CYP2U1, KARS, DNAJC6, TPP1, SERPINI1, SQSTM1, SPG21, FTL	1185	293	20581	2.01539	0.0784095	0.0081647	0.00757513
UP	Postsyna	Postsynaptic cell membrane	24	1.85042	0.000255	GABRB3, GABRA2, GABBR2, GRIA2, CHRNA3, NLGN1, NLGN4X, CHRNA5, GRIK3, LIN7A, ANK3, GPHN, GRIP1, GLRA2, DLG2, LRRC7, CAMK2N1, LRRTM2, LRRC4C, CNIH3, ANKS1B, CBLN1, GRIA4, KCTD16	1185	179	20581	2.32866	0.109915	0.00939038	0.0087123
UP	Cell adh	Cell adhesion	48	3.70085	0.000255	PCDHB18P, NLGN3, CNTNAP2, CSTA, NLGN1, LAMA2, CLSTN2, NRXN1, ITGB3, CTNND1, PCDH15, TNC, ADAM22, CDH1, IGFBP7, CTNNA2, PCDH1, MYH10, OPCML, NLGN4X, LAMB3, CADM1, DSCAM, NEGR1, CNTN5, CADM2, PCDH20, LAMB1, PRKCA, PCDHB12, PCDHB11, NFASC, PCDHB16, PKP2, CDH12, CDHR3, COL8A1, CDH13, ITGA6, FAT3, PCDHB3, CNTN4, ITGA5, HPSE, CDH18, PCDHB7, CNTNAP4, ENG	1185	479	20581	1.74042	0.110124	0.00939038	0.0087123
UP	Motor pr	Motor protein	20	1.54202	0.000267	DYNC1I2, MYO10, MYH15, MYL12A, MYO1D, DNM3, KIF18A, KIF9, MYO1C, KIF5C, MYO5B, KIF5A, MYO5C, KIF1C, KIF21A, KIF1B, KIF21B, KIFC3, MYH10, MYL9	1185	135	20581	2.57303	0.114932	0.00939038	0.0087123
UP	domain:K	domain:KRAB	42	3.23824	9.28e-06	ZNF793, ZNF550, ZNF253, ZNF670, ZNF250, ZNF490, POGK, KRBA2, ZNF709, ZNF649, ZNF548, ZNF669, ZKSCAN3, ZKSCAN2, ZNF844, ZNF589, ZNF445, ZNF620, ZNF543, ZNF763, ZNF420, ZNF286A, ZNF17, ZNF562, ZNF540, ZNF440, ZNF160, ZNF738, ZNF418, ZNF417, ZNF714, ZNF713, ZNF778, ZNF337, ZNF776, ZNF555, ZNF852, ZNF730, ZNF630, ZNF552, ZNF772, ZNF530	1166	343	20063	2.10694	0.0261999	0.0096507	0.00963046
UP	signal p	signal peptide	250	19.2753	1.01e-05	IL1RN, VIPR2, SERPINE2, THSD7B, SERPINE1, LDLRAD3, TXNDC12, SOGA3, MILR1, EDNRA, LIPC, ICOSLG, EYS, CHGB, EPHA5, IL15RA, EPHA7, NUP210, ISLR2, RNASE1, FNDC5, SFRP1, PSG4, CRISPLD2, IL23A, COL8A1, SDC4, EPHA10, IL20RA, PCDH15, IL20RB, GLG1, CRHR2, C3, APOO, STC2, MLEC, APOD, SCN3B, ARSB, PTPRN2, CADM1, LRRN3, CADM2, PCDH20, FUCA1, APCDD1L, LIF, GDF5, TCN2, ITGBL1, SDC1, FAT3, FXYD5, SERPINI1, PCDH…	1166	3346	20063	1.28562	0.0285273	0.0096507	0.00963046
UP	Guanine-	Guanine-nucleotide releasing factor	21	1.61912	0.000354	DOCK6, DENND2D, DOCK4, DOCK3, RASGRF1, RAB3IL1, KALRN, NET1, TIAM1, PREX1, RABIF, ARHGEF9, HERC1, ARHGEF3, RCC1, ARHGEF7, RGL1, RAPGEF5, MCF2L2, RALGPS1, CYTH1	1185	149	20581	2.44783	0.149206	0.0115398	0.0107065
UP	Coiled c	Coiled coil	217	16.7309	0.000392	THSD7B, ZMYND8, SOGA3, GCC1, BAIAP2L1, HERC1, GOLGA1, DHX58, SPATA24, TRIM24, PIEZO2, FAM65B, KIF21A, KIF21B, SRGAP2B, SOX5, UNC13A, ACTN1, ARMC9, EML1, RUNX2, RUNX1, KARS, DDIT3, HSBP1L1, ORAI3, TRIM16, ATF5, TSHZ2, PCDH15, PIK3R3, KALRN, PPL, GIGYF2, WDR70, RACGAP1, PRKCDBP, HIVEP3, SCN3A, GPM6B, PPARGC1B, MSR1, AFAP1L2, XBP1, AFAP1L1, MICAL3, RMDN3, ST18, FOSL1, STAG3, MYO5B, MYO5C, CD207, CCS…	1185	3036	20581	1.24138	0.164155	0.0119518	0.0110888
UP	Ion tran	Ion transport	59	4.54896	0.000452	GABRB3, KCNG1, KCNK6, SLC23A2, RYR2, KCNG3, SLC23A1, GRIK3, BEST3, PIEZO2, SCN5A, SLC12A7, SLC12A8, KCNK10, KCNH7, TRPC4, KCNAB1, ATP1B3, KCTD7, SLC9B2, SLC9A7, ATP6V1B2, VDAC3, KCTD16, CNGB1, GRIA2, CHRNA3, KCNE3, CHRNA5, HVCN1, KCNA2, CACNA1B, CACNA1D, CACNA1E, NALCN, GLRA2, RACGAP1, KCNMB2, KCNN2, SLC17A8, ASIC2, SCN3B, SCN3A, SLC22A31, KCNJ3, GRIA4, GABRA2, KCNJ9, KCNB2, ATP2B3, ATP2B2, KCNJ1…	1185	642	20581	1.59612	0.186563	0.0129025	0.0119708
UP	Golgi ap	Golgi apparatus	70	5.39707	0.000757	GALNT11, GALNT14, B4GALT1, ATP8A1, CLSTN2, GOLT1A, ICA1, HEPACAM2, PCSK9, GCC1, HERC1, GLIPR2, CDH1, B3GALT2, NDST4, NDST3, GOLGA1, PMEPA1, CHAC1, SNAP29, IL15RA, GABARAPL1, GLCE, COPZ2, WIPI1, ANK3, BACE2, B3GNT9, GORASP2, SLC9A7, B3GNT4, CHST1, FAM20A, MPPE1, RTN3, ABCB6, FUT10, ATL1, GLG1, JAKMIP2, APOO, RAB20, CHSY1, MGAT5, CLVS2, ST8SIA4, STX6, B4GALNT1, ST3GAL6, ST3GAL1, CLASP1, CLASP2, GAL…	1185	812	20581	1.49724	0.292698	0.0203627	0.0188923
UP	splice v	splice variant	517	39.8612	3.23e-05	TES, PID1, SERPINE2, WIPF1, DCAF5, ALKBH3, PREX1, HTR7, NDST3, MYB, ANKS1B, ZNF17, RBFOX1, RBFOX2, NUP210, DAPK1, TSTD2, ARMC9, RFX2, GTPBP2, EML1, MPPE1, ADPRM, PRR13, ABCB6, IL20RA, NEDD4L, NYAP2, GIGYF2, GLG1, CYB5R2, FAM221A, LDHA, EPB41L1, MOV10L1, PPARGC1B, PLK4, AFAP1L2, AFAP1L1, GLYATL1, CHKA, CADM1, CADM2, RMDN3, C20ORF24, SLC6A9, FAT3, FXYD5, CDK14, FANK1, GABRB3, BTG3, ZNF253, WDR47, Z…	1166	7760	20063	1.14637	0.0881476	0.023077	0.0230286
UP	Voltage-	Voltage-gated channel	20	1.54202	0.00100721	KCNG1, KCNK6, KCNG3, KCNE3, KCNK10, KCNJ9, KCNH7, KCNB2, HVCN1, KCNA2, CACNA1B, CACNA1D, KCNAB1, KCNJ18, NALCN, CACNA1E, SCN5A, SCN3B, SCN3A, KCNJ3	1185	150	20581	2.31572	0.36905	0.025572	0.0237255
UP	Calcium	Calcium	73	5.62837	0.00151581	PCDHB18P, RYR2, NRP1, CLSTN2, DGKB, DYSF, PCSK9, CBLB, BEST3, PCLO, CDH1, DNER, EYS, CADPS2, S100A2, ANXA2, TRPC4, ACTN1, MMP2, PRKCA, SUMF1, PITPNM3, S100A6, CDHR3, CDH12, CDH13, ITGA6, ITGA5, SLC25A12, MYL9, CDH18, SLC25A13, C1S, NRXN1, CACNA1B, PCDH15, LRP4, CACNA1D, CACNA1E, LRP8, MYL12A, FSTL5, SPOCK3, REPS2, NPTX2, PCDH1, S100A11, ARSB, SYT4, PCDH20, CADPS, ATP2B3, ATP2B2, PCDHB12, PCDHB11,…	1185	877	20581	1.44568	0.500052	0.0364593	0.0338266
[truncated: 175 more rows]

## Sheet: Modules PM
	black	blue	brown	cyan	greenyellow	greenyellow	grey	grey60	lighcyan	lightgreen	lightyellow	magenta	midnightblue	pink	purple	red	salmon	tan	turquoise	yellow
[truncated: 4 more rows]

[truncated: 8 more sheets: genes_PM, UP_KEGG_PM1, UP_KEGG_PM2, UP_KEGG_PM3, UP_KEGG_PM4, UP_KEGG_PM5, UP_KEGG_PM6, UP_KEGG_PM7]
